# Supplementary material for: BISON: bio-interface for the semi-global analysis of network patterns
Source: Source Code Biol Med. 2006 Nov 29;1:8. doi: 10.1186/1751-0473-1-8 (PMC1698476; doi:10.1186/1751-0473-1-8)
Supplement: Additional File 1 — The BISON package contains the BISON application, example data from the paper, and the source code for BISON and the SGR pattern mining Perl library. The contents of the archive are further explained within the README.TXT file. [file 1751-0473-1-8-S1.zip › bison-1.0.0/default_data/2component.net]

b0570	b1375	+
b0570	b1968	+
b0570	b2826	+
b0570	b3524	+
b0570	b4310	-
b0570	b4311	-
b0571	b1375	+
b0571	b1968	+
b0571	b2826	+
b0571	b3524	+
b0571	b4310	-
b0571	b4311	-
b0619	b0139	+
b0619	b0488	-
b0619	b0620	+
b0619	b0723	+
b0619	b0733	-
b0619	b0734	-
b0619	b1013	+
b0619	b1014	+
b0619	b1071	-
b0619	b1073	-
b0619	b1074	-
b0619	b1075	-
b0619	b1076	-
b0619	b1077	-
b0619	b1078	-
b0619	b1079	-
b0619	b1080	-
b0619	b1081	-
b0619	b1083	-
b0619	b1224	-
b0619	b1415	+
b0619	b1625	-
b0619	b1798	+
b0619	b1879	-
b0619	b1880	-
b0619	b1888	-
b0619	b1921	-
b0619	b1922	-
b0619	b1923	-
b0619	b1924	-
b0619	b1939	-
b0619	b1943	-
b0619	b1944	-
b0619	b1945	-
b0619	b1947	-
b0619	b1948	-
b0619	b1950	-
b0619	b2337	-
b0619	b2338	-
b0619	b2455	-
b0619	b2518	+
b0619	b2597	+
b0619	b2702	+
b0619	b2705	+
b0619	b3024	+
b0619	b3221	+
b0619	b3509	-
b0619	b3599	+
b0619	b3603	+
b0619	b3604	+
b0619	b3605	+
b0619	b3624	+
b0619	b3676	-
b0619	b3708	-
b0619	b3914	+
b0619	b4034	-
b0619	b4036	-
b0619	b4253	+
b0619	b4311	+
b0619	b4484	+
b0620	b0139	+
b0620	b0488	-
b0620	b0620	+
b0620	b0723	+
b0620	b0733	-
b0620	b0734	-
b0620	b1013	+
b0620	b1014	+
b0620	b1071	-
b0620	b1073	-
b0620	b1074	-
b0620	b1075	-
b0620	b1076	-
b0620	b1077	-
b0620	b1078	-
b0620	b1079	-
b0620	b1080	-
b0620	b1081	-
b0620	b1083	-
b0620	b1224	-
b0620	b1415	+
b0620	b1625	-
b0620	b1798	+
b0620	b1879	-
b0620	b1880	-
b0620	b1888	-
b0620	b1921	-
b0620	b1922	-
b0620	b1923	-
b0620	b1924	-
b0620	b1939	-
b0620	b1943	-
b0620	b1944	-
b0620	b1945	-
b0620	b1947	-
b0620	b1948	-
b0620	b1950	-
b0620	b2337	-
b0620	b2338	-
b0620	b2455	-
b0620	b2518	+
b0620	b2597	+
b0620	b2702	+
b0620	b2705	+
b0620	b3024	+
b0620	b3221	+
b0620	b3509	-
b0620	b3599	+
b0620	b3603	+
b0620	b3604	+
b0620	b3605	+
b0620	b3624	+
b0620	b3676	-
b0620	b3708	-
b0620	b3914	+
b0620	b4034	-
b0620	b4036	-
b0620	b4253	+
b0620	b4311	+
b0620	b4484	+
b0694	b0073	-
b0694	b0117	-
b0694	b0763	+
b0694	b0858	-
b0694	b0860	+
b0694	b0875	+
b0694	b1253	+
b0694	b1557	+
b0694	b3391	-
b0694	b3458	-
b0694	b3518	-
b0694	b3624	+
b0694	b3629	+
b0694	b4189	+
b0694	b4353	-
b0695	b0073	-
b0695	b0117	-
b0695	b0763	+
b0695	b0858	-
b0695	b0860	+
b0695	b0875	+
b0695	b1253	+
b0695	b1557	+
b0695	b3391	-
b0695	b3458	-
b0695	b3518	-
b0695	b3624	+
b0695	b3629	+
b0695	b4189	+
b0695	b4353	-
b0696	b0073	-
b0696	b0117	-
b0696	b0763	+
b0696	b0858	-
b0696	b0860	+
b0696	b0875	+
b0696	b1253	+
b0696	b1557	+
b0696	b3391	-
b0696	b3458	-
b0696	b3518	-
b0696	b3624	+
b0696	b3629	+
b0696	b4189	+
b0696	b4353	-
b0697	b0073	-
b0697	b0117	-
b0697	b0763	+
b0697	b0858	-
b0697	b0860	+
b0697	b0875	+
b0697	b1253	+
b0697	b1557	+
b0697	b3391	-
b0697	b3458	-
b0697	b3518	-
b0697	b3624	+
b0697	b3629	+
b0697	b4189	+
b0697	b4353	-
b0698	b0073	-
b0698	b0117	-
b0698	b0763	+
b0698	b0858	-
b0698	b0860	+
b0698	b0875	+
b0698	b1253	+
b0698	b1557	+
b0698	b3391	-
b0698	b3458	-
b0698	b3518	-
b0698	b3624	+
b0698	b3629	+
b0698	b4189	+
b0698	b4353	-
b0993	b0073	-
b0993	b0363	-
b0993	b0588	-
b0993	b0693	-
b0993	b0843	-
b0993	b0904	+
b0993	b1375	+
b0993	b1467	-
b0993	b1552	+
b0993	b1555	+
b0993	b1905	+
b0993	b2144	+
b0993	b2147	+
b0993	b2157	+
b0993	b2259	+
b0993	b2579	+
b0993	b2597	+
b0993	b2622	+
b0993	b2727	+
b0993	b3173	-
b0993	b3270	-
b0993	b3365	+
b0993	b3626	+
b0993	b3765	-
b0993	b3773	+
b0993	b3774	+
b0993	b4189	+
b0993	b4291	-
b0993	b4317	+
b0993	b4470	-
b0994	b0073	-
b0994	b0363	-
b0994	b0588	-
b0994	b0693	-
b0994	b0843	-
b0994	b0904	+
b0994	b1375	+
b0994	b1467	-
b0994	b1552	+
b0994	b1555	+
b0994	b1905	+
b0994	b2144	+
b0994	b2147	+
b0994	b2157	+
b0994	b2259	+
b0994	b2579	+
b0994	b2597	+
b0994	b2622	+
b0994	b2727	+
b0994	b3173	-
b0994	b3270	-
b0994	b3365	+
b0994	b3626	+
b0994	b3765	-
b0994	b3773	+
b0994	b3774	+
b0994	b4189	+
b0994	b4291	-
b0994	b4317	+
b0994	b4470	-
b0995	b0073	-
b0995	b0363	-
b0995	b0588	-
b0995	b0693	-
b0995	b0843	-
b0995	b0904	+
b0995	b1375	+
b0995	b1467	-
b0995	b1552	+
b0995	b1555	+
b0995	b1905	+
b0995	b2144	+
b0995	b2147	+
b0995	b2157	+
b0995	b2259	+
b0995	b2579	+
b0995	b2597	+
b0995	b2622	+
b0995	b2727	+
b0995	b3173	-
b0995	b3270	-
b0995	b3365	+
b0995	b3626	+
b0995	b3765	-
b0995	b3773	+
b0995	b3774	+
b0995	b4189	+
b0995	b4291	-
b0995	b4317	+
b0995	b4470	-
b0996	b0073	-
b0996	b0363	-
b0996	b0588	-
b0996	b0693	-
b0996	b0843	-
b0996	b0904	+
b0996	b1375	+
b0996	b1467	-
b0996	b1552	+
b0996	b1555	+
b0996	b1905	+
b0996	b2144	+
b0996	b2147	+
b0996	b2157	+
b0996	b2259	+
b0996	b2579	+
b0996	b2597	+
b0996	b2622	+
b0996	b2727	+
b0996	b3173	-
b0996	b3270	-
b0996	b3365	+
b0996	b3626	+
b0996	b3765	-
b0996	b3773	+
b0996	b3774	+
b0996	b4189	+
b0996	b4291	-
b0996	b4317	+
b0996	b4470	-
b0997	b0073	-
b0997	b0363	-
b0997	b0588	-
b0997	b0693	-
b0997	b0843	-
b0997	b0904	+
b0997	b1375	+
b0997	b1467	-
b0997	b1552	+
b0997	b1555	+
b0997	b1905	+
b0997	b2144	+
b0997	b2147	+
b0997	b2157	+
b0997	b2259	+
b0997	b2579	+
b0997	b2597	+
b0997	b2622	+
b0997	b2727	+
b0997	b3173	-
b0997	b3270	-
b0997	b3365	+
b0997	b3626	+
b0997	b3765	-
b0997	b3773	+
b0997	b3774	+
b0997	b4189	+
b0997	b4291	-
b0997	b4317	+
b0997	b4470	-
b0998	b0073	-
b0998	b0363	-
b0998	b0588	-
b0998	b0693	-
b0998	b0843	-
b0998	b0904	+
b0998	b1375	+
b0998	b1467	-
b0998	b1552	+
b0998	b1555	+
b0998	b1905	+
b0998	b2144	+
b0998	b2147	+
b0998	b2157	+
b0998	b2259	+
b0998	b2579	+
b0998	b2597	+
b0998	b2622	+
b0998	b2727	+
b0998	b3173	-
b0998	b3270	-
b0998	b3365	+
b0998	b3626	+
b0998	b3765	-
b0998	b3773	+
b0998	b3774	+
b0998	b4189	+
b0998	b4291	-
b0998	b4317	+
b0998	b4470	-
b1129	b0484	+
b1129	b0565	+
b1129	b0622	+
b1129	b0877	+
b1129	b1129	+
b1129	b1130	+
b1129	b1205	-
b1129	b1535	+
b1129	b1608	+
b1129	b1609	+
b1129	b1641	+
b1129	b1816	-
b1129	b3080	+
b1129	b3115	+
b1129	b3191	+
b1129	b3195	+
b1129	b3207	+
b1129	b3208	+
b1129	b3212	-
b1129	b3708	+
b1129	b3709	+
b1129	b4105	+
b1129	b4111	+
b1129	b4186	+
b1129	b4242	+
b1129	b4359	+
b1130	b0484	+
b1130	b0565	+
b1130	b0622	+
b1130	b0877	+
b1130	b1129	+
b1130	b1130	+
b1130	b1205	-
b1130	b1535	+
b1130	b1608	+
b1130	b1609	+
b1130	b1641	+
b1130	b1816	-
b1130	b3080	+
b1130	b3115	+
b1130	b3191	+
b1130	b3195	+
b1130	b3207	+
b1130	b3208	+
b1130	b3212	-
b1130	b3708	+
b1130	b3709	+
b1130	b4105	+
b1130	b4111	+
b1130	b4186	+
b1130	b4242	+
b1130	b4359	+
b1235	b0014	+
b1235	b0325	-
b1235	b0347	-
b1235	b0812	-
b1235	b0865	-
b1235	b0871	-
b1235	b0894	+
b1235	b0897	-
b1235	b1003	-
b1235	b1050	-
b1235	b1051	-
b1235	b1197	-
b1235	b1223	+
b1235	b1224	+
b1235	b1236	+
b1235	b1257	+
b1235	b1444	-
b1235	b1724	-
b1235	b1732	-
b1235	b1783	-
b1235	b1784	-
b1235	b1896	-
b1235	b1897	-
b1235	b1927	-
b1235	b2121	-
b1235	b2129	-
b1235	b2206	+
b1235	b2266	-
b1235	b2464	-
b1235	b2579	+
b1235	b2660	-
b1235	b2922	-
b1235	b2976	-
b1235	b3024	-
b1235	b3099	-
b1235	b3117	+
b1235	b3118	+
b1235	b3129	+
b1235	b3365	+
b1235	b3416	-
b1235	b3447	-
b1235	b3544	-
b1235	b3555	-
b1235	b3673	+
b1235	b4033	-
b1235	b4364	+
b1608	b0077	-
b1608	b0266	-
b1608	b0268	-
b1608	b0380	+
b1608	b0594	-
b1608	b0595	-
b1608	b0596	-
b1608	b0601	+
b1608	b0681	+
b1608	b0894	+
b1608	b1046	+
b1608	b1224	+
b1608	b1375	+
b1608	b1398	-
b1608	b1552	+
b1608	b1608	+
b1608	b1609	+
b1608	b1680	-
b1608	b1823	+
b1608	b1924	-
b1608	b2423	-
b1608	b2578	+
b1608	b2579	+
b1608	b2597	+
b1608	b3365	+
b1608	b3692	-
b1608	b3774	+
b1608	b3890	+
b1608	b4118	+
b1608	b4189	+
b1608	b4477	-
b1609	b0077	-
b1609	b0266	-
b1609	b0268	-
b1609	b0380	+
b1609	b0594	-
b1609	b0595	-
b1609	b0596	-
b1609	b0601	+
b1609	b0681	+
b1609	b0894	+
b1609	b1046	+
b1609	b1224	+
b1609	b1375	+
b1609	b1398	-
b1609	b1552	+
b1609	b1608	+
b1609	b1609	+
b1609	b1680	-
b1609	b1823	+
b1609	b1924	-
b1609	b2423	-
b1609	b2578	+
b1609	b2579	+
b1609	b2597	+
b1609	b3365	+
b1609	b3692	-
b1609	b3774	+
b1609	b3890	+
b1609	b4118	+
b1609	b4189	+
b1609	b4477	-
b1914	b0325	-
b1914	b0346	-
b1914	b0385	-
b1914	b0411	+
b1914	b0428	+
b1914	b0429	+
b1914	b0430	+
b1914	b0431	+
b1914	b0432	+
b1914	b0483	-
b1914	b0564	-
b1914	b0585	+
b1914	b0719	-
b1914	b0733	-
b1914	b0734	-
b1914	b0735	-
b1914	b0832	-
b1914	b0871	-
b1914	b0897	-
b1914	b0972	+
b1914	b0979	-
b1914	b1004	-
b1914	b1020	-
b1914	b1076	-
b1914	b1077	-
b1914	b1078	-
b1914	b1079	-
b1914	b1080	-
b1914	b1081	-
b1914	b1083	-
b1914	b1101	-
b1914	b1112	-
b1914	b1171	-
b1914	b1224	-
b1914	b1225	-
b1914	b1226	-
b1914	b1467	-
b1914	b1468	-
b1914	b1492	-
b1914	b1493	-
b1914	b1732	-
b1914	b1738	+
b1914	b1744	-
b1914	b1745	-
b1914	b1746	-
b1914	b1747	-
b1914	b1748	-
b1914	b1784	-
b1914	b1882	-
b1914	b1886	-
b1914	b1896	-
b1914	b1897	-
b1914	b1913	+
b1914	b1914	+
b1914	b1923	-
b1914	b1924	-
b1914	b1945	-
b1914	b1949	-
b1914	b1950	-
b1914	b1967	-
b1914	b2004	+
b1914	b2014	+
b1914	b2045	+
b1914	b2067	-
b1914	b2366	+
b1914	b2465	-
b1914	b2518	+
b1914	b2597	+
b1914	b2702	+
b1914	b2705	+
b1914	b2976	-
b1914	b2977	-
b1914	b2978	-
b1914	b2979	-
b1914	b3114	-
b1914	b3115	-
b1914	b3116	-
b1914	b3117	-
b1914	b3118	-
b1914	b3221	+
b1914	b3222	+
b1914	b3223	+
b1914	b3224	+
b1914	b3226	+
b1914	b3416	-
b1914	b3417	-
b1914	b3418	-
b1914	b3450	-
b1914	b3503	-
b1914	b3507	-
b1914	b3509	-
b1914	b3510	-
b1914	b3511	-
b1914	b3517	-
b1914	b3528	+
b1914	b3708	-
b1914	b3710	-
b1914	b3846	-
b1914	b4032	-
b1914	b4033	-
b1914	b4034	-
b1914	b4035	-
b1914	b4036	-
b1914	b4037	-
b1914	b4067	-
b1914	b4069	-
b1914	b4139	+
b1914	b4280	+
b1914	b4288	+
b1914	b4290	+
b1914	b4310	+
b1914	b4311	+
b1914	b4467	-
b2078	b0135	-
b2078	b0681	-
b2078	b0865	-
b2078	b1003	-
b2078	b1223	-
b2078	b1224	-
b2078	b1461	+
b2078	b1557	+
b2078	b1743	+
b2078	b2074	+
b2078	b2079	+
b2078	b2105	+
b2078	b2208	-
b2078	b2578	-
b2078	b2642	+
b2078	b3365	-
b2078	b3476	-
b2078	b3774	-
b2078	b4094	-
b2078	b4189	-
b2078	b4279	+
b2079	b0135	-
b2079	b0681	-
b2079	b0865	-
b2079	b1003	-
b2079	b1223	-
b2079	b1224	-
b2079	b1461	+
b2079	b1557	+
b2079	b1743	+
b2079	b2074	+
b2079	b2079	+
b2079	b2105	+
b2079	b2208	-
b2079	b2578	-
b2079	b2642	+
b2079	b3365	-
b2079	b3476	-
b2079	b3774	-
b2079	b4094	-
b2079	b4189	-
b2079	b4279	+
b2219	b0363	-
b2219	b0412	-
b2219	b0581	-
b2219	b0865	-
b2219	b0981	-
b2219	b1072	+
b2219	b1073	+
b2219	b1074	+
b2219	b1075	+
b2219	b1076	+
b2219	b1078	+
b2219	b1138	+
b2219	b1557	+
b2219	b1616	-
b2219	b1892	+
b2219	b1896	-
b2219	b1921	+
b2219	b1922	+
b2219	b1939	+
b2219	b1940	+
b2219	b1941	+
b2219	b1944	+
b2219	b1945	+
b2219	b1946	+
b2219	b1947	+
b2219	b2000	+
b2219	b2035	+
b2219	b2037	+
b2219	b2218	+
b2219	b2220	+
b2219	b3402	+
b2219	b3513	-
b2219	b3564	-
b2219	b3622	+
b2219	b3623	+
b2219	b3624	+
b2219	b3626	+
b2219	b3629	+
b2219	b4038	-
b2219	b4253	+
b2220	b0363	-
b2220	b0412	-
b2220	b0581	-
b2220	b0865	-
b2220	b0981	-
b2220	b1072	+
b2220	b1073	+
b2220	b1074	+
b2220	b1075	+
b2220	b1076	+
b2220	b1078	+
b2220	b1138	+
b2220	b1557	+
b2220	b1616	-
b2220	b1892	+
b2220	b1896	-
b2220	b1921	+
b2220	b1922	+
b2220	b1939	+
b2220	b1940	+
b2220	b1941	+
b2220	b1944	+
b2220	b1945	+
b2220	b1946	+
b2220	b1947	+
b2220	b2000	+
b2220	b2035	+
b2220	b2037	+
b2220	b2218	+
b2220	b2220	+
b2220	b3402	+
b2220	b3513	-
b2220	b3564	-
b2220	b3622	+
b2220	b3623	+
b2220	b3624	+
b2220	b3626	+
b2220	b3629	+
b2220	b4038	-
b2220	b4253	+
b2369	b0483	-
b2369	b1557	+
b2369	b2369	+
b2369	b2370	+
b2370	b0483	-
b2370	b1557	+
b2370	b2369	+
b2370	b2370	+
b2786	b0330	+
b2786	b0415	+
b2786	b0476	-
b2786	b1350	+
b2786	b1375	+
b2786	b1493	+
b2786	b1541	+
b2786	b1557	+
b2786	b1563	+
b2786	b1660	+
b2786	b1662	+
b2786	b1968	+
b2786	b2562	+
b2786	b2579	+
b2786	b2793	+
b2786	b3166	-
b2786	b3594	+
b2786	b3626	+
b2786	b3696	+
b2786	b3829	+
b2786	b3914	+
b2786	b4098	+
b2786	b4253	+
b2786	b4484	+
b3668	b0504	-
b3668	b0798	+
b3668	b0904	-
b3668	b1223	-
b3668	b1224	-
b3668	b2035	+
b3668	b2187	+
b3669	b0504	-
b3669	b0798	+
b3669	b0904	-
b3669	b1223	-
b3669	b1224	-
b3669	b2035	+
b3669	b2187	+
b3911	b0247	-
b3911	b0287	-
b3911	b0343	+
b3911	b0367	+
b3911	b0595	-
b3911	b0596	-
b3911	b0970	+
b3911	b1079	-
b3911	b1113	+
b3911	b1127	+
b3911	b1216	+
b3911	b1224	+
b3911	b1468	+
b3911	b1496	+
b3911	b1921	-
b3911	b2242	-
b3911	b2270	-
b3911	b2578	+
b3911	b2579	+
b3911	b2702	-
b3911	b3115	-
b3911	b3223	-
b3911	b3363	+
b3911	b3502	+
b3911	b3615	-
b3911	b3709	-
b3911	b3912	+
b3911	b3914	+
b3911	b4101	-
b3911	b4311	-
b3911	b4484	+
b3912	b0247	-
b3912	b0287	-
b3912	b0343	+
b3912	b0367	+
b3912	b0595	-
b3912	b0596	-
b3912	b0970	+
b3912	b1079	-
b3912	b1113	+
b3912	b1127	+
b3912	b1216	+
b3912	b1224	+
b3912	b1468	+
b3912	b1496	+
b3912	b1921	-
b3912	b2242	-
b3912	b2270	-
b3912	b2578	+
b3912	b2579	+
b3912	b2702	-
b3912	b3115	-
b3912	b3223	-
b3912	b3363	+
b3912	b3502	+
b3912	b3615	-
b3912	b3709	-
b3912	b3912	+
b3912	b3914	+
b3912	b4101	-
b3912	b4311	-
b3912	b4484	+
b4112	b0375	-
b4112	b0904	-
b4112	b0993	+
b4112	b1223	-
b4112	b1224	-
b4112	b1363	-
b4112	b1377	+
b4112	b1517	+
b4112	b1541	+
b4112	b1557	+
b4112	b1594	-
b4112	b1999	+
b4112	b2049	+
b4112	b2424	-
b4112	b2578	-
b4112	b3265	-
b4112	b3365	-
b4112	b3396	+
b4112	b3408	-
b4112	b3575	-
b4112	b3746	-
b4112	b3749	-
b4112	b3774	-
b4112	b3881	+
b4112	b4112	+
b4112	b4184	-
b4112	b4268	-
b4112	b4353	-
b4112	b4380	-
b4113	b0375	-
b4113	b0904	-
b4113	b0993	+
b4113	b1223	-
b4113	b1224	-
b4113	b1363	-
b4113	b1377	+
b4113	b1517	+
b4113	b1541	+
b4113	b1557	+
b4113	b1594	-
b4113	b1999	+
b4113	b2049	+
b4113	b2424	-
b4113	b2578	-
b4113	b3265	-
b4113	b3365	-
b4113	b3396	+
b4113	b3408	-
b4113	b3575	-
b4113	b3746	-
b4113	b3749	-
b4113	b3774	-
b4113	b3881	+
b4113	b4112	+
b4113	b4184	-
b4113	b4268	-
b4113	b4353	-
b4113	b4380	-
b4124	b0217	+
b4124	b0461	+
b4124	b0495	-
b4124	b0975	-
b4124	b1223	-
b4124	b1224	-
b4124	b1375	+
b4124	b1409	+
b4124	b1460	-
b4124	b1968	+
b4124	b1987	+
b4124	b2032	+
b4124	b2033	+
b4124	b2035	+
b4124	b2037	+
b4124	b2041	+
b4124	b2238	+
b4124	b2370	+
b4124	b3086	+
b4124	b3221	+
b4124	b3280	+
b4124	b3365	-
b4124	b3528	+
b4124	b3575	-
b4124	b3618	+
b4124	b3622	+
b4124	b3624	+
b4124	b3629	+
b4124	b3630	+
b4124	b3632	+
b4124	b3656	-
b4124	b3709	+
b4124	b3914	+
b4124	b4126	+
b4124	b4280	+
b4124	b4484	+
b4125	b0217	+
b4125	b0461	+
b4125	b0495	-
b4125	b0975	-
b4125	b1223	-
b4125	b1224	-
b4125	b1375	+
b4125	b1409	+
b4125	b1460	-
b4125	b1968	+
b4125	b1987	+
b4125	b2032	+
b4125	b2033	+
b4125	b2035	+
b4125	b2037	+
b4125	b2041	+
b4125	b2238	+
b4125	b2370	+
b4125	b3086	+
b4125	b3221	+
b4125	b3280	+
b4125	b3365	-
b4125	b3528	+
b4125	b3575	-
b4125	b3618	+
b4125	b3622	+
b4125	b3624	+
b4125	b3629	+
b4125	b3630	+
b4125	b3632	+
b4125	b3656	-
b4125	b3709	+
b4125	b3914	+
b4125	b4126	+
b4125	b4280	+
b4125	b4484	+
b4397	b1883	-
b4397	b1896	+
b4398	b1883	-
b4398	b1896	+
b4399	b1883	-
b4399	b1896	+
b4400	b1883	-
b4400	b1896	+
