# Supplementary material for: BISON: bio-interface for the semi-global analysis of network patterns
Source: Source Code Biol Med. 2006 Nov 29;1:8. doi: 10.1186/1751-0473-1-8 (PMC1698476; doi:10.1186/1751-0473-1-8)
Supplement: Additional File 1 — The BISON package contains the BISON application, example data from the paper, and the source code for BISON and the SGR pattern mining Perl library. The contents of the archive are further explained within the README.TXT file. [file 1751-0473-1-8-S1.zip › bison-1.0.0/default_data/bison.config]

# "E.coli" from RegulonDB and Dr. Pruess data with annotations from Pfam and Wisconsin  GENE ID
ENTITYFILE	ecoli_entity.txt
ALIASFILE	ecoli_alias.txt
SYNONYMFILE	ecoli_syn.txt
PATTERNFILE	patterns.out
NETWORKFILE	flhD_microarray.net	edgeColors.txt
NETWORKFILE	regulon.net	edgeColors.txt
NETWORKFILE	pruess.net	edgeColors.txt
NETWORKFILE	2component.net	edgeColors.txt
LINK	http:\\www.kegg.com/dbget-bin/www_bget?eco:	ID
