# Supplementary material for: BISON: bio-interface for the semi-global analysis of network patterns
Source: Source Code Biol Med. 2006 Nov 29;1:8. doi: 10.1186/1751-0473-1-8 (PMC1698476; doi:10.1186/1751-0473-1-8)
Supplement: Additional File 1 — The BISON package contains the BISON application, example data from the paper, and the source code for BISON and the SGR pattern mining Perl library. The contents of the archive are further explained within the README.TXT file. [file 1751-0473-1-8-S1.zip › bison-1.0.0/default_data/ecoli_alias.txt]

b0001	thrL
b0002	thrA
b0003	thrB
b0004	thrC
b0005	yaaX
b0006	yaaA
b0007	yaaJ
b0008	talB
b0009	mog
b0010	yaaH
b0011	yaaW
b0012	htgA
b0013	yaaI
b0014	dnaK
b0015	dnaJ
b0016	insL-1
b0018	mokC
b0019	nhaA
b0020	nhaR
b0021	insB-1
b0022	insA-1
b0023	rpsT
b0024	yaaY
b0025	ribF
b0026	ileS
b0027	lspA
b0028	fkpB
b0029	ispH
b0030	rihC
b0031	dapB
b0032	carA
b0033	carB
b0034	caiF
b0035	caiE
b0036	caiD
b0037	caiC
b0038	caiB
b0039	caiA
b0040	caiT
b0041	fixA
b0042	fixB
b0043	fixC
b0044	fixX
b0045	yaaU
b0046	kefF
b0047	kefC
b0048	folA
b0049	apaH
b0050	apaG
b0051	ksgA
b0052	pdxA
b0053	surA
b0054	imp
b0055	djlA
b0056	yabP
b0057	yabQ
b0058	rluA
b0059	hepA
b0060	polB
b0061	araD
b0062	araA
b0063	araB
b0064	araC
b0065	yabI
b0066	thiQ
b0067	thiP
b0068	tbpA
b0069	sgrR
b0070	setA
b0071	leuD
b0072	leuC
b0073	leuB
b0074	leuA
b0075	leuL
b0076	leuO
b0077	ilvI
b0078	ilvH
b0080	fruR
b0081	mraZ
b0082	mraW
b0083	ftsL
b0084	ftsI
b0085	murE
b0086	murF
b0087	mraY
b0088	murD
b0089	ftsW
b0090	murG
b0091	murC
b0092	ddlB
b0093	ftsQ
b0094	ftsA
b0095	ftsZ
b0096	lpxC
b0097	secM
b0098	secA
b0099	mutT
b0101	yacG
b0102	yacF
b0103	coaE
b0104	guaC
b0106	hofC
b0107	hofB
b0108	ppdD
b0109	nadC
b0110	ampD
b0111	ampE
b0112	aroP
b0113	pdhR
b0114	aceE
b0115	aceF
b0116	lpd
b0117	yacH
b0118	acnB
b0119	yacL
b0120	speD
b0121	speE
b0122	yacC
b0123	cueO
b0124	gcd
b0125	hpt
b0126	can
b0127	yadG
b0128	yadH
b0129	yadI
b0130	yadE
b0131	panD
b0132	yadD
b0133	panC
b0134	panB
b0135	yadC
b0136	yadK
b0137	yadL
b0138	yadM
b0139	htrE
b0140	ecpD
b0141	yadN
b0142	folK
b0143	pcnB
b0144	yadB
b0145	dksA
b0146	sfsA
b0147	ligT
b0148	hrpB
b0149	mrcB
b0150	fhuA
b0151	fhuC
b0152	fhuD
b0153	fhuB
b0154	hemL
b0155	clcA
b0156	yadR
b0157	yadS
b0158	btuF
b0159	pfs
b0160	dgt
b0161	degP
b0162	cdaR
b0163	yaeH
b0164	yaeI
b0166	dapD
b0167	glnD
b0168	map
b0169	rpsB
b0170	tsf
b0171	pyrH
b0172	frr
b0173	dxr
b0174	ispU
b0175	cdsA
b0178	hlpA
b0179	lpxD
b0180	fabZ
b0181	lpxA
b0182	lpxB
b0183	rnhB
b0184	dnaE
b0185	accA
b0186	ldcC
b0187	yaeR
b0188	tilS
b0189	rof
b0190	yaeQ
b0191	yaeJ
b0192	nlpE
b0193	yaeF
b0194	proS
b0195	yaeB
b0196	rcsF
b0197	metQ
b0198	metI
b0199	metN
b0200	gmhB
b0201	rrnH
b0202	ileV
b0203	alaV
b0204	rrlH
b0205	rrfH
b0207	dkgB
b0208	yafC
b0209	yafD
b0210	yafE
b0211	mltD
b0212	gloB
b0213	yafS
b0214	rnhA
b0215	dnaQ
b0216	aspV
b0217	yafT
b0218	yafU
b0219	yafV
b0220	ivy
b0221	fadE
b0222	lpcA
b0223	yafJ
b0224	yafK
b0225	yafQ
b0226	dinJ
b0227	yafL
b0228	yafM
b0229	fhiA
b0230	mbhA
b0231	dinB
b0232	yafN
b0233	yafO
b0234	yafP
b0235	ykfJ
b0236	prfH
b0237	pepD
b0238	gpt
b0239	frsA
b0240	crl
b0241	phoE
b0242	proB
b0243	proA
b0244	thrW
b0245	ykfI
b0246	yafW
b0247	ykfG
b0248	yafX
b0249	ykfF
b0250	ykfB
b0251	yafY
b0252	yafZ
b0253	ykfA
b0254	perR
b0255	insN-1
b0256	insI-1
b0257	insO-1
b0258	ykfC
b0259	insH-1
b0260	mmuP
b0261	mmuM
b0262	afuC
b0263	afuB
b0264	insB-2
b0265	insA-2
b0266	yagB
b0267	yagA
b0268	yagE
b0269	yagF
b0270	yagG
b0271	yagH
b0272	yagI
b0273	argF
b0274	insB-3
b0275	insA-3
b0276	yagJ
b0277	yagK
b0278	yagL
b0279	yagM
b0280	yagN
b0281	intF
b0282	yagP
b0283	yagQ
b0284	yagR
b0285	yagS
b0286	yagT
b0287	yagU
b0288	ykgJ
b0289	yagV
b0290	yagW
b0291	yagX
b0292	yagY
b0293	yagZ
b0294	ykgK
b0295	ykgL
b0296	ykgM
b0297	eaeH
b0298	insE-1
b0299	insF-1
b0300	ykgA
b0301	ykgB
b0303	ykgI
b0304	ykgC
b0305	ykgD
b0306	ykgE
b0307	ykgF
b0308	ykgG
b0310	ykgH
b0311	betA
b0312	betB
b0313	betI
b0314	betT
b0315	yahA
b0316	yahB
b0317	yahC
b0318	yahD
b0319	yahE
b0320	yahF
b0321	yahG
b0323	yahI
b0324	yahJ
b0325	yahK
b0326	yahL
b0327	yahM
b0328	yahN
b0329	yahO
b0330	prpR
b0331	prpB
b0333	prpC
b0334	prpD
b0335	prpE
b0336	codB
b0337	codA
b0338	cynR
b0339	cynT
b0340	cynS
b0341	cynX
b0342	lacA
b0343	lacY
b0344	lacZ
b0345	lacI
b0346	mhpR
b0347	mhpA
b0348	mhpB
b0349	mhpC
b0350	mhpD
b0351	mhpF
b0352	mhpE
b0353	mhpT
b0354	yaiL
b0355	frmB
b0356	frmA
b0357	frmR
b0358	yaiO
b0359	yaiX
b0360	insC-1
b0361	insD-1
b0362	yaiF
b0363	yaiP
b0364	yaiS
b0365	tauA
b0366	tauB
b0367	tauC
b0368	tauD
b0369	hemB
b0370	ykiB
b0371	yaiT_1
b0372	insF-2
b0373	insE-2
b0374	yaiT_2
b0375	yaiV
b0376	ampH
b0377	sbmA
b0378	yaiW
b0379	yaiY
b0380	yaiZ
b0381	ddlA
b0382	yaiB
b0383	phoA
b0384	psiF
b0385	yaiC
b0386	proC
b0387	yaiI
b0388	aroL
b0389	yaiA
b0390	aroM
b0391	yaiE
b0392	ykiA
b0393	rdgC
b0394	mak
b0396	araJ
b0397	sbcC
b0398	sbcD
b0399	phoB
b0400	phoR
b0401	brnQ
b0402	proY
b0403	malZ
b0404	yajB
b0405	queA
b0406	tgt
b0407	yajC
b0408	secD
b0409	secF
b0410	yajD
b0411	tsx
b0412	yajI
b0413	ybaD
b0414	ribD
b0415	ribE
b0416	nusB
b0417	thiL
b0418	pgpA
b0419	yajO
b0420	dxs
b0421	ispA
b0422	xseB
b0423	thiI
b0424	yajL
b0425	panE
b0426	yajQ
b0427	yajR
b0428	cyoE
b0429	cyoD
b0430	cyoC
b0431	cyoB
b0432	cyoA
b0433	ampG
b0434	yajG
b0435	bolA
b0436	tig
b0437	clpP
b0438	clpX
b0439	lon
b0440	hupB
b0441	ppiD
b0442	ybaV
b0443	ybaW
b0444	ybaX
b0445	ybaE
b0446	cof
b0447	ybaO
b0448	mdlA
b0449	mdlB
b0450	glnK
b0451	amtB
b0452	tesB
b0453	ybaY
b0454	ybaZ
b0456	ybaA
b0457	ylaB
b0458	ylaC
b0459	maa
b0460	hha
b0461	ybaJ
b0462	acrB
b0463	acrA
b0464	acrR
b0465	kefA
b0466	ybaM
b0467	priC
b0468	ybaN
b0469	apt
b0470	dnaX
b0471	ybaB
b0472	recR
b0473	htpG
b0474	adk
b0475	hemH
b0476	aes
b0477	gsk
b0478	ybaL
b0479	fsr
b0480	ushA
b0481	ybaK
b0482	ybaP
b0483	ybaQ
b0484	copA
b0485	ybaS
b0486	ybaT
b0487	cueR
b0488	ybbJ
b0489	ybbK
b0490	ybbL
b0491	ybbM
b0492	ybbN
b0493	ybbO
b0494	tesA
b0495	ybbA
b0496	ybbP
b0497	rhsD
b0498	ybbC
b0499	ylbH
b0500	ybbD
b0502	ylbG
b0503	ybbB
b0504	ybbS
b0505	allA
b0506	allR
b0507	gcl
b0508	hyi
b0509	glxR
b0510	ybbV
b0511	ybbW
b0512	allB
b0513	ybbY
b0514	glxK
b0515	ylbA
b0516	allC
b0517	allD
b0518	fdrA
b0519	ylbE_2
b0520	ylbF
b0521	ybcF
b0522	purK
b0523	purE
b0524	lpxH
b0525	ppiB
b0526	cysS
b0527	ybcI
b0528	ybcJ
b0529	folD
b0530	sfmA
b0531	sfmC
b0532	sfmD
b0533	sfmH
b0534	sfmF
b0535	fimZ
b0536	argU
b0537	intD
b0539	ybcC
b0540	insE-3
b0541	insF-3
b0542	renD
b0543	emrE
b0544	ybcK
b0545	ybcL
b0546	ybcM
b0547	ybcN
b0548	ninE
b0549	ybcO
b0550	rusA
b0551	ybcQ
b0552	insH-2
b0553	nmpC
b0554	essD
b0555	ybcS
b0556	rzpD
b0557	borD
b0558	ybcV
b0559	ybcW
b0560	nohB
b0561	tfaD
b0562	ybcY
b0563	ylcE
b0564	appY
b0565	ompT
b0566	envY
b0567	ybcH
b0568	nfrA
b0569	nfrB
b0570	cusS
b0571	cusR
b0572	cusC
b0573	cusF
b0574	cusB
b0575	cusA
b0576	pheP
b0577	ybdG
b0578	nfnB
b0579	ybdF
b0580	ybdJ
b0581	ybdK
b0582	insL-2
b0583	entD
b0584	fepA
b0585	fes
b0586	entF
b0587	fepE
b0588	fepC
b0589	fepG
b0590	fepD
b0591	entS
b0592	fepB
b0593	entC
b0594	entE
b0595	entB
b0596	entA
b0597	ybdB
b0598	cstA
b0599	ybdH
b0600	ybdL
b0601	ybdM
b0602	ybdN
b0603	ybdO
b0604	dsbG
b0605	ahpC
b0606	ahpF
b0607	uspG
b0608	ybdR
b0610	rnk
b0611	rna
b0612	citT
b0613	citG
b0614	citX
b0615	citF
b0616	citE
b0617	citD
b0618	citC
b0619	citA
b0620	citB
b0621	dcuC
b0622	crcA
b0623	cspE
b0624	crcB
b0625	ybeH
b0626	ybeM
b0627	tatE
b0628	lipA
b0629	ybeF
b0630	lipB
b0631	ybeD
b0632	dacA
b0633	rlpA
b0634	mrdB
b0635	mrdA
b0636	ybeA
b0637	ybeB
b0638	cobC
b0639	nadD
b0640	holA
b0641	rlpB
b0642	leuS
b0643	ybeL
b0644	ybeQ
b0645	ybeR
b0646	djlB
b0647	ybeT
b0648	ybeU
b0649	djlC
b0650	hscC
b0651	rihA
b0652	gltL
b0653	gltK
b0654	gltJ
b0655	gltI
b0656	insH-3
b0657	lnt
b0658	ybeX
b0659	ybeY
b0660	ybeZ
b0661	miaB
b0662	ubiF
b0664	glnX
b0665	glnV
b0666	metU
b0668	glnW
b0670	glnU
b0672	leuW
b0673	metT
b0674	asnB
b0675	nagD
b0676	nagC
b0677	nagA
b0678	nagB
b0679	nagE
b0680	glnS
b0681	ybfM
b0682	ybfN
b0683	fur
b0684	fldA
b0685	ybfE
b0686	ybfF
b0687	seqA
b0688	pgm
b0689	ybfP
b0690	ybfG
b0691	ybfH
b0692	potE
b0693	speF
b0694	kdpE
b0695	kdpD
b0696	kdpC
b0697	kdpB
b0698	kdpA
b0699	ybfA
b0700	rhsC
b0702	ybfB
b0703	ybfO
b0704	ybfC
b0705	ybfL
b0706	ybfD
b0707	ybgA
b0708	phr
b0709	ybgH
b0710	ybgI
b0711	ybgJ
b0712	ybgK
b0713	ybgL
b0714	nei
b0715	abrB
b0716	ybgO
b0717	ybgP
b0718	ybgQ
b0719	ybgD
b0720	gltA
b0721	sdhC
b0722	sdhD
b0723	sdhA
b0724	sdhB
b0725	b0725
b0726	sucA
b0727	sucB
b0728	sucC
b0729	sucD
b0730	mngR
b0731	mngA
b0732	mngB
b0733	cydA
b0734	cydB
b0735	ybgE
b0736	ybgC
b0737	tolQ
b0738	tolR
b0739	tolA
b0740	tolB
b0741	pal
b0742	ybgF
b0743	lysT
b0744	valT
b0745	lysW
b0750	nadA
b0751	pnuC
b0752	zitB
b0753	ybgS
b0754	aroG
b0755	gpmA
b0756	galM
b0757	galK
b0758	galT
b0759	galE
b0760	modF
b0761	modE
b0762	ybhT
b0763	modA
b0764	modB
b0765	modC
b0766	ybhA
b0767	ybhE
b0768	ybhD
b0769	ybhH
b0770	ybhI
b0771	ybhJ
b0772	ybhC
b0773	ybhB
b0774	bioA
b0775	bioB
b0776	bioF
b0777	bioC
b0778	bioD
b0779	uvrB
b0780	ybhK
b0781	moaA
b0782	moaB
b0783	moaC
b0784	moaD
b0785	moaE
b0786	ybhL
b0787	ybhM
b0788	ybhN
b0789	ybhO
b0790	ybhP
b0791	ybhQ
b0792	ybhR
b0793	ybhS
b0794	ybhF
b0795	ybhG
b0796	ybiH
b0797	rhlE
b0798	ybiA
b0799	dinG
b0800	ybiB
b0801	ybiC
b0802	ybiJ
b0803	ybiI
b0804	ybiX
b0805	fiu
b0806	ybiM
b0807	ybiN
b0808	ybiO
b0809	glnQ
b0810	glnP
b0811	glnH
b0812	dps
b0813	rhtA
b0814	ompX
b0815	ybiP
b0816	yliL
b0817	mntR
b0818	ybiR
b0819	ybiS
b0820	ybiT
b0821	ybiU
b0822	ybiV
b0823	ybiW
b0824	ybiY
b0825	fsaA
b0826	moeB
b0827	moeA
b0828	iaaA
b0829	yliA
b0830	yliB
b0831	yliC
b0832	yliD
b0833	yliE
b0834	yliF
b0835	yliG
b0836	yliH
b0837	yliI
b0838	yliJ
b0839	dacC
b0840	deoR
b0841	ybjG
b0842	cmr
b0843	ybjH
b0844	ybjI
b0845	ybjJ
b0846	ybjK
b0847	ybjL
b0848	ybjM
b0849	grxA
b0850	ybjC
b0851	nfsA
b0852	rimK
b0853	ybjN
b0854	potF
b0855	potG
b0856	potH
b0857	potI
b0858	ybjO
b0859	rumB
b0860	artJ
b0861	artM
b0862	artQ
b0863	artI
b0864	artP
b0865	ybjP
b0866	ybjQ
b0867	ybjR
b0868	ybjS
b0869	ybjT
b0870	ltaE
b0871	poxB
b0872	hcr
b0873	hcp
b0874	ybjE
b0875	aqpZ
b0876	ybjD
b0877	ybjX
b0878	macA
b0879	macB
b0880	cspD
b0881	clpS
b0882	clpA
b0884	infA
b0885	aat
b0886	cydC
b0887	cydD
b0888	trxB
b0889	lrp
b0890	ftsK
b0891	lolA
b0892	ycaJ
b0893	serS
b0894	dmsA
b0895	dmsB
b0896	dmsC
b0897	ycaC
b0898	ycaD
b0899	ycaM
b0900	ycaN
b0901	ycaK
b0902	pflA
b0903	pflB
b0904	focA
b0905	ycaO
b0906	ycaP
b0907	serC
b0908	aroA
b0909	ycaL
b0910	cmk
b0911	rpsA
b0912	ihfB
b0913	ycaI
b0914	msbA
b0915	lpxK
b0916	ycaQ
b0917	ycaR
b0918	kdsB
b0919	ycbJ
b0920	ycbC
b0921	smtA
b0922	mukF
b0923	mukE
b0924	mukB
b0925	ycbB
b0926	ycbK
b0927	ycbL
b0928	aspC
b0929	ompF
b0930	asnS
b0931	pncB
b0932	pepN
b0933	ssuB
b0934	ssuC
b0935	ssuD
b0936	ssuA
b0937	ssuE
b0938	ycbQ
b0939	ycbR
b0940	ycbS
b0941	ycbT
b0942	ycbU
b0943	ycbV
b0944	ycbF
b0945	pyrD
b0946	ycbW
b0947	ycbX
b0948	ycbY
b0949	uup
b0950	pqiA
b0951	pqiB
b0952	ymbA
b0953	rmf
b0954	fabA
b0955	ycbZ
b0956	ycbG
b0957	ompA
b0958	sulA
b0959	yccR
b0960	yccS
b0961	yccF
b0962	helD
b0963	mgsA
b0964	yccT
b0965	yccU
b0966	yccV
b0967	yccW
b0968	yccX
b0969	yccK
b0970	yccA
b0971	serT
b0972	hyaA
b0973	hyaB
b0974	hyaC
b0975	hyaD
b0976	hyaE
b0977	hyaF
b0978	appC
b0979	appB
b0980	appA
b0981	yccC
b0982	etp
b0983	yccZ
b0984	ymcA
b0985	ymcB
b0986	ymcC
b0987	ymcD
b0988	insB-4
b0989	cspH
b0990	cspG
b0991	ymcE
b0992	yccM
b0993	torS
b0994	torT
b0995	torR
b0996	torC
b0997	torA
b0998	torD
b0999	cbpM
b1000	cbpA
b1001	yccE
b1002	agp
b1003	yccJ
b1004	wrbA
b1006	ycdG
b1007	ycdH
b1008	ycdI
b1009	rarA
b1010	ycdK
b1011	ycdL
b1012	ycdM
b1013	ycdC
b1014	putA
b1015	putP
b1016	ycdN_1
b1017	ycdN_2
b1018	ycdO
b1019	ycdB
b1020	phoH
b1021	ycdP
b1022	ycdQ
b1023	ycdR
b1024	ycdS
b1025	ycdT
b1026	insF-4
b1027	insE-4
b1028	ymdE
b1029	ycdU
b1032	serX
b1033	ycdW
b1034	ycdX
b1035	ycdY
b1036	ycdZ
b1037	csgG
b1038	csgF
b1039	csgE
b1040	csgD
b1041	csgB
b1042	csgA
b1043	csgC
b1044	ymdA
b1045	ymdB
b1046	ymdC
b1047	mdoC
b1048	mdoG
b1049	mdoH
b1050	yceK
b1051	msyB
b1053	mdtG
b1054	lpxL
b1055	yceA
b1056	yceI
b1057	yceJ
b1058	yceO
b1059	solA
b1060	yceP
b1061	dinI
b1062	pyrC
b1063	yceB
b1064	grxB
b1065	mdtH
b1066	rimJ
b1067	yceH
b1068	mviM
b1069	mviN
b1070	flgN
b1071	flgM
b1072	flgA
b1073	flgB
b1074	flgC
b1075	flgD
b1076	flgE
b1077	flgF
b1078	flgG
b1079	flgH
b1080	flgI
b1081	flgJ
b1082	flgK
b1083	flgL
b1084	rne
b1085	yceQ
b1086	rluC
b1087	yceF
b1088	yceD
b1089	rpmF
b1090	plsX
b1091	fabH
b1092	fabD
b1093	fabG
b1094	acpP
b1095	fabF
b1096	pabC
b1097	yceG
b1098	tmk
b1099	holB
b1100	ycfH
b1101	ptsG
b1102	fhuE
b1103	hinT
b1104	ycfL
b1105	ycfM
b1106	ycfN
b1107	nagZ
b1108	ycfP
b1109	ndh
b1110	ycfJ
b1111	ycfQ
b1112	ycfR
b1113	ycfS
b1114	mfd
b1115	ycfT
b1116	lolC
b1117	lolD
b1118	lolE
b1119	nagK
b1120	cobB
b1121	ycfZ
b1122	ymfA
b1123	potD
b1124	potC
b1125	potB
b1126	potA
b1127	pepT
b1128	ycfD
b1129	phoQ
b1130	phoP
b1131	purB
b1132	hflD
b1133	trmU
b1134	ymfB
b1135	rluE
b1136	icd
b1137	ymfD
b1138	ymfE
b1139	lit
b1140	intE
b1141	ymfG
b1142	ymfH
b1143	ymfI
b1144	ymfJ
b1145	ymfK
b1146	ymfT
b1147	ymfL
b1148	ymfM
b1149	ymfN
b1150	ymfR
b1151	ymfO
b1152	ymfP
b1153	ymfQ
b1154	ycfK
b1155	ymfS
b1156	tfaE
b1157	stfE
b1158	pin
b1159	mcrA
b1160	elbA
b1161	ycgX
b1162	ycgE
b1163	ycgF
b1164	ycgZ
b1165	ymgA
b1166	ymgB
b1167	ymgC
b1168	ycgG
b1169	ycgH_1
b1170	ycgH_2
b1171	ymgD
b1172	ymgG
b1173	ycgI
b1174	minE
b1175	minD
b1176	minC
b1177	ycgJ
b1178	ycgK
b1179	ycgL
b1180	ycgM
b1181	ycgN
b1182	hlyE
b1183	umuD
b1184	umuC
b1185	dsbB
b1186	nhaB
b1187	fadR
b1188	ycgB
b1189	dadA
b1190	dadX
b1191	cvrA
b1192	ldcA
b1193	emtA
b1194	ycgR
b1195	ymgE
b1196	ycgY
b1197	treA
b1198	dhaH
b1199	dhaL
b1200	dhaK
b1201	dhaR
b1202	ycgV
b1203	ychF
b1204	pth
b1205	ychH
b1206	ychM
b1207	prsA
b1208	ispE
b1209	lolB
b1210	hemA
b1211	prfA
b1212	prmC
b1213	ychQ
b1214	ychA
b1215	kdsA
b1216	chaA
b1217	chaB
b1218	chaC
b1219	ychN
b1220	ychP
b1221	narL
b1222	narX
b1223	narK
b1224	narG
b1225	narH
b1226	narJ
b1227	narI
b1228	ychS
b1229	tpr
b1230	tyrV
b1231	tyrT
b1232	purU
b1233	ychJ
b1234	rssA
b1235	rssB
b1236	galU
b1237	hns
b1238	tdk
b1239	ychG_2
b1240	ychG_1
b1241	adhE
b1242	ychE
b1243	oppA
b1244	oppB
b1245	oppC
b1246	oppD
b1247	oppF
b1248	yciU
b1249	cls
b1250	kch
b1251	yciI
b1252	tonB
b1253	yciA
b1254	yciB
b1255	yciC
b1256	ompW
b1257	yciE
b1258	yciF
b1259	yciG
b1260	trpA
b1261	trpB
b1262	trpC
b1263	trpD
b1264	trpE
b1265	trpL
b1266	trpH
b1267	yciO
b1268	yciQ
b1269	rluB
b1270	btuR
b1271	yciK
b1272	sohB
b1273	yciN
b1274	topA
b1275	cysB
b1276	acnA
b1277	ribA
b1278	pgpB
b1279	yciS
b1280	yciM
b1281	pyrF
b1282	yciH
b1283	osmB
b1284	yciT
b1285	gmr
b1286	rnb
b1287	yciW
b1288	fabI
b1289	ycjD
b1290	sapF
b1291	sapD
b1292	sapC
b1293	sapB
b1294	sapA
b1295	ymjA
b1296	puuP
b1297	puuA
b1298	puuD
b1299	puuR
b1300	puuC
b1301	puuB
b1302	puuE
b1303	pspF
b1304	pspA
b1305	pspB
b1306	pspC
b1307	pspD
b1308	pspE
b1309	ycjM
b1310	ycjN
b1311	ycjO
b1312	ycjP
b1313	ycjQ
b1314	ycjR
b1315	ycjS
b1316	ycjT
b1317	ycjU
b1318	ycjV
b1319	ompG
b1320	ycjW
b1321	ycjX
b1322	ycjF
b1323	tyrR
b1324	tpx
b1325	ycjG
b1326	mpaA
b1327	ycjY
b1328	ycjZ
b1329	mppA
b1330	ynaI
b1331	insH-4
b1332	ynaJ
b1333	uspE
b1334	fnr
b1335	ogt
b1336	abgT
b1337	abgB
b1338	abgA
b1339	abgR
b1340	ydaL
b1341	ydaM
b1342	ydaN
b1343	dbpA
b1344	ydaO
b1345	intR
b1346	ydaQ
b1347	ydaC
b1348	lar
b1349	recT
b1350	recE
b1351	racC
b1352	kil
b1353	sieB
b1355	ydaG
b1356	racR
b1357	ydaS
b1358	ydaT
b1359	ydaU
b1360	ydaV
b1361	ydaW
b1362	rzpR
b1363	trkG
b1365	ynaK
b1366	ydaY
b1368	ynaA
b1369	lomR_1
b1370	insH-5
b1371	lomR_2
b1372	stfR
b1373	tfaR
b1374	pinR
b1375	ynaE
b1376	uspF
b1377	ompN
b1378	ydbK
b1379	hslJ
b1380	ldhA
b1381	ydbH
b1382	ynbE
b1383	ydbL
b1384	feaR
b1385	feaB
b1386	tynA
b1387	maoC
b1388	paaA
b1389	paaB
b1390	paaC
b1391	paaD
b1392	paaE
b1393	paaF
b1394	paaG
b1395	paaH
b1396	paaI
b1397	paaJ
b1398	paaK
b1399	paaX
b1400	paaY
b1401	ydbA_1
b1402	insD-2
b1403	insC-2
b1404	insI-2
b1405	ydbA_2
b1406	ydbC
b1407	ydbD
b1408	ynbA
b1409	ynbB
b1410	ynbC
b1411	ynbD
b1412	azoR
b1413	hrpA
b1414	ydcF
b1415	aldA
b1416	gapC_2
b1417	gapC_1
b1418	cybB
b1419	ydcA
b1420	mokB
b1421	trg
b1422	ydcI
b1423	ydcJ
b1424	mdoD
b1426	ydcH
b1427	rimL
b1428	ydcK
b1429	tehA
b1430	tehB
b1431	ydcL
b1432	ydcM
b1433	ydcO
b1434	ydcN
b1435	ydcP
b1436	yncJ
b1438	ydcQ
b1439	ydcR
b1440	ydcS
b1441	ydcT
b1442	ydcU
b1443	ydcV
b1444	ydcW
b1445	ydcX
b1446	ydcY
b1447	ydcZ
b1448	yncA
b1449	yncB
b1450	yncC
b1451	yncD
b1452	yncE
b1453	ansP
b1454	yncG
b1455	yncH
b1456	rhsE
b1457	ydcD
b1458	yncI
b1459	yncM
b1460	ydcC
b1461	ydcE
b1462	yddH
b1463	nhoA
b1464	yddE
b1465	narV
b1466	narW
b1467	narY
b1468	narZ
b1469	narU
b1470	yddJ
b1471	yddK
b1472	yddL
b1473	yddG
b1474	fdnG
b1475	fdnH
b1476	fdnI
b1477	yddM
b1478	adhP
b1479	sfcA
b1480	sra
b1481	bdm
b1482	osmC
b1483	ddpF
b1484	ddpD
b1485	ddpC
b1486	ddpB
b1487	ddpA
b1488	ddpX
b1489	dos
b1490	yddV
b1491	yddW
b1492	gadC
b1493	gadB
b1494	pqqL
b1495	yddB
b1496	yddA
b1497	ydeM
b1498	ydeN
b1499	ydeO
b1501	ydeP
b1502	ydeQ
b1503	ydeR
b1504	ydeS
b1505	ydeT
b1506	yneL
b1507	hipA
b1508	hipB
b1509	ydeU
b1510	ydeK
b1511	lsrK
b1512	lsrR
b1513	lsrA
b1514	lsrC
b1515	lsrD
b1516	lsrB
b1517	lsrF
b1518	lsrG
b1519	tam
b1520	yneE
b1521	uxaB
b1522	yneF
b1523	yneG
b1524	yneH
b1525	yneI
b1526	yneJ
b1527	yneK
b1528	ydeA
b1529	marC
b1530	marR
b1531	marA
b1532	marB
b1533	eamA
b1534	ydeE
b1535	ydeH
b1536	ydeI
b1537	ydeJ
b1538	dcp
b1539	ydfG
b1540	ydfH
b1541	ydfZ
b1542	ydfI
b1543	ydfJ
b1544	ydfK
b1545	pinQ
b1546	tfaQ
b1547	stfQ
b1548	nohA
b1549	ydfO
b1550	gnsB
b1551	ynfN
b1552	cspI
b1553	ydfP
b1554	ydfQ
b1555	ydfR
b1556	essQ
b1557	cspB
b1558	cspF
b1559	ydfT
b1560	ydfU
b1561	rem
b1562	hokD
b1563	relE
b1564	relB
b1565	ydfV
b1566	flxA
b1567	ydfW
b1568	ydfX
b1569	dicC
b1570	dicA
b1571	ydfA
b1572	ydfB
b1573	ydfC
b1575	dicB
b1576	ydfD
b1577	ydfE
b1578	insD-7
b1579	intQ
b1580	rspB
b1581	rspA
b1582	ynfA
b1583	ynfB
b1584	speG
b1585	ynfC
b1586	ynfD
b1587	ynfE
b1588	ynfF
b1589	ynfG
b1590	ynfH
b1591	dmsD
b1592	clcB
b1593	ynfK
b1594	dgsA
b1595	ynfL
b1596	ynfM
b1597	asr
b1598	ydgD
b1599	mdtI
b1600	mdtJ
b1601	ydgG
b1602	pntB
b1603	pntA
b1604	ydgH
b1605	ydgI
b1606	folM
b1607	ydgC
b1608	rstA
b1609	rstB
b1610	tus
b1611	fumC
b1612	fumA
b1613	manA
b1614	ydgA
b1615	uidC
b1616	uidB
b1617	uidA
b1618	uidR
b1619	hdhA
b1620	malI
b1621	malX
b1622	malY
b1623	add
b1624	ydgJ
b1625	ydgT
b1626	ydgK
b1627	rsxA
b1628	rsxB
b1629	rsxC
b1630	rsxD
b1631	rsxG
b1632	rsxE
b1633	nth
b1634	tppB
b1635	gst
b1636	pdxY
b1637	tyrS
b1638	pdxH
b1639	ydhA
b1640	ydhH
b1641	slyB
b1642	slyA
b1643	ydhI
b1644	ydhJ
b1645	ydhK
b1646	sodC
b1647	ydhF
b1648	ydhL
b1649	ydhM
b1650	nemA
b1651	gloA
b1652	rnt
b1653	lhr
b1654	ydhD
b1655	ydhO
b1656	sodB
b1657	ydhP
b1658	purR
b1659	ydhB
b1660	ydhC
b1661	cfa
b1662	ribC
b1663	mdtK
b1664	ydhQ
b1667	ydhR
b1668	ydhS
b1669	ydhT
b1670	ydhU
b1671	ydhX
b1672	ydhW
b1673	ydhV
b1674	ydhY
b1675	ydhZ
b1676	pykF
b1677	lpp
b1678	ynhG
b1679	sufE
b1680	sufS
b1681	sufD
b1682	sufC
b1683	sufB
b1684	sufA
b1685	ydiH
b1686	ydiI
b1687	ydiJ
b1688	ydiK
b1689	ydiL
b1690	ydiM
b1691	ydiN
b1692	ydiB
b1693	aroD
b1694	ydiF
b1695	ydiO
b1696	ydiP
b1697	ydiQ
b1698	ydiR
b1699	ydiS
b1700	ydiT
b1701	ydiD
b1702	pps
b1703	ydiA
b1704	aroH
b1705	ydiE
b1706	ydiU
b1707	ydiV
b1708	nlpC
b1709	btuD
b1710	btuE
b1711	btuC
b1712	ihfA
b1713	pheT
b1714	pheS
b1715	pheM
b1716	rplT
b1717	rpmI
b1718	infC
b1719	thrS
b1720	arpB_1
b1721	arpB_2
b1722	ydiY
b1723	pfkB
b1724	ydiZ
b1725	yniA
b1726	yniB
b1727	yniC
b1728	ydjM
b1729	ydjN
b1730	ydjO
b1731	cedA
b1732	katE
b1733	chbG
b1734	chbF
b1735	chbR
b1736	chbA
b1737	chbC
b1738	chbB
b1739	osmE
b1740	nadE
b1741	cho
b1742	ydjR
b1743	spy
b1744	astE
b1745	astB
b1746	astD
b1747	astA
b1748	astC
b1749	xthA
b1750	ydjX
b1751	ydjY
b1752	ydjZ
b1753	ynjA
b1754	ynjB
b1755	ynjC
b1756	ynjD
b1757	ynjE
b1758	ynjF
b1759	nudG
b1760	ynjH
b1761	gdhA
b1762	ynjI
b1763	topB
b1764	selD
b1765	ydjA
b1766	sppA
b1767	ansA
b1768	pncA
b1769	ydjE
b1770	ydjF
b1771	ydjG
b1772	ydjH
b1773	ydjI
b1774	ydjJ
b1775	ydjK
b1776	ydjL
b1777	yeaC
b1778	msrB
b1779	gapA
b1780	yeaD
b1781	yeaE
b1782	mipA
b1783	yeaG
b1784	yeaH
b1785	yeaI
b1786	yeaJ
b1787	yeaK
b1788	yoaI
b1789	yeaL
b1790	yeaM
b1791	yeaN
b1792	yeaO
b1793	yoaF
b1794	yeaP
b1795	yeaQ
b1796	yoaG
b1797	yeaR
b1798	yeaS
b1799	yeaT
b1800	yeaU
b1801	yeaV
b1802	yeaW
b1803	yeaX
b1804	rnd
b1805	fadD
b1806	yeaY
b1807	yeaZ
b1808	yoaA
b1809	yoaB
b1810	yoaC
b1811	yoaH
b1812	pabB
b1813	yeaB
b1814	sdaA
b1815	yoaD
b1816	yoaE
b1817	manX
b1818	manY
b1819	manZ
b1820	yobD
b1821	yebN
b1822	rrmA
b1823	cspC
b1824	yobF
b1825	yebO
b1826	mgrB
b1827	kdgR
b1828	yebQ
b1829	htpX
b1830	prc
b1831	proQ
b1832	yebR
b1833	yebS
b1834	yebT
b1835	yebU
b1836	yebV
b1837	yebW
b1838	pphA
b1839	yebY
b1840	yebZ
b1841	yobA
b1842	holE
b1843	yobB
b1844	exoX
b1845	ptrB
b1846	yebE
b1847	yebF
b1848	yebG
b1849	purT
b1850	eda
b1851	edd
b1852	zwf
b1853	yebK
b1854	pykA
b1855	lpxM
b1856	yebA
b1857	znuA
b1858	znuC
b1859	znuB
b1860	ruvB
b1861	ruvA
b1862	yebB
b1863	ruvC
b1864	yebC
b1865	nudB
b1866	aspS
b1867	yecD
b1868	yecE
b1869	yecN
b1870	yecO
b1871	yecP
b1872	torZ
b1873	torY
b1874	cutC
b1875	yecM
b1876	argS
b1877	yecT
b1878	flhE
b1879	flhA
b1880	flhB
b1881	cheZ
b1882	cheY
b1883	cheB
b1884	cheR
b1885	tap
b1886	tar
b1887	cheW
b1888	cheA
b1889	motB
b1890	motA
b1891	flhC
b1892	flhD
b1893	insB-5
b1894	insA-5
b1895	yecG
b1896	otsA
b1897	otsB
b1900	araG
b1901	araF
b1902	yecI
b1904	yecR
b1905	ftn
b1906	yecH
b1907	tyrP
b1908	yecA
b1912	pgsA
b1913	uvrC
b1914	uvrY
b1915	yecF
b1916	sdiA
b1917	yecC
b1918	yecS
b1919	yedO
b1920	fliY
b1921	fliZ
b1922	fliA
b1923	fliC
b1924	fliD
b1925	fliS
b1926	fliT
b1927	amyA
b1928	yedD
b1929	yedE
b1930	yedF
b1931	yedK
b1932	yedL
b1933	yedN_2
b1934	yedN_1
b1935	yedM
b1936	intG
b1937	fliE
b1938	fliF
b1939	fliG
b1940	fliH
b1941	fliI
b1942	fliJ
b1943	fliK
b1944	fliL
b1945	fliM
b1946	fliN
b1947	fliO
b1948	fliP
b1949	fliQ
b1950	fliR
b1951	rcsA
b1952	dsrB
b1953	yodD
b1955	yedP
b1956	yedQ
b1957	yodC
b1958	yedI
b1959	yedA
b1960	vsr
b1961	dcm
b1962	yedJ
b1963	yedR
b1964	yedS_1
b1965	yedS_2
b1966	yedS_3
b1967	hchA
b1968	yedV
b1969	yedW
b1970	yedX
b1971	yedY
b1972	yedZ
b1973	yodA
b1974	yodB
b1976	yeeI
b1978	yeeJ
b1979	yeeL_2
b1980	yeeL_1
b1981	shiA
b1982	amn
b1983	yeeN
b1985	yeeO
b1987	cbl
b1988	nac
b1990	erfK
b1991	cobT
b1992	cobS
b1993	cobU
b1994	insH-6
b1995	yoeA_1
b1996	insD-3
b1997	insC-3
b1998	yoeA_2
b1999	yeeP
b2000	agn43
b2001	yeeR
b2002	yeeS
b2003	yeeT
b2004	yeeU
b2005	yeeV
b2006	yeeW
b2007	yeeX
b2008	yeeA
b2009	sbmC
b2010	dacD
b2011	sbcB
b2012	yeeD
b2013	yeeE
b2014	yeeF
b2015	yeeY
b2016	yeeZ
b2017	yefM
b2018	hisL
b2019	hisG
b2020	hisD
b2021	hisC
b2022	hisB
b2023	hisH
b2024	hisA
b2025	hisF
b2026	hisI
b2027	cld
b2028	ugd
b2029	gnd
b2030	insH-7
b2031	wbbL_1
b2032	wbbK
b2033	wbbJ
b2034	wbbI
b2035	wbbH
b2036	glf
b2037	rfbX
b2038	rfbC
b2039	rfbA
b2040	rfbD
b2041	rfbB
b2042	galF
b2043	wcaM
b2044	wcaL
b2045	wcaK
b2046	wzxC
b2047	wcaJ
b2048	cpsG
b2049	cpsB
b2050	wcaI
b2051	nudD
b2052	fcl
[truncated: 2,319 more rows]
