# Supplementary material for: BISON: bio-interface for the semi-global analysis of network patterns
Source: Source Code Biol Med. 2006 Nov 29;1:8. doi: 10.1186/1751-0473-1-8 (PMC1698476; doi:10.1186/1751-0473-1-8)
Supplement: Additional File 1 — The BISON package contains the BISON application, example data from the paper, and the source code for BISON and the SGR pattern mining Perl library. The contents of the archive are further explained within the README.TXT file. [file 1751-0473-1-8-S1.zip › bison-1.0.0/default_data/ecoli_entity.txt]

b0001	GO:0009308=amine_metabolism	GO:0044249=cellular_biosynthesis	GO:0006519=amino_acid_and_derivative_metabolism	GO:0044271=nitrogen_compound_biosynthesis	GO:0006082=organic_acid_metabolism
b0002	GO:0016301=kinase_activity	GO:0019538=protein_metabolism	GO:0016774=phosphotransferase_activity,_carboxyl_group_as_acceptor	hmm.homoserine_dh	GO:0000287=magnesium_ion_binding	hmm.nad_binding_3	GO:0003959=NADPH_dehydrogenase_activity	GO:0044271=nitrogen_compound_biosynthesis	GO:0006790=sulfur_metabolism	GO:0030554=adenyl_nucleotide_binding	GO:0009308=amine_metabolism	GO:0006519=amino_acid_and_derivative_metabolism	GO:0044249=cellular_biosynthesis	hmm.aa_kinase	GO:0016616=oxidoreductase_activity,_acting_on_the_CH-OH_group_of_donors,_NAD_or_NADP_as_acceptor	PF00696:Amino_acid_kinase_family	GO:0006082=organic_acid_metabolism
b0003	GO:0016301=kinase_activity	hmm.ghmp_kinases	GO:0016773=phosphotransferase_activity,_alcohol_group_as_acceptor	GO:0042803=protein_homodimerization_activity	GO:0000287=magnesium_ion_binding	GO:0030554=adenyl_nucleotide_binding	GO:0009308=amine_metabolism	GO:0006519=amino_acid_and_derivative_metabolism	GO:0044249=cellular_biosynthesis	PF00288:GHMP_kinases_N_terminal_domain	GO:0044271=nitrogen_compound_biosynthesis	GO:0006082=organic_acid_metabolism
b0004	GO:0009308=amine_metabolism	GO:0006519=amino_acid_and_derivative_metabolism	GO:0044249=cellular_biosynthesis	PF00291:Pyridoxal-phosphate_dependent_enzyme	GO:0044271=nitrogen_compound_biosynthesis	hmm.palp	GO:0006082=organic_acid_metabolism
b0006	hmm.duf328
b0007	PF01235:Sodium:alanine_symporter_family	hmm.na_ala_symp
b0008	GO:0009057=macromolecule_catabolism	hmm.transaldolase	GO:0006139=nucleobase,_nucleoside,_nucleotide_and_nucleic_acid_metabolism	GO:0006066=alcohol_metabolism	GO:0044248=cellular_catabolism	GO:0051186=cofactor_metabolism	GO:0005975=carbohydrate_metabolism	GO:0006091=generation_of_precursor_metabolites_and_energy	GO:0006766=vitamin_metabolism
b0009	hmm.mocf_biosynth	GO:0006725=aromatic_compound_metabolism	GO:0044249=cellular_biosynthesis	GO:0051186=cofactor_metabolism
b0010	hmm.grp1_fun34_yaah
b0011	PF03667:Uncharacterised_protein_family_(UPF0174)	hmm.upf0174
b0014	GO:0044260=cellular_macromolecule_metabolism	GO:0019538=protein_metabolism
b0015	hmm.dnaj_cxxcxgxg	hmm.dnaj	hmm.dnaj_c	PF00226:DnaJ_domain
b0016	PF01609:Transposase_DDE_domain	hmm.transposase_11
b0018	hmm.hok_gef
b0019	PF06965:Na+/H+_antiporter_1	hmm.na_h_antiport_1
b0020	hmm.hth_1
b0021	PF03400:IS1_transposase	hmm.transposase_27
b0022	hmm.ins_element1
b0023	hmm.ribosomal_s20p
b0025	hmm.fad_synth	hmm.flavokinase
b0026	hmm.zf-fpg_ilers	PF00133:tRNA_synthetases_class_I_(I,_L,_M_and_V)
b0027	PF01252:Signal_peptidase_(SPase)_II	hmm.peptidase_a8
b0029	hmm.lytb	PF02401:LytB_protein
b0030	PF01156:Inosine-uridine_preferring_nucleoside_hydrolase	hmm.iu_nuc_hydro
b0031	hmm.dapb_n	hmm.dapb_c	PF01113:Dihydrodipicolinate_reductase,_N-terminus
b0032	hmm.gatase	GO:0006139=nucleobase,_nucleoside,_nucleotide_and_nucleic_acid_metabolism	GO:0009308=amine_metabolism	GO:0044249=cellular_biosynthesis	GO:0006519=amino_acid_and_derivative_metabolism	GO:0006525=arginine_metabolism	GO:0044271=nitrogen_compound_biosynthesis	hmm.cpsase_sm_chain	GO:0006082=organic_acid_metabolism
b0033	hmm.cpsase_l_chain	hmm.cpsase_l_d2	GO:0006139=nucleobase,_nucleoside,_nucleotide_and_nucleic_acid_metabolism	PF00289:Carbamoyl-phosphate_synthase_L_chain,_N-terminal_domain	GO:0009308=amine_metabolism	GO:0044249=cellular_biosynthesis	GO:0006519=amino_acid_and_derivative_metabolism	hmm.mgs	GO:0006525=arginine_metabolism	GO:0044271=nitrogen_compound_biosynthesis	hmm.cpsase_l_d3	GO:0006082=organic_acid_metabolism
b0035	PF00132:Bacterial_transferase_hexapeptide_(three_repeats)
b0036	hmm.ech	PF00378:Enoyl-CoA_hydratase/isomerase_family
b0037	hmm.amp-binding	PF00501:AMP-binding_enzyme
b0038	PF02515:CoA-transferase_family_III	hmm.coa_transf_3
b0039	hmm.acyl-coa_dh_n	hmm.acyl-coa_dh	PF00441:Acyl-CoA_dehydrogenase,_C-terminal_domain	hmm.acyl-coa_dh_m
b0040	PF02028:BCCT_family_transporter
b0041	hmm.etf_beta	PF01012:Electron_transfer_flavoprotein_domain
b0042	PF00766:Electron_transfer_flavoprotein_FAD-binding_domain	hmm.etf_alpha
b0045	hmm.sugar_tr	PF00083:Sugar_(and_other)_transporter	hmm.mfs_1
b0046	hmm.flavodoxin_2
b0047	hmm.trka_n	hmm.na_h_exchanger	PF00999:Sodium/hydrogen_exchanger_family
b0048	hmm.dhfr_1
b0049	hmm.metallophos	PF00149:Calcineurin-like_phosphoesterase
b0050	hmm.duf525	PF04379:Protein_of_unknown_function_(DUF525)
b0051	hmm.rrnaad	PF00398:Ribosomal_RNA_adenine_dimethylase
b0052	hmm.pdxa	PF04166:Pyridoxal_phosphate_biosynthetic_protein_PdxA
b0053	hmm.rotamase
b0054	PF03968:OstA-like_protein	hmm.osta_c
b0055	hmm.dnaj	PF00226:DnaJ_domain
b0058	hmm.pseudou_synth_2
b0059	hmm.snf2_n	PF00176:SNF2_family_N-terminal_domain	hmm.helicase_c
b0060	PF00136:DNA_polymerase_family_B	hmm.dna_pol_b_exo	hmm.dna_pol_b
b0061	hmm.aldolase_ii	PF00596:Class_II_Aldolase_and_Adducin_N-terminal_domain
b0062	PF02610:L-arabinose_isomerase
b0063	PF00370:FGGY_family_of_carbohydrate_kinases,_N-terminal_domain
b0064	hmm.hth_arac	hmm.arac_binding
b0065	PF00597:	hmm.deda
b0066	hmm.abc_tran	PF00005:ABC_transporter
b0067	PF00528:Binding-protein-dependent_transport_system_inner_membrane_component
b0069	hmm.sbp_bac_5	PF00496:Bacterial_extracellular_solute-binding_proteins,_family_5_Middle
b0070	hmm.mfs_1	PF07690:Major_Facilitator_Superfamily
b0071	hmm.aconitase_c	PF00694:Aconitase_C-terminal_domain
b0072	hmm.aconitase
b0073	hmm.iso_dh	PF00180:Isocitrate/isopropylmalate_dehydrogenase
b0074	PF00682:HMGL-like	hmm.hmgl-like
b0076	PF00126:Bacterial_regulatory_helix-turn-helix_protein,_lysR_family	hmm.hth_1
b0077	hmm.tpp_enzyme_n	PF00205:Thiamine_pyrophosphate_enzyme,_central_domain	hmm.tpp_enzyme_m
b0078	hmm.act	PF01842:ACT_domain
b0081	hmm.upf0040	PF02381:MraZ_protein
b0082	hmm.methyltransf_5	PF01795:MraW_methylase_family
b0083	hmm.ftsl
b0084	hmm.transpeptidase	hmm.pbp_dimer
b0085	GO:0009059=macromolecule_biosynthesis	GO:0044249=cellular_biosynthesis	PF01225:Mur_ligase_family,_catalytic_domain	hmm.mur_ligase	GO:0005975=carbohydrate_metabolism	GO:0045229=external_encapsulating_structure_organization_and_biogenesis	hmm.mur_ligase_c
b0086	PF01225:Mur_ligase_family,_catalytic_domain	hmm.mur_ligase	hmm.mur_ligase_c
b0087	GO:0009059=macromolecule_biosynthesis	GO:0031226=intrinsic_to_plasma_membrane	GO:0016021=integral_to_membrane	hmm.glycos_transf_4	GO:0044249=cellular_biosynthesis	GO:0045229=external_encapsulating_structure_organization_and_biogenesis	GO:0005975=carbohydrate_metabolism	GO:0016780=phosphotransferase_activity,_for_other_substituted_phosphate_groups
b0088	PF01225:Mur_ligase_family,_catalytic_domain	hmm.mur_ligase	hmm.mur_ligase_c
b0089	hmm.ftsw_roda_spove
b0090	hmm.glyco_tran_28_c	GO:0016758=transferase_activity,_transferring_hexosyl_groups	GO:0008194=UDP-glycosyltransferase_activity	hmm.glyco_transf_28	PF03033:Glycosyltransferase_family_28_N-terminal_domain
b0091	PF01225:Mur_ligase_family,_catalytic_domain	hmm.mur_ligase	hmm.mur_ligase_c
b0092	PF01820:D-ala_D-ala_ligase_N-terminus	hmm.dala_dala_lig_c	hmm.dala_dala_lig_n
b0093	hmm.ftsq	PF03799:Cell_division_protein_FtsQ
b0094	hmm.ftsa
b0095	hmm.tubulin	hmm.tubulin_c
b0096	hmm.lpxc
b0097	PF06558:Secretion_monitor_precursor_protein_(SecM)	hmm.secm
b0098	PF01043:SecA_preprotein_cross-linking_domain	hmm.seca_pp_bind	hmm.sec-c	hmm.seca_sw	hmm.seca_dead
b0099	hmm.nudix	PF00293:NUDIX_domain
b0101	hmm.duf329
b0102	hmm.duf1342	PF07072:Protein_of_unknown_function_(DUF1342)
b0103	hmm.coae
b0104	PF00478:IMP_dehydrogenase_/_GMP_reductase_domain	hmm.impdh
b0106	hmm.gspii_f	PF00482:Bacterial_type_II_secretion_system_protein_F_domain
b0107	PF00437:Type_II/IV_secretion_system_protein	hmm.gspii_e
b0108	PF07963:Prokaryotic_N-terminal_methylation_motif
b0109	hmm.qrptase_n	PF01729:Quinolinate_phosphoribosyl_transferase,_C-terminal_domain	hmm.qrptase_c
b0110	hmm.amidase_2	PF01510:N-acetylmuramoyl-L-alanine_amidase
b0112	PF00324:Amino_acid_permease	hmm.aa_permease
b0113	hmm.gntr
b0115	hmm.e3_binding	PF00198:2-oxoacid_dehydrogenases_acyltransferase_(catalytic_domain)	hmm.biotin_lipoyl	hmm.2-oxoacid_dh
b0116	hmm.pyr_redox_dim	hmm.pyr_redox
b0118	PF00330:Aconitase_family_(aconitate_hydratase)	hmm.aconitase_2_n
b0119	hmm.upf0231
b0120	hmm.adomet_dc
b0121	PF01564:Spermine/spermidine_synthase	hmm.spermine_synth
b0123	PF07731:Multicopper_oxidase
b0124	PF01011:PQQ_enzyme_repeat
b0125	hmm.pribosyltran
b0126	hmm.pro_ca	PF00484:Carbonic_anhydrase
b0127	hmm.abc_tran	PF00005:ABC_transporter
b0128	hmm.abc2_membrane
b0129	hmm.eiia-man	PF03610:PTS_system_fructose_IIA_component
b0130	PF01522:Polysaccharide_deacetylase	hmm.polysacc_deac_1
b0131	hmm.asp_decarbox
b0132	hmm.transposase_31	PF04754:Putative_transposase,_YhgA-like
b0133	PF02569:Pantoate-beta-alanine_ligase	hmm.pantoate_ligase
b0134	hmm.pantoate_transf	PF02548:Ketopantoate_hydroxymethyltransferase
b0135	PF00419:Fimbrial_protein
b0137	PF00419:Fimbrial_protein
b0139	PF00577:Fimbrial_Usher_protein
b0140	PF00345:Gram-negative_pili_assembly_chaperone,_N-terminal_domain	hmm.pili_assembly_c	hmm.pili_assembly_n
b0141	PF00419:Fimbrial_protein
b0142	hmm.hppk	PF01288:7,8-dihydro-6-hydroxymethylpterin-pyrophosphokinase_(HPPK)
b0143	hmm.polya_pol
b0144	hmm.trna-synt_1c	PF00749:tRNA_synthetases_class_I_(E_and_Q),_catalytic_domain
b0145	hmm.zf-dska_trar
b0146	hmm.sfsa
b0147	hmm.2_5_rna_ligase	PF02834:2',5'_RNA_ligase_family
b0148	hmm.ha2	hmm.dead	PF00270:DEAD/DEAH_box_helicase
b0149	GO:0009059=macromolecule_biosynthesis	GO:0044249=cellular_biosynthesis	hmm.transgly	GO:0005975=carbohydrate_metabolism	GO:0045229=external_encapsulating_structure_organization_and_biogenesis	hmm.transpeptidase	PF00905:Penicillin_binding_protein_transpeptidase_domain
b0150	hmm.tonb_dep_rec	PF00593:TonB_dependent_receptor
b0151	hmm.abc_tran	PF00005:ABC_transporter
b0152	hmm.peripla_bp_2	PF01497:Periplasmic_binding_protein
b0153	hmm.feccd	PF01032:FecCD_transport_family
b0154	PF00202:Aminotransferase_class-III	hmm.aminotran_3
b0155	PF00654:Voltage_gated_chloride_channel	hmm.voltage_clc
b0156	hmm.hesb
b0157	hmm.upf0126
b0158	hmm.peripla_bp_2	PF01497:Periplasmic_binding_protein
b0159	hmm.pnp_udp_1	GO:0006139=nucleobase,_nucleoside,_nucleotide_and_nucleic_acid_metabolism
b0160	hmm.hd	PF01966:HD_domain
b0161	hmm.trypsin	hmm.pdz
b0162	PF05651:Putative_sugar_diacid_recognition	hmm.diacid_rec
b0164	hmm.metallophos	PF00149:Calcineurin-like_phosphoesterase
b0167	PF01842:ACT_domain	hmm.hd	hmm.ntp_transf_2
b0168	hmm.peptidase_m24
b0169	hmm.ribosomal_s2
b0170	hmm.ef_ts	hmm.uba
b0171	hmm.aa_kinase
b0172	hmm.rrf
b0173	hmm.dxp_reductoisom	PF02670:1-deoxy-D-xylulose_5-phosphate_reductoisomerase
b0174	hmm.prenyltransf	PF01255:Putative_undecaprenyl_diphosphate_synthase
b0175	hmm.ctp_transf_1
b0176	hmm.peptidase_m50	hmm.pdz
b0177	hmm.bac_surface_ag
b0178	hmm.omph
b0179	PF00132:Bacterial_transferase_hexapeptide_(three_repeats)	hmm.lpxd
b0180	hmm.4hbt
b0182	PF02684:Lipid-A-disaccharide_synthetase	hmm.lpxb
b0183	PF01351:Ribonuclease_HII	hmm.rnase_hii
b0184	PF01336:OB-fold_nucleic_acid_binding_domain	hmm.trna_anti	hmm.php_n	hmm.php_c
b0185	hmm.acca
b0186	hmm.okr_dc_1	hmm.okr_dc_1_c	PF01276:Orn/Lys/Arg_decarboxylase,_major_domain	hmm.okr_dc_1_n
b0187	PF00903:Glyoxalase/Bleomycin_resistance_protein/Dioxygenase_superfamily	hmm.glyoxalase
b0188	PF01171:PP-loop_family	hmm.atp_bind_3
b0189	hmm.rof
b0190	hmm.yaeq
b0191	PF00472:Peptidyl-tRNA_hydrolase_domain	hmm.rf-1
b0192	PF04170:Uncharacterized_lipoprotein_NlpE_involved_in_copper_resistance	hmm.nlpe
b0194	hmm.hgtp_anticodon	hmm.trna-synt_2b	PF00587:tRNA_synthetase_class_II_core_domain_(G,_H,_P,_S_and_T)
b0195	PF01980:Uncharacterised_protein_family_UPF0066	hmm.upf0066
b0197	hmm.lipoprotein_9	PF03180:NLPA_lipoprotein
b0198	PF00528:Binding-protein-dependent_transport_system_inner_membrane_component	hmm.bpd_transp_1
b0199	hmm.abc_tran	PF00005:ABC_transporter
b0207	hmm.aldo_ket_red	PF00248:Aldo/keto_reductase_family
b0208	PF00126:Bacterial_regulatory_helix-turn-helix_protein,_lysR_family	hmm.hth_1	hmm.lysr_substrate
b0209	hmm.exo_endo_phos
b0211	hmm.lysm	hmm.slt	hmm.mltd_n
b0212	hmm.lactamase_b
b0214	hmm.rnaseh
b0215	hmm.exonuc_x-t	PF00929:Exonuclease
b0219	PF00795:Carbon-nitrogen_hydrolase
b0221	hmm.acyl-coa_dh	PF00441:Acyl-CoA_dehydrogenase,_C-terminal_domain
b0222	hmm.sis
b0223	hmm.gatase_2	PF00310:Glutamine_amidotransferases_class-II
b0224	hmm.duf949
b0226	PF04221:RelB_antitoxin	hmm.relb
b0227	hmm.nlpc_p60	PF00877:NlpC/P60_family
b0228	PF07605:Protein_of_unknown_function_(DUF1568)
b0229	PF00771:FHIPEP_family	hmm.fhipep
b0230	hmm.ompa	PF00691:OmpA_family
b0231	PF00817:impB/mucB/samB_family	GO:0043283=biopolymer_metabolism	GO:0006139=nucleobase,_nucleoside,_nucleotide_and_nucleic_acid_metabolism	hmm.ims
b0232	hmm.phdyefm	PF02604:Phd_YefM
b0234	PF00583:Acetyltransferase_(GNAT)_family
b0235	PF01139:Uncharacterized_protein_family_UPF0027
b0236	PF00472:Peptidyl-tRNA_hydrolase_domain	hmm.rf-1
b0237	hmm.peptidase_m20	hmm.m20_dimer	PF07687:Peptidase_dimerisation_domain
b0238	hmm.pribosyltran
b0239	PF06500:Alpha/beta_hydrolase_of_unknown_function_(DUF1100)
b0240	PF07417:Transcriptional_regulator_Crl	hmm.crl
b0241	hmm.porin_1	PF00267:Gram-negative_porin
b0242	hmm.pua	hmm.aa_kinase
b0245	hmm.duf1219	PF06755:Protein_of_unknown_function_(DUF1219)
b0246	PF06154:YagB/YeeU/YfjZ_family	hmm.yagb_yeeu_yfjz
b0247	hmm.radc	PF04002:RadC,_DNA_repair_protein
b0248	PF03230:Antirestriction_protein	hmm.antirestrict
b0249	hmm.duf905	PF06006:Bacterial_protein_of_unknown_function_(DUF905)
b0251	PF00455:Bacterial_regulatory_proteins,_deoR_family
b0252	hmm.duf932	PF06067:Domain_of_unknown_function_(DUF932)
b0253	PF01926:GTPase_of_unknown_function
b0254	PF00126:Bacterial_regulatory_helix-turn-helix_protein,_lysR_family	hmm.hth_1	hmm.lysr_substrate
b0255	PF01527:Transposase	hmm.transposase_8
b0256	PF00665:Integrase_core_domain	hmm.rve
b0258	PF00078:Reverse_transcriptase_(RNA-dependent_DNA_polymerase)	hmm.rvt
b0259	PF01609:Transposase_DDE_domain	hmm.transposase_11
b0260	PF00324:Amino_acid_permease	hmm.aa_permease
b0261	hmm.s-methyl_trans	PF02574:Homocysteine_S-methyltransferase
b0262	hmm.abc_tran	PF00005:ABC_transporter
b0263	PF00528:Binding-protein-dependent_transport_system_inner_membrane_component
b0264	PF03400:IS1_transposase	hmm.transposase_27
b0265	hmm.ins_element1
b0266	PF06154:YagB/YeeU/YfjZ_family	hmm.yagb_yeeu_yfjz
b0267	PF00665:Integrase_core_domain	hmm.rve
b0268	hmm.dhdps	PF00701:Dihydrodipicolinate_synthetase_family
b0269	hmm.ilvd_edd	PF00920:Dehydratase_family
b0270	PF07690:Major_Facilitator_Superfamily
b0271	hmm.glyco_hydro_43	PF04616:Glycosyl_hydrolases_family_43
b0272	hmm.iclr	PF01614:Bacterial_transcriptional_regulator
b0273	hmm.otcace	PF00185:Aspartate/ornithine_carbamoyltransferase,_Asp/Orn_binding_domain	hmm.otcace_n
b0274	PF03400:IS1_transposase	hmm.transposase_27
b0275	hmm.ins_element1
b0281	PF00589:Phage_integrase_family	hmm.phage_integrase
b0282	PF03466:LysR_substrate_binding_domain
b0283	PF02625:XdhC_and_CoxI_family	hmm.xdhc_coxi
b0284	hmm.ald_xan_dh_c	PF01315:Aldehyde_oxidase_and_xanthine_dehydrogenase,_a/b_hammerhead_domain	hmm.ald_xan_dh_c2
b0285	PF00941:FAD_binding_domain_in_molybdopterin_dehydrogenase
b0286	hmm.fer2	hmm.fer2_2	PF00111:2Fe-2S_iron-sulfur_cluster_binding_domain
b0287	hmm.duf1440
b0288	hmm.upf0153
b0294	PF00196:Bacterial_regulatory_proteins,_luxR_family
b0296	hmm.ribosomal_l31
b0299	PF00665:Integrase_core_domain	hmm.rve
b0300	hmm.hth_arac	PF00165:Bacterial_regulatory_helix-turn-helix_proteins,_AraC_family
b0301	hmm.duf417	PF04224:Protein_of_unknown_function,_DUF417
b0303	PF07338:Protein_of_unknown_function_(DUF1471)
b0304	hmm.pyr_redox_dim	PF00070:Pyridine_nucleotide-disulphide_oxidoreductase	hmm.pyr_redox
b0305	PF00165:Bacterial_regulatory_helix-turn-helix_proteins,_AraC_family
b0306	hmm.ccg	PF02754:Cysteine-rich_domain
b0307	PF00037:4Fe-4S_binding_domain
b0308	hmm.duf162	PF02589:Uncharacterized_ACR,_YkgG_family_COG1556
b0311	hmm.gmc_oxred_n	PF00732:GMC_oxidoreductase	hmm.gmc_oxred_c
b0312	hmm.aldedh	PF00171:Aldehyde_dehydrogenase_family
b0313	hmm.tetr_n	PF00440:Bacterial_regulatory_proteins,_tetR_family
b0315	hmm.eal	PF00196:Bacterial_regulatory_proteins,_luxR_family
b0316	PF00126:Bacterial_regulatory_helix-turn-helix_protein,_lysR_family	hmm.hth_1	hmm.lysr_substrate
b0317	hmm.duf1097	PF06496:Protein_of_unknown_function_(DUF1097)
b0318	PF00023:Ankyrin_repeat
b0320	hmm.fdra	PF06263:Bacterial_FdrA_protein
b0321	PF06545:Protein_of_unknown_function_(DUF1116)
b0323	hmm.aa_kinase	PF00696:Amino_acid_kinase_family
b0325	hmm.adh_zinc_n	PF00107:Zinc-binding_dehydrogenase
b0328	hmm.lyse	PF01810:LysE_type_translocator
b0329	hmm.duf1471	PF07338:Protein_of_unknown_function_(DUF1471)
b0330	PF00158:Sigma-54_interaction_domain	hmm.sigma54_activat	hmm.prpr_n
b0331	PF00463:Isocitrate_lyase_family
b0333	hmm.citrate_synt	PF00285:Citrate_synthase
b0334	PF03972:MmgE/PrpD_family	hmm.mmge_prpd
b0335	hmm.amp-binding	PF00501:AMP-binding_enzyme
b0336	hmm.transp_cyt_pur
b0337	PF01979:Amidohydrolase_family
b0338	PF00126:Bacterial_regulatory_helix-turn-helix_protein,_lysR_family	hmm.hth_1	hmm.lysr_substrate
b0339	hmm.pro_ca
b0340	hmm.cyanate_lyase	PF02560:Cyanate_lyase_C-terminal_domain
b0341	hmm.mfs_1	PF07690:Major_Facilitator_Superfamily
b0342	PF00132:Bacterial_transferase_hexapeptide_(three_repeats)
b0343	PF01306:LacY_proton/sugar_symporter	GO:0009057=macromolecule_catabolism	GO:0005975=carbohydrate_metabolism	hmm.mfs_1
b0344	hmm.glyco_hydro_2_c	hmm.bgal_small_c	hmm.glyco_hydro_2_n	PF00703:Glycosyl_hydrolases_family_2,_immunoglobulin-like_beta-sandwich_domain	hmm.glyco_hydro_2	hmm.bgal_small_n
b0345	PF00356:Bacterial_regulatory_proteins,_lacI_family	hmm.laci
b0346	PF01614:Bacterial_transcriptional_regulator
b0347	PF01360:	hmm.fad_binding_3	hmm.monooxygenase
b0348	hmm.ligb
b0349	hmm.abhydrolase_1	PF00561:alpha/beta_hydrolase_fold
b0350	PF01689:Hydratase/decarboxylase	hmm.hyratase_decarb
b0351	PF02396:	hmm.acetylald_dh
b0352	PF00682:HMGL-like	hmm.hmgl-like
b0353	hmm.mfs_1	PF07690:Major_Facilitator_Superfamily
b0355	PF00756:Putative_esterase	hmm.esterase
b0356	hmm.adh_zinc_n	PF00107:Zinc-binding_dehydrogenase
b0357	hmm.duf156
b0360	PF01527:Transposase	hmm.transposase_8
b0361	PF00665:Integrase_core_domain	hmm.rve
b0363	PF00535:Glycosyl_transferase_family_2	hmm.glycos_transf_2
b0364	PF02585:GlcNAc-PI_de-N-acetylase
b0365	PF04069:Substrate_binding_domain_of_ABC-type_glycine_betaine_transport_system	hmm.opuac	hmm.taua_c
b0366	hmm.abc_tran	PF00005:ABC_transporter
b0367	PF00528:Binding-protein-dependent_transport_system_inner_membrane_component	hmm.bpd_transp_1
b0368	hmm.taud	PF02668:Taurine_catabolism_dioxygenase_TauD,_TfdA_family
b0369	hmm.alad
b0371	PF03212:Pertactin
b0372	PF00665:Integrase_core_domain	hmm.rve
b0374	hmm.autotransporter	PF03212:Pertactin
b0376	hmm.beta-lactamase
b0377	hmm.sbma_baca
b0378	PF07759:Protein_of_unknown_function_(DUF1615)
b0381	hmm.dala_dala_lig_c	hmm.dala_dala_lig_n
b0383	GO:0006793=phosphorus_metabolism	hmm.alk_phosphatase	PF00245:Alkaline_phosphatase
b0385	hmm.mase2	hmm.ggdef
b0386	hmm.p5cr
b0387	hmm.duf188
b0388	hmm.ski
b0390	hmm.arom
b0391	hmm.duf1255
b0393	hmm.rdgc	PF04381:Putative_exonuclease,_RdgC
b0394	PF00480:ROK_family	hmm.rok
b0396	hmm.mfs_1	PF07690:Major_Facilitator_Superfamily
b0397	PF02463:RecF/RecN/SMC_N_terminal_domain
b0398	hmm.metallophos
b0399	hmm.trans_reg_c	hmm.response_reg
b0400	hmm.hatpase_c	hmm.hiska	PF00512:His_Kinase_A_(phosphoacceptor)_domain
b0401	hmm.branch_aa_trans
b0402	hmm.aa_permease
b0403	PF00128:Alpha_amylase,_catalytic_domain	hmm.alpha-amylase
b0404	PF04336:Protein_of_unknown_function,_DUF479	hmm.duf479
b0405	hmm.queuosine_synth
b0406	hmm.tgt
b0407	hmm.yajc
b0409	hmm.secd_secf
b0411	hmm.channel_tsx
b0413	hmm.atp-cone
b0414	hmm.ribd_c	hmm.dcmp_cyt_deam	PF00383:Cytidine_and_deoxycytidylate_deaminase_zinc-binding_region
b0415	PF00885:6,7-dimethyl-8-ribityllumazine_synthase	hmm.dmrl_synthase
b0416	hmm.nusb
b0418	hmm.pgpa	PF04608:Phosphatidylglycerophosphatase_A
b0419	hmm.aldo_ket_red	PF00248:Aldo/keto_reductase_family
b0420	hmm.transket_pyr	hmm.transketolase_c	PF02779:Transketolase,_pyridine_binding_domain
b0421	hmm.polyprenyl_synt	PF00348:Polyprenyl_synthetase
b0422	hmm.exonuc_vii_s
b0423	PF02568:Thiamine_biosynthesis_protein_(ThiI)	hmm.thii	hmm.thump
b0424	hmm.dj-1_pfpi	PF01965:DJ-1/PfpI_family
b0425	hmm.apba
b0426	hmm.duf520
b0427	hmm.mfs_1	PF07690:Major_Facilitator_Superfamily
b0428	hmm.ubia
b0429	hmm.cox4_pro
b0431	hmm.cox1
b0432	hmm.cox_arm
b0433	hmm.mfs_1
b0435	hmm.bola
b0436	hmm.trigger_c	hmm.trigger_n	hmm.fkbp_c
b0437	hmm.clp_protease
b0438	hmm.zf-c4_clpx	hmm.aaa
b0439	hmm.aaa	hmm.lon	hmm.lon_c
b0440	hmm.bac_dna_binding
b0441	hmm.rotamase
b0443	hmm.4hbt	PF03061:Thioesterase_superfamily
b0444	hmm.exsb	PF00764:Arginosuccinate_synthase
b0445	PF00496:Bacterial_extracellular_solute-binding_proteins,_family_5_Middle
b0446	PF00702:haloacid_dehalogenase-like_hydrolase	hmm.hydrolase
b0447	hmm.asnc_trans_reg
b0448	hmm.abc_membrane	hmm.abc_tran	PF00005:ABC_transporter
b0449	hmm.abc_membrane	hmm.abc_tran
b0450	hmm.p-ii
b0451	hmm.ammonium_transp
b0452	hmm.acyl_coa_thio
b0454	hmm.methyltransf_1
b0456	hmm.duf1428
b0457	hmm.eal	PF00563:EAL_domain
b0459	PF00132:Bacterial_transferase_hexapeptide_(three_repeats)
b0460	hmm.hha
b0462	PF00873:AcrB/AcrD/AcrF_family
b0463	hmm.hlyd
b0464	hmm.tetr_n
b0465	PF00924:Mechanosensitive_ion_channel	hmm.ms_channel
b0467	PF07445:Primosomal_replication_protein_priB_and_priC	hmm.prib_pric
b0468	hmm.duf454
b0469	hmm.pribosyltran
b0470	PF00004:ATPase_family_associated_with_various_cellular_activities_(AAA)
b0471	hmm.duf149
b0472	hmm.toprim	hmm.recr
b0473	hmm.hatpase_c	hmm.hsp90
b0474	hmm.adk	hmm.adk_lid
b0475	hmm.ferrochelatase	PF00762:Ferrochelatase
b0476	PF07859:alpha/beta_hydrolase_fold
b0477	hmm.pfkb
b0478	hmm.trka_n	hmm.na_h_exchanger	PF00999:Sodium/hydrogen_exchanger_family
b0479	hmm.mfs_1	PF07690:Major_Facilitator_Superfamily
b0480	hmm.metallophos	PF00149:Calcineurin-like_phosphoesterase	hmm.5_nucleotid_c
b0481	hmm.ybak
b0482	PF07446:GumN_protein
b0483	hmm.hth_3
b0484	hmm.hma	PF00122:E1-E2_ATPase	hmm.hydrolase	hmm.e1-e2_atpase
b0485	hmm.glutaminase	PF04960:Glutaminase
b0486	PF00324:Amino_acid_permease
b0487	hmm.merr
b0489	hmm.band_7
b0490	hmm.abc_tran	PF00005:ABC_transporter
b0491	hmm.upf0014	PF03649:Uncharacterised_protein_family_(UPF0014)
b0492	hmm.thioredoxin	PF00085:Thioredoxin
b0493	hmm.adh_short
b0494	hmm.lipase_gdsl
b0495	hmm.abc_tran
b0496	PF02687:Predicted_permease	hmm.ftsx
b0497	PF03527:RHS_protein	hmm.rhs
b0504	hmm.hth_1	hmm.lysr_substrate
b0505	PF04115:Ureidoglycolate_hydrolase	hmm.ureidogly_hydro
b0506	hmm.iclr
b0507	hmm.tpp_enzyme_n	hmm.tpp_enzyme_m
b0508	PF01261:Xylose_isomerase-like_TIM_barrel
b0509	PF03446:NAD_binding_domain_of_6-phosphogluconate_dehydrogenase
b0511	PF02133:Permease_for_cytosine/purines,_uracil,_thiamine,_allantoin	hmm.transp_cyt_pur
b0512	PF01979:Amidohydrolase_family
b0513	hmm.xan_ur_permease	PF00860:Permease_family
b0514	hmm.gly_kinase	PF02595:Glycerate_kinase_family
b0515	PF05899:Protein_of_unknown_function_(DUF861)	hmm.duf923
b0516	PF01546:Peptidase_family_M20/M25/M40
b0517	hmm.ldh_2	PF02615:Malate/L-lactate_dehydrogenase
b0518	PF06263:Bacterial_FdrA_protein
b0519	PF06545:Protein_of_unknown_function_(DUF1116)	hmm.duf1116
b0521	hmm.aa_kinase	PF00696:Amino_acid_kinase_family
b0522	hmm.atp-grasp	PF02222:ATP-grasp_domain
b0523	hmm.airc
b0524	hmm.metallophos	PF00149:Calcineurin-like_phosphoesterase
b0525	PF00160:Cyclophilin_type_peptidyl-prolyl_cis-trans_isomerase/CLD	hmm.pro_isomerase
b0526	hmm.trna-synt_1e	PF01406:tRNA_synthetases_class_I_(C)_catalytic_domain
b0527	PF04307:Predicted_membrane-bound_metal-dependent_hydrolase_(DUF457)	hmm.duf457
b0529	hmm.thf_dhg_cyh_c	PF00763:Tetrahydrofolate_dehydrogenase/cyclohydrolase,_catalytic_domain	hmm.thf_dhg_cyh
b0530	hmm.fimbrial
b0531	PF00345:Gram-negative_pili_assembly_chaperone,_N-terminal_domain	hmm.pili_assembly_c	hmm.pili_assembly_n
b0532	PF00577:Fimbrial_Usher_protein
b0534	hmm.fimbrial	PF00419:Fimbrial_protein
b0535	hmm.response_reg	hmm.gere
b0537	PF00589:Phage_integrase_family	hmm.phage_integrase
b0541	PF00665:Integrase_core_domain	hmm.rve
b0543	hmm.multi_drug_res	PF00893:Small_Multidrug_Resistance_protein
b0544	hmm.recombinase	PF00239:Resolvase,_N_terminal_domain
b0545	PF01161:Phosphatidylethanolamine-binding_protein	hmm.pbp
b0546	PF00165:Bacterial_regulatory_helix-turn-helix_proteins,_AraC_family
b0549	hmm.duf1364
b0550	hmm.rusa
b0551	PF06530:Phage_antitermination_protein_Q	hmm.phage_antitermq
b0552	PF01609:Transposase_DDE_domain	hmm.transposase_11
b0553	hmm.porin_1	PF00267:Gram-negative_porin
b0554	hmm.lysis_s
b0555	PF00959:Phage_lysozyme	hmm.phage_lysozyme
b0556	PF03245:Bacteriophage_lysis_protein	hmm.phage_lysis
b0557	PF06291:Bor_protein	hmm.lambda_bor
b0558	hmm.duf1398	PF07166:Protein_of_unknown_function_(DUF1398)
b0560	PF07471:Phage_DNA_packaging_protein_Nu1	hmm.phage_nu1
b0561	hmm.caudo_tap	PF02413:Caudovirales_tail_fibre_assembly_protein
b0563	PF02413:Caudovirales_tail_fibre_assembly_protein
b0564	PF00165:Bacterial_regulatory_helix-turn-helix_proteins,_AraC_family
b0565	hmm.omptin	PF01278:Omptin_family
b0566	hmm.hth_arac	PF00165:Bacterial_regulatory_helix-turn-helix_proteins,_AraC_family
b0568	PF00515:Tetratricopeptide_repeat
b0569	hmm.gspii_e_n
b0570	hmm.hamp	hmm.hatpase_c	hmm.hiska	PF00512:His_Kinase_A_(phosphoacceptor)_domain
b0571	hmm.trans_reg_c	hmm.response_reg
b0572	hmm.oep	PF02321:Outer_membrane_efflux_protein
b0575	PF00873:AcrB/AcrD/AcrF_family
b0576	PF00324:Amino_acid_permease	hmm.aa_permease
b0577	hmm.ms_channel
b0578	PF00881:Nitroreductase_family	hmm.nitroreductase
b0579	hmm.duf419
b0580	hmm.duf1158	PF06643:Protein_of_unknown_function_(DUF1158)
b0581	hmm.gcs2	PF04107:Glutamate-cysteine_ligase_family_2(GCS2)
b0582	PF01609:Transposase_DDE_domain	hmm.transposase_11
b0583	hmm.acps	PF01648:4'-phosphopantetheinyl_transferase_superfamily
b0584	hmm.tonb_dep_rec	PF00593:TonB_dependent_receptor
b0585	PF00756:Putative_esterase	hmm.esterase
b0586	hmm.condensation	hmm.thioesterase	hmm.amp-binding	PF00501:AMP-binding_enzyme	hmm.pp-binding
b0587	hmm.wzz	PF02706:Chain_length_determinant_protein
b0588	hmm.abc_tran	PF00005:ABC_transporter
b0589	hmm.feccd	PF01032:FecCD_transport_family
b0590	hmm.feccd	PF01032:FecCD_transport_family
b0591	hmm.mfs_1	PF07690:Major_Facilitator_Superfamily
b0592	hmm.peripla_bp_2
b0593	hmm.chorismate_bind
b0594	hmm.amp-binding	PF00501:AMP-binding_enzyme
b0595	hmm.pp-binding	hmm.isochorismatase
b0596	hmm.adh_short	PF00106:short_chain_dehydrogenase
b0597	hmm.4hbt
b0598	hmm.csta	PF02554:Carbon_starvation_protein_CstA
b0599	PF00465:Iron-containing_alcohol_dehydrogenase	hmm.fe-adh
b0600	hmm.aminotran_1_2	PF00155:Aminotransferase_class_I_and_II
b0601	hmm.parbc	PF02195:ParB-like_nuclease_domain
b0603	PF00126:Bacterial_regulatory_helix-turn-helix_protein,_lysR_family	hmm.hth_1
b0605	GO:0006800=oxygen_and_reactive_oxygen_species_metabolism	hmm.ahpc-tsa
b0606	GO:0006800=oxygen_and_reactive_oxygen_species_metabolism	PF00070:Pyridine_nucleotide-disulphide_oxidoreductase	hmm.pyr_redox
b0607	hmm.usp	PF00582:Universal_stress_protein_family
b0608	hmm.adh_zinc_n	PF00107:Zinc-binding_dehydrogenase
b0611	PF00445:Ribonuclease_T2_family
b0612	hmm.na_sulph_symp
b0613	hmm.citg	PF01874:ATP:dephospho-CoA_triphosphoribosyl_transferase
b0614	hmm.citx
b0615	PF04223:Citrate_lyase,_alpha_subunit_(CitF)
b0617	hmm.citd
b0618	PF00583:Acetyltransferase_(GNAT)_family
b0619	hmm.hatpase_c	PF00989:PAS_fold
b0620	hmm.response_reg
b0621	hmm.dcuc
b0622	hmm.pagp	PF07017:Antimicrobial_peptide_resistance_and_lipid_A_acylation_protein_PagP
b0623	hmm.csd
b0624	PF02537:CrcB-like_protein	hmm.crcb
b0625	PF00795:Carbon-nitrogen_hydrolase
b0626	PF00795:Carbon-nitrogen_hydrolase
b0628	hmm.radical_sam	PF04055:Radical_SAM_superfamily
b0629	PF00126:Bacterial_regulatory_helix-turn-helix_protein,_lysR_family	hmm.lysr_substrate
b0630	PF03099:Biotin/lipoate_A/B_protein_ligase_family	hmm.bpl_lipa_lipb
b0631	hmm.duf493
b0632	hmm.peptidase_s11
b0633	hmm.dpbb_1	PF03330:Rare_lipoprotein_A_(RlpA)-like_double-psi_beta-barrel
b0634	hmm.ftsw_roda_spove
b0635	hmm.transpeptidase	hmm.pbp_dimer
b0636	hmm.duf163
b0637	hmm.duf143
b0638	PF00300:Phosphoglycerate_mutase_family	hmm.pgam
b0639	hmm.ctp_transf_2
b0640	PF06144:DNA_polymerase_III,_delta_subunit	hmm.dna_pol3_delta
b0641	hmm.rplb
b0642	hmm.trna-synt_1	PF00133:tRNA_synthetases_class_I_(I,_L,_M_and_V)
b0643	hmm.duf1451
b0645	hmm.duf1266	PF06889:Protein_of_unknown_function_(DUF1266)
b0646	PF00226:DnaJ_domain
b0648	hmm.duf1266	PF06889:Protein_of_unknown_function_(DUF1266)
b0649	PF00226:DnaJ_domain
b0650	PF00012:Hsp70_protein	hmm.hsp70
b0651	PF01156:Inosine-uridine_preferring_nucleoside_hydrolase	hmm.iu_nuc_hydro
b0652	hmm.abc_tran
b0653	hmm.bpd_transp_1
b0654	hmm.bpd_transp_1
b0655	PF00497:Bacterial_extracellular_solute-binding_proteins,_family_3	hmm.sbp_bac_3
b0656	PF01609:Transposase_DDE_domain	hmm.transposase_11
b0657	PF00795:Carbon-nitrogen_hydrolase	hmm.cn_hydrolase
b0658	hmm.corc_hlyc	hmm.cbs
b0659	hmm.upf0054
b0660	hmm.phoh
b0661	GO:0043283=biopolymer_metabolism	GO:0006139=nucleobase,_nucleoside,_nucleotide_and_nucleic_acid_metabolism	hmm.tram	hmm.upf0004	hmm.radical_sam
b0662	PF01360:	hmm.monooxygenase
b0674	hmm.gatase_2	hmm.asn_synthase	PF00310:Glutamine_amidotransferases_class-II
b0675	hmm.hydrolase
b0676	hmm.rok
b0677	hmm.amidohydro_1
b0678	hmm.glucosamine_iso
b0679	PF00358:phosphoenolpyruvate-dependent_sugar_phosphotransferase_system,_EIIA_1	hmm.pts_eiic	hmm.pts_eiia_1	hmm.pts_eiib
b0680	hmm.trna-synt_1c	PF00749:tRNA_synthetases_class_I_(E_and_Q),_catalytic_domain	hmm.trna-synt_1c_c
b0683	hmm.fur
b0684	hmm.flavodoxin_1	PF00258:Flavodoxin
b0686	hmm.abhydrolase_1	PF00561:alpha/beta_hydrolase_fold
b0687	hmm.seqa
b0688	hmm.pgm_pmm_iii	hmm.pgm_pmm_i	hmm.pgm_pmm_ii	hmm.pgm_pmm_iv	PF00408:Phosphoglucomutase/phosphomannomutase,_C-terminal_domain
b0693	hmm.okr_dc_1_c	PF01276:Orn/Lys/Arg_decarboxylase,_major_domain	hmm.okr_dc_1_n
b0694	hmm.trans_reg_c	hmm.response_reg	PF00072:Response_regulator_receiver_domain
b0695	hmm.hatpase_c	hmm.kdpd	hmm.hiska	PF00512:His_Kinase_A_(phosphoacceptor)_domain
b0696	PF02669:K+-transporting_ATPase,_c_chain	hmm.kdpc
b0697	PF00122:E1-E2_ATPase	hmm.hydrolase	hmm.e1-e2_atpase
b0698	PF03814:Potassium-transporting_ATPase_A_subunit
b0700	PF03527:RHS_protein	hmm.rhs
b0703	PF03527:RHS_protein	hmm.rhs
b0705	PF01609:Transposase_DDE_domain	hmm.transposase_11
b0706	PF01609:Transposase_DDE_domain	hmm.transposase_11
b0708	PF00875:DNA_photolyase	hmm.dna_photolyase	hmm.fad_binding_7
b0709	hmm.mfs_1	hmm.ptr2	PF00854:POT_family
b0710	hmm.nif3
b0711	hmm.ahs1
b0712	hmm.ahs2	PF02626:Allophanate_hydrolase_subunit_2
b0713	PF03746:LamB/YcsF_family	hmm.lamb_ycsf
b0714	hmm.h2th	hmm.fapy_dna_glyco	PF01149:Formamidopyrimidine-DNA_glycosylase_N-terminal_domain
b0715	PF05145:Putative_ammonia_monooxygenase	hmm.amoa
b0717	PF00345:Gram-negative_pili_assembly_chaperone,_N-terminal_domain	hmm.pili_assembly_c	hmm.pili_assembly_n
b0718	PF00577:Fimbrial_Usher_protein
b0719	hmm.fimbrial	PF00419:Fimbrial_protein
b0720	hmm.citrate_synt
b0721	hmm.sdh_cyt
b0723	hmm.fad_binding_2	hmm.succ_dh_flav_c
b0726	hmm.e1_dh	hmm.transket_pyr
b0727	hmm.e3_binding	hmm.biotin_lipoyl	hmm.2-oxoacid_dh
b0728	hmm.atp-grasp	hmm.ligase_coa
b0729	hmm.coa_binding	hmm.ligase_coa
b0730	hmm.utra	hmm.gntr	PF00392:Bacterial_regulatory_proteins,_gntR_family
b0731	hmm.pts_eiia_2	PF00359:Phosphoenolpyruvate-dependent_sugar_phosphotransferase_system,_EIIA_2	hmm.pts_iib_fruc	hmm.pts_eiic
b0732	PF01074:Glycosyl_hydrolases_family_38_N-terminal_domain
b0734	hmm.cyto_ox_2
b0736	hmm.4hbt
b0737	hmm.mota_exbb
b0738	hmm.exbd
b0739	hmm.tola	PF06519:TolA_protein
b0740	hmm.tolb_n
b0741	hmm.ompa
b0742	PF07719:Tetratricopeptide_repeat
b0750	PF02445:Quinolinate_synthetase_A_protein	hmm.nada
b0751	hmm.nmn_transporter
b0752	PF01545:Cation_efflux_family	hmm.cation_efflux
b0754	hmm.dahp_synth_1
b0755	PF00300:Phosphoglycerate_mutase_family	hmm.pgam
b0756	hmm.aldose_epim
b0757	hmm.ghmp_kinases
b0758	hmm.galp_udp_tr_c	hmm.galp_udp_transf	PF01087:Galactose-1-phosphate_uridyl_transferase,_N-terminal_domain
b0759	hmm.epimerase	PF01370:NAD_dependent_epimerase/dehydratase_family
b0760	hmm.abc_tran	PF00005:ABC_transporter
b0761	hmm.tobe	hmm.hth_1
b0763	PF01547:Bacterial_extracellular_solute-binding_protein
b0764	hmm.bpd_transp_1
b0765	hmm.abc_tran	PF00005:ABC_transporter	hmm.tobe
b0766	PF00702:haloacid_dehalogenase-like_hydrolase	hmm.hydrolase
b0768	PF00126:Bacterial_regulatory_helix-turn-helix_protein,_lysR_family	hmm.hth_1	hmm.lysr_substrate
b0769	hmm.duf453
b0770	PF00939:Sodium:sulfate_symporter_transmembrane_region	hmm.na_sulph_symp
b0771	PF00330:Aconitase_family_(aconitate_hydratase)	hmm.aconitase
b0772	PF01095:Pectinesterase	GO:0009057=macromolecule_catabolism	GO:0043283=biopolymer_metabolism	GO:0005975=carbohydrate_metabolism
b0773	PF01161:Phosphatidylethanolamine-binding_protein
b0774	PF00202:Aminotransferase_class-III	hmm.aminotran_3
b0775	hmm.bats	hmm.radical_sam	PF04055:Radical_SAM_superfamily
b0776	hmm.aminotran_1_2	PF00155:Aminotransferase_class_I_and_II
b0778	PF01656:CobQ/CobB/MinD/ParA_nucleotide_binding_domain	hmm.cbia
b0779	hmm.uvr	hmm.helicase_c
b0780	hmm.upf0052	PF01933:Uncharacterised_protein_family_UPF0052
b0781	hmm.mob_synth_c	hmm.radical_sam	PF04055:Radical_SAM_superfamily
b0782	hmm.mocf_biosynth
b0783	hmm.moac
b0784	PF02597:ThiS_family	hmm.this
b0785	hmm.moae	PF02391:MoaE_protein
b0786	hmm.upf0005
b0787	PF01027:Uncharacterised_protein_family_UPF0005	hmm.upf0005
b0790	hmm.exo_endo_phos
b0792	hmm.abc2_membrane
b0793	hmm.abc2_membrane
b0794	hmm.abc_tran
b0795	hmm.hlyd	PF00529:HlyD_family_secretion_protein
b0796	hmm.tetr_n
b0797	hmm.dead	PF00270:DEAD/DEAH_box_helicase	hmm.helicase_c
b0800	hmm.glycos_trans_3n	hmm.glycos_transf_3	PF00591:Glycosyl_transferase_family,_a/b_domain
b0801	hmm.ldh_2	PF02615:Malate/L-lactate_dehydrogenase
b0802	hmm.duf1471
b0803	hmm.zf-dska_trar	PF01258:Prokaryotic_dksA/traR_C4-type_zinc_finger
b0804	PF03171:2OG-Fe(II)_oxygenase_superfamily
b0805	hmm.tonb_dep_rec	PF00593:TonB_dependent_receptor
b0806	hmm.duf1471
b0807	hmm.duf890	PF05971:Protein_of_unknown_function_(DUF890)
b0808	PF00924:Mechanosensitive_ion_channel	hmm.ms_channel
b0809	hmm.abc_tran	PF00005:ABC_transporter
b0810	hmm.bpd_transp_1
b0811	hmm.sbp_bac_3
b0812	hmm.ferritin
b0813	hmm.duf6
b0814	hmm.ail_lom
b0815	hmm.sulfatase	PF00884:Sulfatase
b0819	hmm.erfk_ybis_yhng
b0820	hmm.abc_tran
b0821	PF07350:Protein_of_unknown_function_(DUF1479)
b0822	PF00702:haloacid_dehalogenase-like_hydrolase
b0823	PF01228:Glycine_radical	hmm.gly_radical
b0824	PF04055:Radical_SAM_superfamily
b0825	PF00923:Transaldolase	hmm.transaldolase
b0826	hmm.moez_moeb	PF00899:ThiF_family	hmm.thif
b0827	hmm.mocf_biosynth	hmm.moea_c	hmm.moea_n	PF00994:Probable_molybdopterin_binding_domain
b0828	hmm.asparaginase_2	PF01112:Asparaginase
b0829	hmm.abc_tran	PF00005:ABC_transporter
b0830	hmm.sbp_bac_5	PF00496:Bacterial_extracellular_solute-binding_proteins,_family_5_Middle
b0831	PF00528:Binding-protein-dependent_transport_system_inner_membrane_component	hmm.bpd_transp_1
b0832	PF00528:Binding-protein-dependent_transport_system_inner_membrane_component	hmm.bpd_transp_1
b0833	hmm.eal	PF00563:EAL_domain
b0834	hmm.ggdef	PF00990:GGDEF_domain
b0835	hmm.upf0004	hmm.radical_sam
b0838	hmm.gst_n	hmm.gst_c
b0839	PF00768:D-alanyl-D-alanine_carboxypeptidase	hmm.peptidase_s11
b0840	hmm.deor
b0841	PF01569:PAP2_superfamily	hmm.pap2
b0842	hmm.mfs_1
b0844	PF00702:haloacid_dehalogenase-like_hydrolase
b0845	hmm.mfs_1	PF07690:Major_Facilitator_Superfamily
b0846	PF00440:Bacterial_regulatory_proteins,_tetR_family
b0847	hmm.asp-al_ex	hmm.trka_c	PF02080:TrkA-C_domain
b0849	hmm.glutaredoxin
b0850	PF07214:Protein_of_unknown_function_(DUF1418)	hmm.duf1418
b0851	PF00881:Nitroreductase_family	hmm.nitroreductase
b0852	hmm.atp-grasp
b0854	hmm.sbp_bac_1	PF01547:Bacterial_extracellular_solute-binding_protein
b0855	hmm.abc_tran	PF00005:ABC_transporter
b0856	PF00528:Binding-protein-dependent_transport_system_inner_membrane_component	hmm.bpd_transp_1
b0859	PF05958:tRNA_(Uracil-5-)-methyltransferase
b0860	PF00497:Bacterial_extracellular_solute-binding_proteins,_family_3	hmm.sbp_bac_3
b0862	hmm.bpd_transp_1
b0863	PF00497:Bacterial_extracellular_solute-binding_proteins,_family_3	hmm.sbp_bac_3
b0864	hmm.abc_tran
b0865	PF02950:Conotoxin
b0866	hmm.duf74
b0867	hmm.amidase_2	PF01510:N-acetylmuramoyl-L-alanine_amidase
b0868	hmm.3beta_hsd
b0870	PF01212:Beta-eliminating_lyase
b0871	hmm.tpp_enzyme_n	PF00205:Thiamine_pyrophosphate_enzyme,_central_domain	hmm.tpp_enzyme_m
b0872	hmm.fer2	PF00111:2Fe-2S_iron-sulfur_cluster_binding_domain
b0873	hmm.prismane	PF03063:Prismane/CO_dehydrogenase_family
b0874	PF03956:Membrane_protein_of_unknown_function_(DUF340)	hmm.duf340
b0875	PF00230:Major_intrinsic_protein	hmm.mip
b0877	hmm.duf535	PF04393:Protein_of_unknown_function_(DUF535)
b0878	PF00529:HlyD_family_secretion_protein
b0879	hmm.abc_tran	PF00005:ABC_transporter	hmm.ftsx
b0880	hmm.csd
b0881	hmm.clps
b0882	hmm.aaa	hmm.clp_n
b0885	hmm.leu_phe_trans
b0886	hmm.abc_tran	PF00005:ABC_transporter
b0887	hmm.abc_membrane	hmm.abc_tran	PF00005:ABC_transporter
b0888	hmm.pyr_redox
b0889	hmm.asnc_trans_reg
b0890	PF01580:FtsK/SpoIIIE_family	hmm.ftsk_spoiiie
b0891	PF03548:Outer_membrane_lipoprotein_carrier_protein_LolA	hmm.lola
b0892	hmm.aaa
b0893	hmm.trna-synt_2b	hmm.seryl_trna_n
b0894	PF00384:Molybdopterin_oxidoreductase	hmm.molydop_binding	hmm.molybdop_fe4s4	hmm.molybdopterin
b0895	PF00037:4Fe-4S_binding_domain
b0896	hmm.dmsc	PF04976:DMSO_reductase_anchor_subunit_(DmsC)
b0897	hmm.isochorismatase	PF00857:Isochorismatase_family
b0898	hmm.mfs_1	PF07690:Major_Facilitator_Superfamily
b0899	PF00324:Amino_acid_permease
b0900	PF00126:Bacterial_regulatory_helix-turn-helix_protein,_lysR_family	hmm.hth_1	hmm.lysr_substrate
b0901	PF02525:Flavodoxin-like_fold	hmm.flavodoxin_2
b0902	hmm.radical_sam
b0903	PF01228:Glycine_radical	hmm.gly_radical
b0904	hmm.form_nir_trans
b0905	hmm.ycao	PF02624:YcaO-like_family
b0906	PF04239:Protein_of_unknown_function_(DUF421)	hmm.duf421
b0907	PF00266:Aminotransferase_class-V	hmm.aminotran_5
b0908	hmm.epsp_synthase
b0909	hmm.peptidase_m48	PF01435:Peptidase_family_M48
b0910	hmm.cytidylate_kin
b0911	hmm.s1
b0912	hmm.bac_dna_binding
b0913	hmm.competence	hmm.lactamase_b	PF00753:Metallo-beta-lactamase_superfamily
b0914	hmm.abc_membrane	hmm.abc_tran	PF00005:ABC_transporter
b0915	hmm.lpxk	PF02606:Tetraacyldisaccharide-1-P_4'-kinase
b0916	hmm.duf1006	PF06224:Protein_of_unknown_function_(DUF1006)
b0917	hmm.duf343
b0918	hmm.ctp_transf_3	PF02348:Cytidylyltransferase
b0920	hmm.duf218
b0922	PF03882:KicB_killing_factor
b0923	PF04288:MukE-like_family	hmm.muke
b0924	hmm.mukb	PF04310:MukB_N-terminal
b0925	PF01471:Putative_peptidoglycan_binding_domain
b0926	hmm.duf882
b0927	hmm.lactamase_b	PF00753:Metallo-beta-lactamase_superfamily
b0928	hmm.aminotran_1_2	PF00155:Aminotransferase_class_I_and_II
b0929	hmm.porin_1	PF00267:Gram-negative_porin
b0930	hmm.trna-synt_2	hmm.trna_anti
b0931	PF04095:Nicotinate_phosphoribosyltransferase_(NAPRTase)_family	hmm.naprtase
b0932	PF01433:Peptidase_family_M1	hmm.peptidase_m1
b0933	hmm.abc_tran
b0934	PF00528:Binding-protein-dependent_transport_system_inner_membrane_component	hmm.bpd_transp_1
b0935	PF00296:Luciferase-like_monooxygenase
b0937	hmm.fmn_red	PF03358:NADPH-dependent_FMN_reductase
b0938	hmm.fimbrial	PF00419:Fimbrial_protein
b0939	PF00345:Gram-negative_pili_assembly_chaperone,_N-terminal_domain	hmm.pili_assembly_c	hmm.pili_assembly_n
b0940	PF00577:Fimbrial_Usher_protein
b0941	PF00419:Fimbrial_protein
b0942	hmm.fimbrial	PF00419:Fimbrial_protein
b0943	hmm.fimbrial	PF00419:Fimbrial_protein
b0944	PF00345:Gram-negative_pili_assembly_chaperone,_N-terminal_domain	hmm.pili_assembly_c	hmm.pili_assembly_n
b0945	hmm.dho_dh
b0946	PF07126:Protein_of_unknown_function_(DUF1379)	hmm.duf1379
b0947	hmm.fer2	PF00111:2Fe-2S_iron-sulfur_cluster_binding_domain	hmm.mosc	hmm.mosc_n
b0948	PF01170:Putative_RNA_methylase_family_UPF0020	hmm.thump	hmm.upf0020
b0949	hmm.abc_tran	PF00005:ABC_transporter
b0950	hmm.pqia
b0952	hmm.duf330
b0953	hmm.rmf
b0956	hmm.duf1047
b0957	hmm.ompa_membrane	hmm.ompa
b0958	hmm.sula
b0959	PF04993:TfoX_N-terminal_domain	hmm.tfox_c
b0960	PF05976:Bacterial_membrane_protein_of_unknown_function_(DUF893)
b0961	hmm.duf307
b0962	hmm.uvrd-helicase	PF00580:UvrD/REP_helicase
b0963	hmm.mgs
b0965	hmm.coa_binding	PF02629:CoA_binding_domain
b0968	hmm.acylphosphatase
b0969	hmm.dsrc
b0970	hmm.upf0005
b0972	hmm.oxidored_q6
b0974	hmm.ni_hydr_cytb
b0975	hmm.hyci	PF01750:Hydrogenase_maturation_protease
b0976	PF07449:Hydrogenase-1_expression_protein_HyaE	hmm.hyae
b0977	PF04809:HupH_hydrogenase_expression_protein,_C-terminal_conserved_region	hmm.huph_c
b0978	PF01654:Bacterial_Cytochrome_Ubiquinol_Oxidase
b0979	hmm.cyto_ox_2	PF02322:Cytochrome_oxidase_subunit_II
b0980	PF00328:Histidine_acid_phosphatase	hmm.acid_phosphat_a
b0981	hmm.wzz	PF02706:Chain_length_determinant_protein
b0982	hmm.lmwpc
b0983	hmm.poly_export
b0984	PF06082:Bacterial_putative_lipoprotein_(DUF940)
b0985	hmm.duf1017	PF06251:Protein_of_unknown_function_(DUF1017)
b0988	PF03400:IS1_transposase	hmm.transposase_27
b0989	hmm.csd
b0990	hmm.csd
b0992	PF00037:4Fe-4S_binding_domain
b0993	hmm.hatpase_c	hmm.response_reg	hmm.hiska	PF00072:Response_regulator_receiver_domain	hmm.hpt
b0994	hmm.peripla_bp_1	PF00532:Periplasmic_binding_proteins_and_sugar_binding_domain_of_the_LacI_family
b0995	hmm.trans_reg_c	hmm.response_reg	PF00072:Response_regulator_receiver_domain
b0996	hmm.cytochrom_nnt	PF03264:NapC/NirT_cytochrome_c_family,_N-terminal_region
b0997	PF00384:Molybdopterin_oxidoreductase	hmm.molydop_binding	hmm.molybdopterin
b0998	PF06192:Cytoplasmic_chaperone_TorD	hmm.tord
b1000	hmm.dnaj	hmm.dnaj_c	PF00226:DnaJ_domain
b1002	PF00328:Histidine_acid_phosphatase	hmm.acid_phosphat_a
b1004	hmm.flavodoxin_1
b1006	hmm.xan_ur_permease	PF00860:Permease_family
b1007	PF01613:Flavin_reductase_like_domain	hmm.flavin_reduct
b1008	PF00881:Nitroreductase_family
b1009	hmm.abhydrolase_1	PF00561:alpha/beta_hydrolase_fold
b1010	hmm.ribonuc_l-psp
b1011	hmm.isochorismatase	PF00857:Isochorismatase_family
b1012	PF00296:Luciferase-like_monooxygenase
b1013	hmm.tetr_n
b1014	hmm.aldedh	PF00171:Aldehyde_dehydrogenase_family	hmm.pro_dh
b1015	PF00474:Sodium:solute_symporter_family	hmm.ssf
b1017	hmm.ftr1
b1018	hmm.duf451
b1019	hmm.dyp_perox	PF04261:Dyp-type_peroxidase_family
b1020	hmm.phoh
b1022	PF00535:Glycosyl_transferase_family_2	hmm.glycos_transf_2
b1023	PF01522:Polysaccharide_deacetylase	hmm.polysacc_deac_1
b1025	hmm.ggdef	PF00990:GGDEF_domain
b1026	PF00665:Integrase_core_domain	hmm.rve
b1033	PF02826:D-isomer_specific_2-hydroxyacid_dehydrogenase,_NAD_binding_domain	hmm.2-hacid_dh_c
b1034	PF02231:	hmm.php_n	hmm.php_c
b1035	PF06192:Cytoplasmic_chaperone_TorD	hmm.tord
b1036	hmm.duf1097	PF06496:Protein_of_unknown_function_(DUF1097)
b1037	hmm.csgg
b1040	hmm.gere	PF00196:Bacterial_regulatory_proteins,_luxR_family
b1041	hmm.curlin_rpt
b1042	hmm.curlin_rpt	PF07012:Curlin_associated_repeat
b1044	PF00419:Fimbrial_protein
b1045	hmm.a1pp
b1046	PF00614:Phospholipase_D_Active_site_motif
b1047	hmm.acyl_transf_3	PF01757:Acyltransferase_family
b1048	PF04349:Periplasmic_glucan_biosynthesis_protein,_MdoG
b1049	PF00535:Glycosyl_transferase_family_2	hmm.glycos_transf_2
b1050	hmm.duf1375
b1053	hmm.mfs_1	PF07690:Major_Facilitator_Superfamily
b1054	hmm.lip_a_acyltrans
b1055	PF00581:Rhodanese-like_domain	hmm.rhodanese
b1056	hmm.ycei
b1057	hmm.ni_hydr_cytb	PF01292:Cytochrome_b561_family
b1059	PF01266:FAD_dependent_oxidoreductase
b1061	hmm.dini
b1062	hmm.amidohydro_1	PF01979:Amidohydrolase_family
b1063	hmm.duf1439
b1064	hmm.glutaredoxin2_c
b1065	hmm.mfs_1
b1066	hmm.acetyltransf_1
b1067	PF04337:Protein_of_unknown_function,_DUF480	hmm.duf480
b1068	hmm.gfo_idh_moca	PF01408:Oxidoreductase_family,_NAD-binding_Rossmann_fold
b1069	hmm.mvin
b1070	PF05130:FlgN_protein	hmm.flgn
b1071	hmm.flgm
b1072	hmm.flga	PF03240:FlgA_family
b1073	hmm.flg_bb_rod
b1074	hmm.flg_bb_rod
b1075	hmm.flgd	PF03963:Flagellar_hook_capping_protein
b1076	PF00460:Flagella_basal_body_rod_protein	hmm.duf1078	hmm.flg_bb_rod	hmm.flae
b1077	PF00460:Flagella_basal_body_rod_protein	hmm.flg_bb_rod
b1078	hmm.duf1078	hmm.flg_bb_rod
b1079	hmm.flgh
b1080	hmm.flgi
b1081	hmm.amidase_4	PF01832:Mannosyl-glycoprotein_endo-beta-N-acetylglucosaminidase
b1082	PF00460:Flagella_basal_body_rod_protein	hmm.duf1078
b1083	hmm.flagellin_n	PF00669:Bacterial_flagellin_N-terminus
b1084	hmm.s1	PF00575:S1_RNA_binding_domain
b1086	hmm.pseudou_synth_2	hmm.s4
b1087	hmm.maf
b1088	hmm.duf177
b1089	hmm.ribosomal_l32p
b1090	PF02504:Fatty_acid_synthesis_protein	hmm.fa_synthesis
b1092	hmm.acyl_transf_1
b1093	hmm.adh_short
b1094	hmm.pp-binding
b1095	hmm.ketoacyl-synt	hmm.ketoacyl-synt_c
b1096	PF01063:Aminotransferase_class_IV	hmm.aminotran_4
b1097	hmm.adc_lyase	PF02618:Aminodeoxychorismate_lyase
b1098	hmm.thymidylate_kin
b1100	hmm.tatd_dnase
b1101	hmm.pts_eiic	hmm.pts_eiib
b1102	hmm.tonb_dep_rec	PF00593:TonB_dependent_receptor
b1103	hmm.hit
b1104	PF07233:Protein_of_unknown_function_(DUF1425)	hmm.duf1425
b1106	PF01636:Phosphotransferase_enzyme_family
b1107	hmm.glyco_hydro_3	PF00933:Glycosyl_hydrolase_family_3_N_terminal_domain
b1108	hmm.upf0227
b1109	PF00070:Pyridine_nucleotide-disulphide_oxidoreductase	hmm.pyr_redox
b1111	hmm.tetr_n	PF00440:Bacterial_regulatory_proteins,_tetR_family
b1112	hmm.duf1471
b1113	PF01476:LysM_domain	hmm.erfk_ybis_yhng
b1114	hmm.card_trcf	hmm.dead	hmm.trcf	PF00270:DEAD/DEAH_box_helicase	hmm.helicase_c
b1115	hmm.acyl_transf_3	PF01757:Acyltransferase_family
b1116	hmm.ftsx
b1117	hmm.abc_tran	PF00005:ABC_transporter
b1118	PF02687:Predicted_permease	hmm.ftsx
b1119	PF00480:ROK_family	hmm.rok
b1120	PF02146:Sir2_family	hmm.sir2
b1123	hmm.sbp_bac_1
b1124	hmm.bpd_transp_1
b1125	hmm.bpd_transp_1
b1126	hmm.abc_tran
b1127	hmm.peptidase_m20	hmm.m20_dimer	PF01546:Peptidase_family_M20/M25/M40
b1129	hmm.hatpase_c	PF00512:His_Kinase_A_(phosphoacceptor)_domain
b1130	hmm.trans_reg_c	hmm.response_reg	PF00072:Response_regulator_receiver_domain	GO:0001101=response_to_acid
b1131	hmm.lyase_1
b1132	hmm.duf489	PF04356:Protein_of_unknown_function_(DUF489)
b1133	hmm.trna_me_trans	PF03054:tRNA_methyl_transferase
b1134	hmm.nudix
b1135	GO:0043283=biopolymer_metabolism	GO:0006139=nucleobase,_nucleoside,_nucleotide_and_nucleic_acid_metabolism	PF00849:RNA_pseudouridylate_synthase	hmm.pseudou_synth_2
b1136	hmm.iso_dh	PF00180:Isocitrate/isopropylmalate_dehydrogenase
b1140	PF00589:Phage_integrase_family
b1141	PF07825:Excisionase-like_protein
b1145	hmm.peptidase_s24	PF00717:Peptidase_S24-like
b1149	hmm.terminase_1	PF03354:Phage_Terminase
b1151	PF04860:Phage_portal_protein
b1152	PF04865:Baseplate_J-like_protein
b1155	hmm.caudo_tap	PF02413:Caudovirales_tail_fibre_assembly_protein
b1156	hmm.caudo_tap	PF02413:Caudovirales_tail_fibre_assembly_protein
b1157	PF07484:Phage_Tail_Collar_Domain	hmm.collar
b1158	hmm.resolvase	PF00239:Resolvase,_N_terminal_domain	hmm.hth_7
b1159	PF01844:HNH_endonuclease
b1161	hmm.duf1398	PF07166:Protein_of_unknown_function_(DUF1398)
b1162	PF00376:MerR_family_regulatory_protein	hmm.merr
b1163	hmm.bluf	hmm.eal	PF00563:EAL_domain
b1168	hmm.eal	PF00563:EAL_domain
b1170	hmm.autotransporter
b1174	hmm.mine
b1175	hmm.cbia
b1176	hmm.minc_c	PF03775:Septum_formation_inhibitor_MinC,_C-terminal_domain	hmm.minc_n
b1177	hmm.fels1	PF05666:Fels-1_Prophage_Protein-like
b1178	PF04151:Bacterial_pre-peptidase_C-terminal_domain
b1179	hmm.duf709
b1180	PF01557:Fumarylacetoacetate_(FAA)_hydrolase_family	hmm.faa_hydrolase
b1181	hmm.duf838
b1182	PF06109:Haemolysin_E_(HlyE)	hmm.hlye
b1183	hmm.peptidase_s24
b1184	PF00817:impB/mucB/samB_family	hmm.ims
b1185	hmm.dsbb
b1187	hmm.gntr
b1188	PF04293:SpoVR_like_protein
b1190	PF00842:Alanine_racemase,_C-terminal_domain	hmm.ala_racemase_n	hmm.ala_racemase_c
b1191	hmm.corc_hlyc	hmm.trka_c	hmm.na_h_exchanger	PF00999:Sodium/hydrogen_exchanger_family
b1192	hmm.peptidase_u61	PF02016:LD-carboxypeptidase
b1193	hmm.slt	PF01464:Transglycosylase_SLT_domain
b1194	hmm.ycgr	PF07317:YcgR_protein
b1195	hmm.transgly_assoc	PF04226:Transglycosylase_associated_protein
b1197	PF01204:Trehalase	hmm.trehalase
b1198	hmm.pep-utilisers_n	hmm.pep-utilizers	PF00381:PTS_HPr_component_phosphorylation_site	hmm.eiia-man
b1199	PF02734:DAK2_domain	hmm.dak2
b1200	hmm.dak1	PF02733:Dak1_domain
b1201	PF00158:Sigma-54_interaction_domain	hmm.gaf	hmm.hth_8	hmm.sigma54_activat
b1202	hmm.autotransporter	hmm.pertactin	PF03212:Pertactin
b1203	hmm.duf933
b1204	hmm.pept_trna_hydro
b1206	hmm.sulfate_transp	hmm.stas
b1207	hmm.pribosyltran
b1208	hmm.ghmp_kinases	PF00288:GHMP_kinases_N_terminal_domain
b1209	hmm.lolb	PF03550:Outer_membrane_lipoprotein_LolB
b1210	hmm.glutr_dimer	hmm.glutr_nad_bind	hmm.glutr_n
b1211	hmm.pcrf	hmm.rf-1
b1213	hmm.sirb	PF04247:Invasion_gene_expression_up-regulator,_SirB
b1215	hmm.dahp_synth_1
b1216	hmm.na_ca_ex	PF01699:Sodium/calcium_exchanger_protein
b1217	hmm.chab
b1218	PF04752:ChaC-like_protein	hmm.chac
b1219	hmm.drse
b1221	hmm.response_reg	hmm.gere
b1222	hmm.hamp	hmm.hatpase_c
b1223	hmm.mfs_1	PF07690:Major_Facilitator_Superfamily
b1224	PF00384:Molybdopterin_oxidoreductase	hmm.molydop_binding	hmm.molybdopterin
b1225	PF00037:4Fe-4S_binding_domain
b1226	hmm.nitrate_red_del
b1227	PF02665:Nitrate_reductase_gamma_subunit	hmm.nitrate_red_gam
b1232	PF00551:Formyl_transferase	hmm.formyl_trans_n
b1233	PF02810:SEC-C_motif
b1234	hmm.patatin
b1235	hmm.response_reg
b1236	hmm.ntp_transferase
b1237	hmm.histone_hns
b1238	PF00265:Thymidine_kinase	hmm.tk
b1239	PF01609:Transposase_DDE_domain	hmm.transposase_11
b1241	hmm.fe-adh
b1242	PF01914:MarC_family_integral_membrane_protein	hmm.marc
b1243	hmm.sbp_bac_5	PF00496:Bacterial_extracellular_solute-binding_proteins,_family_5_Middle
b1244	hmm.bpd_transp_1
b1245	hmm.bpd_transp_1
b1246	hmm.abc_tran	PF00005:ABC_transporter
b1247	hmm.abc_tran	PF00005:ABC_transporter
b1248	hmm.duf440
b1250	hmm.trka_n	PF02254:TrkA-N_domain	GO:0005244=voltage-gated_ion_channel_activity
b1251	hmm.ycii
b1252	hmm.tonb	PF03544:Gram-negative_bacterial_tonB_protein
b1253	hmm.4hbt
b1254	hmm.ispa
b1255	PF06790:Uncharacterised_protein_family_(UPF0259)	hmm.upf0259
b1256	hmm.ompw
b1257	PF05974:Protein_of_unknown_function_(DUF892)	hmm.duf892
b1258	PF05974:Protein_of_unknown_function_(DUF892)	hmm.duf892
b1260	hmm.trp_synta
b1261	hmm.palp
b1262	hmm.prai	hmm.igps	PF00218:Indole-3-glycerol_phosphate_synthase
b1263	hmm.gatase	hmm.glycos_trans_3n	PF00117:Glutamine_amidotransferase_class-I	hmm.glycos_transf_3
b1264	hmm.chorismate_bind	PF00425:chorismate_binding_enzyme	hmm.anth_synt_i_n
b1266	PF02231:	hmm.php_n	hmm.php_c
b1267	hmm.sua5_ycio_yrdc
b1269	GO:0043283=biopolymer_metabolism	GO:0006139=nucleobase,_nucleoside,_nucleotide_and_nucleic_acid_metabolism	PF00849:RNA_pseudouridylate_synthase	hmm.pseudou_synth_2
b1270	hmm.coba_cobo_btur
b1271	hmm.adh_short	PF00106:short_chain_dehydrogenase
b1272	hmm.peptidase_s49
b1274	hmm.zf-c4_topoisom	hmm.topoisom_bac	hmm.toprim	PF01131:DNA_topoisomerase
b1275	hmm.hth_1	hmm.lysr_substrate
b1276	PF00330:Aconitase_family_(aconitate_hydratase)	hmm.aconitase_c
b1277	hmm.gtp_cyclohydro2
b1278	hmm.pap2
b1279	hmm.duf1049
b1281	hmm.ompdecase	PF00215:Orotidine_5'-phosphate_decarboxylase_/_HUMPS_family
b1282	hmm.sui1	PF01253:Translation_initiation_factor_SUI1
b1284	PF00455:Bacterial_regulatory_proteins,_deoR_family	hmm.deor
b1285	hmm.eal	hmm.ggdef	PF00563:EAL_domain
b1286	hmm.rnb	PF00575:S1_RNA_binding_domain
b1288	hmm.adh_short
b1289	PF04480:Protein_of_unknown_function_(DUF559)	hmm.duf559
b1290	hmm.abc_tran
b1291	hmm.abc_tran
b1292	hmm.bpd_transp_1
b1293	hmm.bpd_transp_1
b1294	hmm.sbp_bac_5	PF00496:Bacterial_extracellular_solute-binding_proteins,_family_5_Middle
b1296	PF00324:Amino_acid_permease	hmm.aa_permease
b1297	hmm.gln-synt_c	PF00120:Glutamine_synthetase,_catalytic_domain
b1298	PF07722:Peptidase_C26
b1299	hmm.hth_3
b1300	hmm.aldedh	PF00171:Aldehyde_dehydrogenase_family
b1301	PF01266:FAD_dependent_oxidoreductase
b1302	PF00202:Aminotransferase_class-III	hmm.aminotran_3
b1303	PF00158:Sigma-54_interaction_domain	hmm.sigma54_activat
b1304	hmm.pspa_im30
b1305	hmm.pspb
b1306	hmm.pspc
b1308	PF00581:Rhodanese-like_domain	hmm.rhodanese
b1309	PF00128:Alpha_amylase,_catalytic_domain
b1310	hmm.sbp_bac_1	PF01547:Bacterial_extracellular_solute-binding_protein
b1311	hmm.bpd_transp_1
b1312	PF00528:Binding-protein-dependent_transport_system_inner_membrane_component	hmm.bpd_transp_1
b1313	hmm.adh_zinc_n	PF00107:Zinc-binding_dehydrogenase
b1314	PF01261:Xylose_isomerase-like_TIM_barrel
b1315	hmm.gfo_idh_moca	PF01408:Oxidoreductase_family,_NAD-binding_Rossmann_fold	hmm.gfo_idh_moca_c
b1316	hmm.glyco_hydro_65c	PF03632:Glycosyl_hydrolase_family_65_central_catalytic_domain	hmm.glyco_hydro_65n	hmm.glyco_hydro_65m
b1317	PF00702:haloacid_dehalogenase-like_hydrolase	hmm.hydrolase
b1318	hmm.abc_tran	PF00005:ABC_transporter
b1320	PF00356:Bacterial_regulatory_proteins,_lacI_family	hmm.laci
b1321	PF04317:YcjX-like_family,_DUF463
b1322	hmm.duf697
b1323	PF00158:Sigma-54_interaction_domain	hmm.sigma54_activat
b1324	hmm.ahpc-tsa
b1325	hmm.mr_mle	PF01188:Mandelate_racemase_/_muconate_lactonizing_enzyme,_C-terminal_domain	hmm.mr_mle_n
b1326	hmm.peptidase_m14
b1328	PF00126:Bacterial_regulatory_helix-turn-helix_protein,_lysR_family	hmm.hth_1	hmm.lysr_substrate
b1329	hmm.sbp_bac_5	PF00496:Bacterial_extracellular_solute-binding_proteins,_family_5_Middle
b1330	hmm.ms_channel
b1331	PF01609:Transposase_DDE_domain	hmm.transposase_11
b1333	hmm.usp
b1334	hmm.cnmp_binding	hmm.crp
b1335	hmm.methyltransf_1	hmm.methyltransf_1n
b1336	PF03806:AbgT_putative_transporter_family
b1338	hmm.peptidase_m20	PF01546:Peptidase_family_M20/M25/M40
b1339	PF00126:Bacterial_regulatory_helix-turn-helix_protein,_lysR_family	hmm.hth_1	hmm.lysr_substrate
b1340	hmm.smr	PF01713:Smr_domain
b1341	hmm.ggdef	PF00990:GGDEF_domain
b1343	hmm.dbpa	hmm.dead	PF00270:DEAD/DEAH_box_helicase	hmm.helicase_c
b1345	PF00589:Phage_integrase_family	hmm.phage_integrase
b1346	PF06806:Putative_excisionase_(DUF1233)
b1347	hmm.duf1187	PF06688:Protein_of_unknown_function_(DUF1187)
b1349	PF03837:RecT_family	hmm.rect
b1350	PF06630:Enterobacterial_exodeoxyribonuclease_VIII	hmm.exonuc_viii
b1358	PF06254:Protein_of_unknown_function_(DUF1019)	hmm.duf1019
b1359	hmm.duf1376	PF07120:Protein_of_unknown_function_(DUF1376)
b1360	PF01695:IstB-like_ATP_binding_protein
b1361	PF07789:Protein_of_unknown_function_(DUF1627)
b1362	PF03245:Bacteriophage_lysis_protein	hmm.phage_lysis
b1363	PF02386:Cation_transport_protein	hmm.trkh
b1365	hmm.parbc	PF02195:ParB-like_nuclease_domain
b1368	PF06791:Prophage_tail_length_tape_measure_protein
b1370	PF01609:Transposase_DDE_domain	hmm.transposase_11
b1372	PF03335:Phage_tail_fibre_repeat	hmm.collar	hmm.phage_fiber_2
b1373	hmm.caudo_tap	PF02413:Caudovirales_tail_fibre_assembly_protein
b1374	hmm.resolvase	hmm.hth_7
b1376	hmm.usp	PF00582:Universal_stress_protein_family
b1377	hmm.porin_1	PF00267:Gram-negative_porin
b1378	hmm.tpp_enzyme_c	PF00037:4Fe-4S_binding_domain	hmm.por	hmm.por_n
b1379	PF03724:Domain_of_unknown_function_(306)	hmm.meta
b1380	PF00389:D-isomer_specific_2-hydroxyacid_dehydrogenase,_catalytic_domain	hmm.2-hacid_dh	hmm.2-hacid_dh_c
b1383	PF07027:Protein_of_unknown_function_(DUF1318)	hmm.duf1318
b1384	hmm.hth_arac	PF00165:Bacterial_regulatory_helix-turn-helix_proteins,_AraC_family
b1385	hmm.aldedh	PF00171:Aldehyde_dehydrogenase_family
b1386	hmm.cu_amine_oxidn2	PF01179:Copper_amine_oxidase,_enzyme_domain	hmm.cu_amine_oxidn3	hmm.cu_amine_oxid
b1387	hmm.aldedh	hmm.maoc_dehydratas	PF00171:Aldehyde_dehydrogenase_family
b1388	hmm.paaa_paac	PF05138:Phenylacetic_acid_catabolic_protein
b1389	hmm.paab	PF06243:Phenylacetic_acid_degradation_B
b1390	hmm.paaa_paac	PF05138:Phenylacetic_acid_catabolic_protein
b1391	PF01883:Domain_of_unknown_function_DUF59	hmm.duf59
b1392	hmm.fad_binding_6	hmm.fer2	PF00111:2Fe-2S_iron-sulfur_cluster_binding_domain	hmm.nad_binding_1
b1393	hmm.ech	PF00378:Enoyl-CoA_hydratase/isomerase_family
b1394	hmm.ech	PF00378:Enoyl-CoA_hydratase/isomerase_family
b1395	hmm.3hcdh	hmm.3hcdh_n	PF00725:3-hydroxyacyl-CoA_dehydrogenase,_C-terminal_domain
b1396	hmm.4hbt	PF03061:Thioesterase_superfamily
b1397	hmm.thiolase_c	hmm.thiolase_n	PF00108:Thiolase,_N-terminal_domain
b1398	PF00501:AMP-binding_enzyme
b1399	PF07848:PaaX-like_protein
b1400	PF00132:Bacterial_transferase_hexapeptide_(three_repeats)
b1402	PF00665:Integrase_core_domain	hmm.rve
b1403	PF01527:Transposase	hmm.transposase_8
b1404	PF00665:Integrase_core_domain	hmm.rve
b1405	hmm.autotransporter
b1406	hmm.aldo_ket_red	PF00248:Aldo/keto_reductase_family
b1408	PF01066:CDP-alcohol_phosphatidyltransferase	hmm.cdp-oh_p_transf
b1409	PF01148:Cytidylyltransferase_family	hmm.ctp_transf_1
b1411	hmm.pap2	PF00782:Dual_specificity_phosphatase,_catalytic_domain	hmm.dspc
b1412	PF02525:Flavodoxin-like_fold	hmm.flavodoxin_2
b1413	hmm.ha2	PF00270:DEAD/DEAH_box_helicase	hmm.helicase_c
b1414	PF02698:DUF218_domain	hmm.duf218
b1415	hmm.aldedh	PF00171:Aldehyde_dehydrogenase_family
b1417	hmm.gp_dh_c
b1418	hmm.ni_hydr_cytb
b1421	hmm.hamp	PF00015:Methyl-accepting_chemotaxis_protein_(MCP)_signaling_domain	hmm.tarh	hmm.mcpsignal
b1422	PF00126:Bacterial_regulatory_helix-turn-helix_protein,_lysR_family	hmm.hth_1	hmm.lysr_substrate
b1423	hmm.duf1338	PF07063:Protein_of_unknown_function_(DUF1338)
b1424	hmm.mdog	PF04349:Periplasmic_glucan_biosynthesis_protein,_MdoG
b1426	hmm.duf465
b1427	hmm.acetyltransf_1	PF00583:Acetyltransferase_(GNAT)_family
b1428	PF00132:Bacterial_transferase_hexapeptide_(three_repeats)
b1429	PF03595:C4-dicarboxylate_transporter/malic_acid_transport_protein	hmm.c4dic_mal_tran
b1430	PF03848:Tellurite_resistance_protein_TehB	hmm.tehb
b1432	hmm.transposase_2	PF01385:Probable_transposase	hmm.transposase_35
b1433	PF03594:Benzoate_membrane_transport_protein	hmm.bene
b1434	hmm.hth_3	PF01381:Helix-turn-helix
b1435	hmm.peptidase_u32	PF01136:Peptidase_family_U32
b1438	hmm.upf0150
b1439	hmm.gntr	hmm.aminotran_1_2	PF00155:Aminotransferase_class_I_and_II
b1440	hmm.sbp_bac_1	PF01547:Bacterial_extracellular_solute-binding_protein
b1441	hmm.abc_tran	PF00005:ABC_transporter
b1442	PF00528:Binding-protein-dependent_transport_system_inner_membrane_component
b1444	hmm.aldedh	PF00171:Aldehyde_dehydrogenase_family
b1447	hmm.duf606	PF04657:Protein_of_unknown_function,_DUF606
b1448	hmm.acetyltransf_1	PF00583:Acetyltransferase_(GNAT)_family
b1449	hmm.adh_zinc_n	PF00107:Zinc-binding_dehydrogenase
b1450	PF00392:Bacterial_regulatory_proteins,_gntR_family
b1451	hmm.tonb_dep_rec	PF00593:TonB_dependent_receptor
b1453	PF00324:Amino_acid_permease	hmm.aa_permease
b1454	PF02798:Glutathione_S-transferase,_N-terminal_domain
b1456	PF03527:RHS_protein	hmm.rhs
b1458	hmm.transposase_11
b1460	PF01609:Transposase_DDE_domain	hmm.transposase_11
b1461	hmm.tautomerase	PF01361:Tautomerase_enzyme
b1462	PF01613:Flavin_reductase_like_domain
b1463	hmm.acetyltransf_2	PF00797:N-acetyltransferase
b1464	hmm.phzc-phzf	PF02567:Phenazine_biosynthesis-like_protein
b1465	hmm.nitrate_red_gam
b1466	PF02613:Nitrate_reductase_delta_subunit	hmm.nitrate_red_del
b1467	PF00037:4Fe-4S_binding_domain
b1468	PF00384:Molybdopterin_oxidoreductase	hmm.molydop_binding	hmm.molybdopterin
b1469	hmm.mfs_1	PF07690:Major_Facilitator_Superfamily
b1471	PF00560:Leucine_Rich_Repeat
b1474	GO:0009053=electron_donor_activity	PF00384:Molybdopterin_oxidoreductase	GO:0006091=generation_of_precursor_metabolites_and_energy
b1475	GO:0009053=electron_donor_activity	GO:0006091=generation_of_precursor_metabolites_and_energy
b1478	hmm.adh_zinc_n	PF00107:Zinc-binding_dehydrogenase
b1479	hmm.malic_m	PF00390:Malic_enzyme,_N-terminal_domain	hmm.malic
b1482	hmm.osmc
b1483	hmm.abc_tran	PF00005:ABC_transporter
b1484	hmm.abc_tran	PF00005:ABC_transporter
b1485	PF00528:Binding-protein-dependent_transport_system_inner_membrane_component	hmm.bpd_transp_1
b1486	PF00528:Binding-protein-dependent_transport_system_inner_membrane_component	hmm.bpd_transp_1
b1487	hmm.sbp_bac_5	PF00496:Bacterial_extracellular_solute-binding_proteins,_family_5_Middle
b1488	hmm.peptidase_m15	PF01427:D-ala-D-ala_dipeptidase
b1489	hmm.eal	hmm.ggdef	PF00563:EAL_domain
b1490	hmm.ggdef
b1493	hmm.pyridoxal_dec
b1494	hmm.peptidase_m16_c	hmm.peptidase_m16	PF00675:Insulinase_(Peptidase_family_M16)
b1495	PF00593:TonB_dependent_receptor
b1496	hmm.abc_tran	PF00005:ABC_transporter
b1497	hmm.radical_sam	PF04055:Radical_SAM_superfamily
b1498	hmm.sulfatase	PF00884:Sulfatase
b1499	PF00165:Bacterial_regulatory_helix-turn-helix_proteins,_AraC_family
b1501	PF00384:Molybdopterin_oxidoreductase
b1502	PF00419:Fimbrial_protein
b1503	PF00419:Fimbrial_protein
b1504	hmm.fimbrial	PF00419:Fimbrial_protein
b1507	PF07804:HipA-like_C-terminal_domain
b1508	hmm.hth_3	PF01381:Helix-turn-helix
b1509	hmm.autotransporter	PF03212:Pertactin
b1511	GO:0016301=kinase_activity	GO:0006793=phosphorus_metabolism	hmm.fggy_n	GO:0005975=carbohydrate_metabolism	hmm.fggy_c	PF00370:FGGY_family_of_carbohydrate_kinases,_N-terminal_domain
b1512	GO:0031323=regulation_of_cellular_metabolism	GO:0006139=nucleobase,_nucleoside,_nucleotide_and_nucleic_acid_metabolism	hmm.sugar-bind	GO:0051243=negative_regulation_of_cellular_physiological_process	GO:0009892=negative_regulation_of_metabolism	PF04198:Putative_sugar-binding_domain
b1513	GO:0008643=carbohydrate_transport	hmm.abc_tran	GO:0015608=carbohydrate-importing_ATPase_activity	GO:0009898=internal_side_of_plasma_membrane	PF00005:ABC_transporter	GO:0019897=extrinsic_to_plasma_membrane	GO:0016818=hydrolase_activity,_acting_on_acid_anhydrides,_in_phosphorus-containing_anhydrides	GO:0030554=adenyl_nucleotide_binding	GO:0016820=hydrolase_activity,_acting_on_acid_anhydrides,_catalyzing_transmembrane_movement_of_substances
b1514	hmm.bpd_transp_2	GO:0008643=carbohydrate_transport	GO:0031226=intrinsic_to_plasma_membrane	PF02653:Branched-chain_amino_acid_transport_system_/_permease_component	GO:0016021=integral_to_membrane
b1515	hmm.bpd_transp_2	GO:0008643=carbohydrate_transport	GO:0031226=intrinsic_to_plasma_membrane	GO:0016021=integral_to_membrane
b1516	GO:0008643=carbohydrate_transport
b1517	PF01791:DeoC/LacD_family_aldolase
b1518	hmm.abm
b1520	hmm.upf0187	PF05249:Uncharacterised_protein_family_(UPF0187)
b1521	hmm.mannitol_dh
b1522	hmm.ggdef	PF00990:GGDEF_domain
b1524	hmm.glutaminase
b1525	hmm.aldedh	PF00171:Aldehyde_dehydrogenase_family
b1526	PF00126:Bacterial_regulatory_helix-turn-helix_protein,_lysR_family	hmm.hth_1	hmm.lysr_substrate
b1528	hmm.mfs_1	PF07690:Major_Facilitator_Superfamily
b1529	hmm.marc
b1530	PF01047:MarR_family	hmm.marr
b1531	hmm.hth_arac
b1533	hmm.duf6	PF00892:Integral_membrane_protein_DUF6
b1534	hmm.mfs_1	PF07690:Major_Facilitator_Superfamily
b1535	hmm.ggdef	PF00990:GGDEF_domain
b1536	PF04076:Domain_unknown_function_(DUF388)	hmm.duf388
b1537	PF02464:Competence-damaged_protein	hmm.cina
b1538	hmm.peptidase_m3	PF01432:Peptidase_family_M3
b1539	hmm.adh_short	PF00106:short_chain_dehydrogenase
b1540	hmm.gntr
b1542	hmm.mannitol_dh	PF01232:Mannitol_dehydrogenase_Rossmann_domain
b1543	hmm.mfs_1	PF07690:Major_Facilitator_Superfamily
b1545	hmm.resolvase	PF00239:Resolvase,_N_terminal_domain	hmm.hth_7
b1546	hmm.caudo_tap	PF02413:Caudovirales_tail_fibre_assembly_protein
b1547	PF03335:Phage_tail_fibre_repeat	hmm.collar
b1548	PF07471:Phage_DNA_packaging_protein_Nu1	hmm.phage_nu1
b1549	hmm.duf1398	PF07166:Protein_of_unknown_function_(DUF1398)
b1552	hmm.csd
b1554	PF00959:Phage_lysozyme	hmm.phage_lysozyme
b1555	hmm.duf1327	PF07041:Protein_of_unknown_function_(DUF1327)
b1556	PF04971:Lysis_protein_S	hmm.lysis_s
b1557	hmm.csd	PF00313:'Cold-shock'_DNA-binding_domain
b1558	hmm.csd
b1559	PF03589:Antitermination_protein	hmm.antiterm
b1560	hmm.duf1277	PF06914:Protein_of_unknown_function_(DUF1277)
b1562	hmm.hok_gef
b1563	hmm.plasmid_stabil
b1564	hmm.relb
b1568	PF06254:Protein_of_unknown_function_(DUF1019)	hmm.duf1019
b1570	hmm.hth_3	PF01381:Helix-turn-helix
b1571	hmm.duf1391
b1575	hmm.dicb	PF05358:DicB_protein
b1576	hmm.duf1482	PF07358:Protein_of_unknown_function_(DUF1482)
b1578	hmm.rve
b1579	PF00589:Phage_integrase_family
b1580	hmm.adh_zinc_n	PF00107:Zinc-binding_dehydrogenase
b1581	hmm.mr_mle	PF01188:Mandelate_racemase_/_muconate_lactonizing_enzyme,_C-terminal_domain	hmm.mr_mle_n
b1582	hmm.upf0060	PF02694:Uncharacterised_BCR,_YnfA/UPF0060_family
b1583	hmm.duf1283	PF06932:Protein_of_unknown_function_(DUF1283)
b1584	hmm.acetyltransf_1
b1585	hmm.upf0257
b1586	PF06649:Protein_of_unknown_function_(DUF1161)	hmm.duf1161
b1587	PF00384:Molybdopterin_oxidoreductase	hmm.molydop_binding	hmm.molybdop_fe4s4	hmm.molybdopterin
b1588	PF00384:Molybdopterin_oxidoreductase	hmm.molydop_binding	hmm.molybdop_fe4s4	hmm.molybdopterin
b1590	hmm.dmsc	PF04976:DMSO_reductase_anchor_subunit_(DmsC)
b1591	hmm.tord
b1592	PF00654:Voltage_gated_chloride_channel	hmm.voltage_clc
b1593	hmm.cbia
b1594	PF00480:ROK_family	hmm.rok
b1595	PF00126:Bacterial_regulatory_helix-turn-helix_protein,_lysR_family	hmm.hth_1	hmm.lysr_substrate
b1596	hmm.mfs_1	PF07690:Major_Facilitator_Superfamily
b1597	PF06392:Acid_shock_protein_repeat
b1598	PF00089:Trypsin
b1599	hmm.multi_drug_res
b1600	hmm.multi_drug_res
b1601	hmm.upf0118
b1603	hmm.aladh_pnt_c	hmm.aladh_pnt_n	PF01262:Alanine_dehydrogenase/PNT,_C-terminal_domain
b1604	hmm.duf1471	PF07338:Protein_of_unknown_function_(DUF1471)
b1607	hmm.glpm
b1608	hmm.trans_reg_c	hmm.response_reg	PF00072:Response_regulator_receiver_domain
b1609	hmm.hatpase_c	PF00512:His_Kinase_A_(phosphoacceptor)_domain
b1610	hmm.ter	PF05472:DNA_replication_terminus_site-binding_protein_(Ter_protein)
b1611	hmm.lyase_1	PF00206:Lyase
b1612	hmm.fumerase_c	hmm.fumerase
b1613	hmm.pmi_typei	PF01238:Phosphomannose_isomerase_type_I
b1614	PF06097:Bacterial_protein_of_unknown_function_(DUF945)
b1616	PF07690:Major_Facilitator_Superfamily
b1617	hmm.glyco_hydro_2_c	hmm.glyco_hydro_2_n	PF00703:Glycosyl_hydrolases_family_2,_immunoglobulin-like_beta-sandwich_domain	hmm.glyco_hydro_2
b1618	hmm.tetr_n
b1619	hmm.adh_short
b1620	hmm.peripla_bp_1	PF00356:Bacterial_regulatory_proteins,_lacI_family
b1621	hmm.pts_eiic	PF00367:phosphotransferase_system,_EIIB	hmm.pts_eiib
b1622	hmm.aminotran_1_2	PF00155:Aminotransferase_class_I_and_II
b1623	PF00962:Adenosine/AMP_deaminase	hmm.a_deaminase
b1624	hmm.gfo_idh_moca	PF01408:Oxidoreductase_family,_NAD-binding_Rossmann_fold	hmm.gfo_idh_moca_c
b1625	hmm.hha
b1627	hmm.rnf-nqr
b1628	hmm.fes	PF00037:4Fe-4S_binding_domain
b1629	PF00037:4Fe-4S_binding_domain	hmm.complex1_51k
b1630	hmm.nqr2_rnfd_rnfe	PF03116:NQR2,_RnfD,_RnfE_family
b1631	PF04205:FMN-binding_domain	hmm.fmn_bind
b1632	PF02508:Rnf-Nqr_subunit,_membrane_protein	hmm.rnf-nqr
b1633	hmm.hhh-gpd
b1634	hmm.mfs_1	hmm.ptr2	PF00854:POT_family
b1635	hmm.gst_n	hmm.gst_c
b1636	PF00294:pfkB_family_carbohydrate_kinase
b1637	hmm.trna-synt_1b
b1638	hmm.pyridox_oxidase
b1640	hmm.upf0075	PF03702:Uncharacterised_protein_family_(UPF0075)
b1642	hmm.marr
b1644	hmm.hlyd	PF00529:HlyD_family_secretion_protein
b1645	PF04632:Fusaric_acid_resistance_protein_conserved_region	hmm.fusc
b1646	hmm.sod_cu
b1647	hmm.aldo_ket_red	PF00248:Aldo/keto_reductase_family
b1648	hmm.duf1289
b1649	hmm.tetr_n
b1650	PF00724:NADH:flavin_oxidoreductase_/_NADH_oxidase_family	hmm.oxidored_fmn
b1651	hmm.glyoxalase
b1652	hmm.exonuc_x-t	PF00929:Exonuclease
b1653	hmm.dead	PF00270:DEAD/DEAH_box_helicase	hmm.helicase_c
b1655	hmm.nlpc_p60	PF00877:NlpC/P60_family
b1656	hmm.sod_fe_c	hmm.sod_fe_n
b1657	hmm.mfs_1	PF07690:Major_Facilitator_Superfamily
b1658	hmm.peripla_bp_1	hmm.laci
b1659	hmm.hth_1	hmm.lysr_substrate
b1660	hmm.mfs_1	PF07690:Major_Facilitator_Superfamily
b1661	hmm.cmas
b1662	hmm.lum_binding
b1663	hmm.mate	PF01554:MatE
b1670	PF01292:Cytochrome_b561_family
b1671	PF00037:4Fe-4S_binding_domain
b1673	hmm.afor_n	hmm.afor_c	PF01314:Aldehyde_ferredoxin_oxidoreductase,_domains_2_&_3
b1676	hmm.pk_c	hmm.pk
b1678	PF01476:LysM_domain	hmm.erfk_ybis_yhng
b1679	hmm.sufe	PF02657:Fe-S_metabolism_associated_domain
b1680	PF00266:Aminotransferase_class-V	hmm.aminotran_5
b1681	hmm.upf0051	PF01458:Uncharacterized_protein_family_(UPF0051)
b1682	hmm.abc_tran	PF00005:ABC_transporter
b1683	hmm.upf0051	PF01458:Uncharacterized_protein_family_(UPF0051)
b1684	PF01521:Iron-sulphur_cluster_biosynthesis	hmm.hesb
b1686	hmm.4hbt	PF03061:Thioesterase_superfamily
b1687	PF01565:FAD_binding_domain	hmm.fad_binding_4	hmm.fad-oxidase_c
b1688	hmm.upf0118
b1690	hmm.mfs_1	PF07690:Major_Facilitator_Superfamily
b1691	hmm.mfs_1	PF07690:Major_Facilitator_Superfamily
b1692	hmm.shikimate_dh
b1693	hmm.dhquinase_i	PF01487:Type_I_3-dehydroquinase
b1694	hmm.coa_trans	PF01144:Coenzyme_A_transferase
b1695	hmm.acyl-coa_dh_n	hmm.acyl-coa_dh	hmm.acyl-coa_dh_m
b1696	PF00165:Bacterial_regulatory_helix-turn-helix_proteins,_AraC_family
b1697	hmm.etf_beta	PF01012:Electron_transfer_flavoprotein_domain
b1698	PF00766:Electron_transfer_flavoprotein_FAD-binding_domain	hmm.etf_alpha
b1700	PF00037:4Fe-4S_binding_domain
b1701	hmm.amp-binding	PF00501:AMP-binding_enzyme
b1702	PF00391:PEP-utilising_enzyme,_mobile_domain	hmm.pep-utilizers	hmm.pep-utilizers_c	hmm.ppdk_n
b1703	hmm.duf299
b1704	PF00793:DAHP_synthetase_I_family	hmm.dahp_synth_1
b1706	PF02696:Uncharacterized_ACR,_YdiU/UPF0061_family
b1708	hmm.nlpc_p60	PF00877:NlpC/P60_family
b1709	hmm.abc_tran	PF00005:ABC_transporter
b1710	hmm.gshpx	PF00255:Glutathione_peroxidase
b1711	hmm.feccd	PF01032:FecCD_transport_family
b1712	hmm.bac_dna_binding
b1713	hmm.b5	hmm.b3_4	PF01588:Putative_tRNA_binding_domain	hmm.fdx-acb	hmm.trna_bind
b1714	PF01409:tRNA_synthetases_class_II_core_domain_(F)	hmm.trna-synt_2d	hmm.phe_trna-synt_n
b1716	hmm.ribosomal_l20
b1717	hmm.ribosomal_l35p
b1718	hmm.if3_c	hmm.if3_n
b1719	hmm.hgtp_anticodon	hmm.trna-synt_2b	hmm.tgs
b1722	hmm.duf481	PF04338:Protein_of_unknown_function,_DUF481
b1723	PF00294:pfkB_family_carbohydrate_kinase	hmm.pfkb
b1725	hmm.fructosamin_kin	PF03881:Fructosamine_kinase
b1727	PF00702:haloacid_dehalogenase-like_hydrolase	hmm.hydrolase
b1728	hmm.duf457
b1729	hmm.sdf	PF00375:Sodium:dicarboxylate_symporter_family
b1732	hmm.catalase-rel	hmm.catalase	PF00199:Catalase
b1733	PF04794:YdjC-like_protein	hmm.ydjc
b1734	hmm.glyco_hydro_4	PF02056:Family_4_glycosyl_hydrolase
b1735	hmm.hth_arac	PF00165:Bacterial_regulatory_helix-turn-helix_proteins,_AraC_family
b1736	hmm.pts_iia
b1737	hmm.pts_eiic	PF02378:Phosphotransferase_system,_EIIC
b1738	hmm.pts_iib
b1739	hmm.smpa_omla
b1740	hmm.nad_synthase	PF02540:NAD_synthase
b1741	hmm.giy-yig	PF01541:GIY-YIG_catalytic_domain
b1742	hmm.duf886	PF05962:Bacterial_protein_of_unknown_function_(DUF886)
b1743	PF07813:LTXXQ_motif
b1744	PF04952:Succinylglutamate_desuccinylase_/_Aspartoacylase_family	hmm.aste_aspa
b1745	PF04996:Succinylarginine_dihydrolase
b1746	hmm.aldedh	PF00171:Aldehyde_dehydrogenase_family
b1747	hmm.asta
b1748	PF00202:Aminotransferase_class-III	hmm.aminotran_3
b1749	hmm.exo_endo_phos	PF03372:Endonuclease/Exonuclease/phosphatase_family
b1750	PF00597:
b1752	PF00597:
b1753	PF02627:Carboxymuconolactone_decarboxylase_family
b1756	hmm.abc_tran	PF00005:ABC_transporter
b1757	PF00581:Rhodanese-like_domain
b1758	PF01066:CDP-alcohol_phosphatidyltransferase	hmm.cdp-oh_p_transf
b1759	hmm.nudix	PF00293:NUDIX_domain
b1760	PF07383:Protein_of_unknown_function_(DUF1496)	hmm.duf1496
b1761	hmm.glfv_dehydrog	PF00208:Glutamate/Leucine/Phenylalanine/Valine_dehydrogenase	hmm.glfv_dehydrog_n
b1763	hmm.topoisom_bac	hmm.toprim	PF01131:DNA_topoisomerase
b1764	PF00586:AIR_synthase_related_protein,_N-terminal_domain	hmm.airs_c	hmm.airs
b1765	hmm.nitroreductase
b1766	hmm.peptidase_s49	PF01343:Peptidase_family_S49
b1767	hmm.asparaginase
b1768	hmm.isochorismatase	PF00857:Isochorismatase_family
b1769	hmm.sugar_tr	hmm.mfs_1	PF07690:Major_Facilitator_Superfamily
b1770	PF00455:Bacterial_regulatory_proteins,_deoR_family	hmm.deor
b1771	hmm.aldo_ket_red	PF00248:Aldo/keto_reductase_family
b1772	PF00294:pfkB_family_carbohydrate_kinase	hmm.pfkb
b1773	hmm.f_bp_aldolase	PF01116:Fructose-bisphosphate_aldolase_class-II
b1774	hmm.adh_zinc_n	PF00107:Zinc-binding_dehydrogenase
b1775	hmm.sugar_tr	hmm.mfs_1	PF07690:Major_Facilitator_Superfamily
b1776	hmm.adh_zinc_n	PF00107:Zinc-binding_dehydrogenase
b1777	PF07023:Protein_of_unknown_function_(DUF1315)	hmm.duf1315
b1778	hmm.selr
b1779	hmm.gp_dh_n	hmm.gp_dh_c
b1780	hmm.aldose_epim	PF01263:Aldose_1-epimerase
b1781	hmm.aldo_ket_red	PF00248:Aldo/keto_reductase_family
b1782	hmm.mipa
b1784	PF04285:Protein_of_unknown_function_(DUF444)	hmm.duf444
b1785	hmm.ggdef	PF00990:GGDEF_domain
b1786	hmm.ggdef	PF00990:GGDEF_domain
b1787	hmm.ybak
b1789	hmm.duf441
b1790	PF00165:Bacterial_regulatory_helix-turn-helix_proteins,_AraC_family
b1791	hmm.mfs_1	PF07690:Major_Facilitator_Superfamily
b1792	hmm.duf488	PF04343:Protein_of_unknown_function,_DUF488
b1793	hmm.duf333
b1794	hmm.gaf	hmm.ggdef	PF00990:GGDEF_domain
b1795	hmm.transgly_assoc
b1798	hmm.lyse	PF01810:LysE_type_translocator
b1799	PF00126:Bacterial_regulatory_helix-turn-helix_protein,_lysR_family	hmm.hth_1	hmm.lysr_substrate
b1800	hmm.iso_dh	PF00180:Isocitrate/isopropylmalate_dehydrogenase
b1801	hmm.bcct
b1802	hmm.rieske
b1803	hmm.fer2	PF00111:2Fe-2S_iron-sulfur_cluster_binding_domain
b1804	hmm.hrdc	PF00570:HRDC_domain	hmm.3_5_exonuc
b1805	hmm.amp-binding
b1806	hmm.slp
b1807	hmm.peptidase_m22	PF00814:Glycoprotease_family
b1808	PF04851:Type_III_restriction_enzyme,_res_subunit
b1809	hmm.ribonuc_l-psp
b1811	hmm.upf0181
b1812	hmm.chorismate_bind	PF00425:chorismate_binding_enzyme	hmm.anth_synt_i_n
b1813	hmm.nudix	PF00293:NUDIX_domain
b1814	PF03313:Serine_dehydratase_alpha_chain	hmm.sdh_alpha	hmm.sdh_beta
b1815	hmm.eal	PF00563:EAL_domain
b1816	hmm.corc_hlyc	hmm.terc
b1817	hmm.ptsiib_sorb	hmm.eiia-man
b1818	hmm.eii-sor
b1819	hmm.eiid-aga
b1820	hmm.duf986
b1821	hmm.duf204	PF02659:Domain_of_unknown_function_DUF
b1823	hmm.csd
b1827	hmm.iclr	PF01614:Bacterial_transcriptional_regulator
b1828	hmm.mfs_1	PF07690:Major_Facilitator_Superfamily
b1829	hmm.htpx_n	hmm.peptidase_m48	PF01435:Peptidase_family_M48
b1830	hmm.peptidase_s41	hmm.pdz	PF00595:PDZ_domain_(Also_known_as_DHR_or_GLGF)
b1831	PF04352:ProQ_activator_of_osmoprotectant_transporter_ProP
b1832	PF01590:GAF_domain
b1833	hmm.pqia
b1834	PF02470:mce_related_protein
b1835	hmm.nol1_nop2_fmu	PF01189:NOL1/NOP2/sun_family
b1836	hmm.duf1480
b1837	hmm.duf1482	PF07358:Protein_of_unknown_function_(DUF1482)
b1838	hmm.metallophos	PF00149:Calcineurin-like_phosphoesterase
b1840	PF05425:Copper_resistance_protein_D	hmm.copd
b1841	hmm.copc
b1842	hmm.dna_pol3_theta
b1843	PF00795:Carbon-nitrogen_hydrolase	hmm.cn_hydrolase
b1844	hmm.exonuc_x-t
b1845	PF00326:Prolyl_oligopeptidase_family	hmm.peptidase_s9	hmm.peptidase_s9_n
b1846	PF04391:Protein_of_unknown_function_(DUF533)	hmm.duf533
b1848	hmm.yebg
b1849	hmm.atp-grasp	PF02222:ATP-grasp_domain
b1850	hmm.aldolase
b1851	hmm.ilvd_edd
b1852	hmm.g6pd_n	hmm.g6pd_c
b1853	hmm.hth_6	hmm.sis	PF01380:SIS_domain
b1854	hmm.pk_c	hmm.pk	PF00224:Pyruvate_kinase,_barrel_domain
b1855	PF03279:Bacterial_lipid_A_biosynthesis_acyltransferase	hmm.lip_a_acyltrans
b1856	hmm.peptidase_m23
b1857	hmm.sbp_bac_9	PF01297:Periplasmic_solute_binding_protein_family
b1858	hmm.abc_tran
b1859	PF00950:ABC_3_transport_family	hmm.abc-3
b1860	hmm.aaa	hmm.ruvb_n	hmm.ruvb_c
b1861	hmm.ruva_c	hmm.ruva_n
b1862	hmm.duf1105	PF06520:Protein_of_unknown_function_(DUF1105)
b1863	hmm.ruvc
b1864	hmm.duf28
b1865	hmm.nudix
b1866	hmm.gad	hmm.trna-synt_2	hmm.trna_anti	PF00152:tRNA_synthetases_class_II_(D,_K_and_N)
b1867	hmm.isochorismatase
b1868	hmm.duf72	PF01904:Protein_of_unknown_function_DUF72
b1872	PF00384:Molybdopterin_oxidoreductase	hmm.molydop_binding	hmm.molybdopterin
b1873	hmm.cytochrom_nnt	PF03264:NapC/NirT_cytochrome_c_family,_N-terminal_region
b1874	hmm.cutc
b1875	PF06185:YecM_protein	hmm.duf991
b1876	hmm.trna-synt_1d_c	hmm.trna-synt_1d	hmm.arg_trna_synt_n	PF00750:tRNA_synthetases_class_I_(R)
b1877	PF07007:Protein_of_unknown_function_(DUF1311)	hmm.duf1311
b1878	hmm.flhe	PF06366:Flagellar_protein_FlhE
b1879	PF00771:FHIPEP_family
b1880	PF01312:FlhB_HrpN_YscU_SpaS_Family	hmm.bac_export_2
b1881	hmm.chez
b1882	hmm.response_reg
b1883	hmm.response_reg	PF00072:Response_regulator_receiver_domain	hmm.cheb_methylest
b1884	PF01739:CheR_methyltransferase,_SAM_binding_domain	hmm.cher_n	hmm.cher
b1885	hmm.hamp	PF00015:Methyl-accepting_chemotaxis_protein_(MCP)_signaling_domain	hmm.tarh	hmm.mcpsignal
b1886	hmm.hamp	PF00015:Methyl-accepting_chemotaxis_protein_(MCP)_signaling_domain	hmm.tarh	hmm.mcpsignal
b1887	hmm.chew
b1888	hmm.hatpase_c	PF01584:CheW-like_domain	hmm.chew	hmm.h-kinase_dim	hmm.hpt
b1889	hmm.ompa
b1891	hmm.flhc
b1892	hmm.flhd
b1893	PF03400:IS1_transposase	hmm.transposase_27
b1894	hmm.ins_element1
b1895	hmm.usp	PF00582:Universal_stress_protein_family
b1896	hmm.glyco_transf_20	PF00982:Glycosyltransferase_family_20
b1897	hmm.trehalose_ppase	PF02358:Trehalose-phosphatase
b1900	hmm.abc_tran
b1901	hmm.peripla_bp_1	PF00532:Periplasmic_binding_proteins_and_sugar_binding_domain_of_the_LacI_family
b1902	hmm.ferritin
b1905	hmm.ferritin	GO:0006811=ion_transport
b1907	hmm.trp_tyr_perm
b1912	hmm.cdp-oh_p_transf
b1913	hmm.giy-yig	hmm.uvr
b1914	hmm.response_reg	hmm.gere
b1916	hmm.autoind_bind	hmm.gere	PF00196:Bacterial_regulatory_proteins,_luxR_family
b1917	hmm.abc_tran	PF00005:ABC_transporter
b1918	hmm.bpd_transp_1
b1919	PF00291:Pyridoxal-phosphate_dependent_enzyme
b1920	hmm.sbp_bac_3
b1921	hmm.phage_integr_n	PF02899:Phage_integrase,_N-terminal_SAM-like_domain
b1922	hmm.sigma70_r4	hmm.sigma70_r2	hmm.sigma70_r3
b1923	hmm.flagellin_n	PF00669:Bacterial_flagellin_N-terminus	hmm.flagellin_c
b1924	hmm.flagellin_in	hmm.flid_c	hmm.flid_n	PF02465:Flagellar_hook-associated_protein_2_C-terminus
b1925	hmm.flis	PF02561:Flagellar_protein_FliS
b1926	hmm.flit
b1927	PF00128:Alpha_amylase,_catalytic_domain	hmm.alpha-amylase
b1929	PF04143:YeeE/YedE_family_(DUF395)	hmm.duf395
b1930	hmm.sira
b1931	hmm.duf159	PF02586:Uncharacterised_ACR,_COG2135
b1932	hmm.acetyltransf_1	PF00583:Acetyltransferase_(GNAT)_family
b1937	hmm.flie
b1938	PF01514:Secretory_protein_of_YscJ/FliF_family	hmm.yscj_flif
b1939	hmm.flig_c
b1940	hmm.flih	PF02108:Flagellar_assembly_protein_FliH
b1941	PF00006:ATP_synthase_alpha/beta_family,_nucleotide-binding_domain	hmm.atp-synt_ab
b1942	PF02050:Flagellar_FliJ_protein	hmm.flij
b1943	hmm.flg_hook	PF02120:Flagellar_hook-length_control_protein
b1944	hmm.flil
b1945	PF02154:Flagellar_motor_switch_protein_FliM	hmm.flim
b1946	PF01052:Surface_presentation_of_antigens_(SPOA)_protein	hmm.spoa
b1947	PF04347:Flagellar_biosynthesis_protein,_FliO	hmm.flio
b1948	hmm.flip
b1949	hmm.bac_export_3
b1950	hmm.bac_export_1	PF01311:Bacterial_export_proteins,_family_1
b1951	hmm.gere
b1956	hmm.ggdef	PF00990:GGDEF_domain
b1958	hmm.duf808	PF05661:Protein_of_unknown_function_(DUF808)
b1959	hmm.duf6
b1960	hmm.vsr	PF03852:DNA_mismatch_endonuclease_Vsr
b1961	hmm.dna_methylase
b1962	hmm.hd	PF01966:HD_domain
b1967	PF01965:DJ-1/PfpI_family
b1968	hmm.hatpase_c	hmm.hiska	PF00512:His_Kinase_A_(phosphoacceptor)_domain
b1969	hmm.trans_reg_c	hmm.response_reg	PF00072:Response_regulator_receiver_domain
b1970	PF00576:Transthyretin_precursor_(formerly_prealbumin)	hmm.transthyretin
b1971	PF00174:Oxidoreductase_molybdopterin_binding_domain
b1972	hmm.upf0191	PF05252:
b1974	hmm.ni_hydr_cytb	PF01292:Cytochrome_b561_family
b1976	PF06167:Protein_of_unknown_function_(DUF980)	hmm.duf980
b1978	PF02369:Bacterial_Ig-like_domain_(group_1)	hmm.big_1
b1981	hmm.sugar_tr	PF00083:Sugar_(and_other)_transporter	hmm.mfs_1
b1982	hmm.pnp_udp_1
b1983	hmm.duf28
b1985	hmm.mate	PF01554:MatE
b1987	PF00126:Bacterial_regulatory_helix-turn-helix_protein,_lysR_family	hmm.hth_1	hmm.lysr_substrate
b1988	PF00126:Bacterial_regulatory_helix-turn-helix_protein,_lysR_family	hmm.hth_1	hmm.lysr_substrate
b1990	hmm.erfk_ybis_yhng	PF03734:ErfK/YbiS/YcfS/YnhG
b1991	PF02277:Phosphoribosyltransferase	hmm.dbi_prt
b1992	hmm.cobs	PF02654:Cobalamin-5-phosphate_synthase
b1993	hmm.cobu
b1994	PF01609:Transposase_DDE_domain	hmm.transposase_11
b1996	PF00665:Integrase_core_domain	hmm.rve
b1997	PF01527:Transposase	hmm.transposase_8
b2000	hmm.autotransporter	PF03212:Pertactin
b2002	hmm.radc	PF04002:RadC,_DNA_repair_protein
b2003	hmm.duf987
b2004	PF06154:YagB/YeeU/YfjZ_family	hmm.yagb_yeeu_yfjz
b2005	hmm.duf1219
b2007	hmm.duf496
b2009	hmm.arac_e_bind	PF06445:Bacterial_transcription_activator,_effector_binding_domain
b2010	PF00768:D-alanyl-D-alanine_carboxypeptidase	hmm.peptidase_s11
b2011	hmm.exonuc_x-t	PF00929:Exonuclease
b2012	PF01206:SirA-like_protein	hmm.sira
b2013	PF04143:YeeE/YedE_family_(DUF395)	hmm.duf395
b2014	hmm.aa_permease
b2015	PF00126:Bacterial_regulatory_helix-turn-helix_protein,_lysR_family	hmm.hth_1	hmm.lysr_substrate
b2017	hmm.phdyefm
b2019	PF01634:ATP_phosphoribosyltransferase	hmm.hisg
b2020	PF00815:Histidinol_dehydrogenase	hmm.histidinol_dh
b2021	hmm.aminotran_1_2	PF00155:Aminotransferase_class_I_and_II
b2022	PF00475:Imidazoleglycerol-phosphate_dehydratase	hmm.igpd
b2023	hmm.gatase	PF00117:Glutamine_amidotransferase_class-I
b2024	PF00977:Histidine_biosynthesis_protein	hmm.his_biosynth
b2025	PF00977:Histidine_biosynthesis_protein	hmm.his_biosynth
b2026	hmm.pra-ch	hmm.pra-ph	PF01502:Phosphoribosyl-AMP_cyclohydrolase
b2027	GO:0009059=macromolecule_biosynthesis	GO:0008610=lipid_biosynthesis	hmm.wzz	PF02706:Chain_length_determinant_protein	GO:0044260=cellular_macromolecule_metabolism	GO:0044249=cellular_biosynthesis	GO:0043283=biopolymer_metabolism	GO:0005975=carbohydrate_metabolism	GO:0006629=lipid_metabolism	GO:0044255=cellular_lipid_metabolism
b2028	GO:0009059=macromolecule_biosynthesis	PF00984:UDP-glucose/GDP-mannose_dehydrogenase_family,_central_domain	hmm.udpg_mgdp_dh	GO:0042803=protein_homodimerization_activity	GO:0044260=cellular_macromolecule_metabolism	GO:0044249=cellular_biosynthesis	hmm.udpg_mgdp_dh_n	GO:0051287=NAD_binding	GO:0043283=biopolymer_metabolism	GO:0005975=carbohydrate_metabolism	GO:0030113=capsule_(sensu_Bacteria)	GO:0016616=oxidoreductase_activity,_acting_on_the_CH-OH_group_of_donors,_NAD_or_NADP_as_acceptor	GO:0009269=response_to_desiccation
b2029	hmm.6pgd	PF00393:6-phosphogluconate_dehydrogenase,_C-terminal_domain	hmm.nad_binding_2
b2030	PF01609:Transposase_DDE_domain	hmm.transposase_11
b2031	PF00535:Glycosyl_transferase_family_2	hmm.glycos_transf_2
b2032	hmm.glycos_transf_1	PF00534:Glycosyl_transferases_group_1
b2033	GO:0009059=macromolecule_biosynthesis	GO:0008610=lipid_biosynthesis	PF00132:Bacterial_transferase_hexapeptide_(three_repeats)	GO:0044260=cellular_macromolecule_metabolism	GO:0044249=cellular_biosynthesis	GO:0043283=biopolymer_metabolism	GO:0005975=carbohydrate_metabolism	GO:0044255=cellular_lipid_metabolism	GO:0006629=lipid_metabolism
b2035	GO:0009059=macromolecule_biosynthesis	GO:0008610=lipid_biosynthesis	GO:0016758=transferase_activity,_transferring_hexosyl_groups	GO:0044260=cellular_macromolecule_metabolism	GO:0044249=cellular_biosynthesis	GO:0043283=biopolymer_metabolism	GO:0005975=carbohydrate_metabolism	GO:0044255=cellular_lipid_metabolism	GO:0006629=lipid_metabolism
b2036	hmm.glf	PF03275:UDP-galactopyranose_mutase
b2037	GO:0009059=macromolecule_biosynthesis	GO:0008610=lipid_biosynthesis	hmm.polysacc_synt	GO:0044260=cellular_macromolecule_metabolism	GO:0044249=cellular_biosynthesis	PF01943:Polysaccharide_biosynthesis_protein	GO:0043283=biopolymer_metabolism	GO:0005975=carbohydrate_metabolism	GO:0006629=lipid_metabolism	GO:0044255=cellular_lipid_metabolism
b2038	GO:0009059=macromolecule_biosynthesis	GO:0008610=lipid_biosynthesis	hmm.dtdp_sugar_isom	GO:0044260=cellular_macromolecule_metabolism	GO:0044249=cellular_biosynthesis	GO:0043283=biopolymer_metabolism	GO:0005975=carbohydrate_metabolism	GO:0044255=cellular_lipid_metabolism	PF00908:dTDP-4-dehydrorhamnose_3,5-epimerase	GO:0006629=lipid_metabolism
b2039	GO:0009059=macromolecule_biosynthesis	GO:0008610=lipid_biosynthesis	GO:0006139=nucleobase,_nucleoside,_nucleotide_and_nucleic_acid_metabolism	GO:0006066=alcohol_metabolism	GO:0019538=protein_metabolism	GO:0000287=magnesium_ion_binding	GO:0044260=cellular_macromolecule_metabolism	GO:0043283=biopolymer_metabolism	GO:0016779=nucleotidyltransferase_activity	GO:0006629=lipid_metabolism	PF00483:Nucleotidyl_transferase	GO:0044249=cellular_biosynthesis	GO:0005975=carbohydrate_metabolism	GO:0044255=cellular_lipid_metabolism	hmm.ntp_transferase
b2040	GO:0009059=macromolecule_biosynthesis	GO:0008610=lipid_biosynthesis	GO:0006139=nucleobase,_nucleoside,_nucleotide_and_nucleic_acid_metabolism	PF04321:RmlD_substrate_binding_domain	GO:0044260=cellular_macromolecule_metabolism	GO:0044249=cellular_biosynthesis	GO:0043283=biopolymer_metabolism	GO:0005975=carbohydrate_metabolism	hmm.rmld_sub_bind	GO:0044255=cellular_lipid_metabolism	GO:0006629=lipid_metabolism
b2041	GO:0009059=macromolecule_biosynthesis	GO:0008610=lipid_biosynthesis	GO:0006139=nucleobase,_nucleoside,_nucleotide_and_nucleic_acid_metabolism	PF01370:NAD_dependent_epimerase/dehydratase_family	GO:0044260=cellular_macromolecule_metabolism	GO:0044249=cellular_biosynthesis	GO:0043283=biopolymer_metabolism	GO:0005975=carbohydrate_metabolism	hmm.epimerase	GO:0044255=cellular_lipid_metabolism	GO:0006629=lipid_metabolism
b2042	hmm.ntp_transferase
b2043	GO:0044260=cellular_macromolecule_metabolism	GO:0009059=macromolecule_biosynthesis	GO:0044249=cellular_biosynthesis	GO:0043283=biopolymer_metabolism	GO:0005975=carbohydrate_metabolism	GO:0009269=response_to_desiccation
b2044	GO:0009059=macromolecule_biosynthesis	hmm.glycos_transf_1	GO:0044260=cellular_macromolecule_metabolism	GO:0044249=cellular_biosynthesis	GO:0043283=biopolymer_metabolism	GO:0005975=carbohydrate_metabolism	GO:0009269=response_to_desiccation	PF00534:Glycosyl_transferases_group_1
b2045	GO:0009059=macromolecule_biosynthesis	PF04230:Polysaccharide_pyruvyl_transferase	GO:0044260=cellular_macromolecule_metabolism	GO:0044249=cellular_biosynthesis	GO:0005975=carbohydrate_metabolism	GO:0043283=biopolymer_metabolism	hmm.ps_pyruv_trans	GO:0009269=response_to_desiccation
b2046	GO:0009059=macromolecule_biosynthesis	hmm.polysacc_synt	GO:0044260=cellular_macromolecule_metabolism	GO:0044249=cellular_biosynthesis	PF01943:Polysaccharide_biosynthesis_protein	GO:0005975=carbohydrate_metabolism	GO:0043283=biopolymer_metabolism	GO:0009269=response_to_desiccation
b2047	GO:0009059=macromolecule_biosynthesis	PF02397:Bacterial_sugar_transferase	hmm.bac_transf	GO:0044260=cellular_macromolecule_metabolism	GO:0044249=cellular_biosynthesis	GO:0005975=carbohydrate_metabolism	GO:0043283=biopolymer_metabolism	GO:0009269=response_to_desiccation
b2048	GO:0009059=macromolecule_biosynthesis	hmm.pgm_pmm_ii	hmm.pgm_pmm_iv	PF00408:Phosphoglucomutase/phosphomannomutase,_C-terminal_domain	hmm.pgm_pmm_iii	GO:0044260=cellular_macromolecule_metabolism	hmm.pgm_pmm_i	GO:0044249=cellular_biosynthesis	GO:0005975=carbohydrate_metabolism	GO:0043283=biopolymer_metabolism	GO:0030113=capsule_(sensu_Bacteria)	GO:0009269=response_to_desiccation
b2049	GO:0009059=macromolecule_biosynthesis	GO:0006139=nucleobase,_nucleoside,_nucleotide_and_nucleic_acid_metabolism	hmm.mannosep_isomer	PF00483:Nucleotidyl_transferase	GO:0044260=cellular_macromolecule_metabolism	GO:0044249=cellular_biosynthesis	GO:0005975=carbohydrate_metabolism	GO:0043283=biopolymer_metabolism	GO:0030113=capsule_(sensu_Bacteria)	GO:0009269=response_to_desiccation	hmm.ntp_transferase
b2050	GO:0009059=macromolecule_biosynthesis	hmm.glycos_transf_1	GO:0044260=cellular_macromolecule_metabolism	GO:0044249=cellular_biosynthesis	GO:0043283=biopolymer_metabolism	GO:0005975=carbohydrate_metabolism	GO:0009269=response_to_desiccation	PF00534:Glycosyl_transferases_group_1
b2051	GO:0009059=macromolecule_biosynthesis	GO:0042803=protein_homodimerization_activity	GO:0044260=cellular_macromolecule_metabolism	GO:0044249=cellular_biosynthesis	GO:0043283=biopolymer_metabolism	GO:0005975=carbohydrate_metabolism	hmm.nudix	PF00293:NUDIX_domain	GO:0009269=response_to_desiccation
b2052	GO:0009059=macromolecule_biosynthesis	GO:0016857=racemase_and_epimerase_activity,_acting_on_carbohydrates_and_derivatives	GO:0006139=nucleobase,_nucleoside,_nucleotide_and_nucleic_acid_metabolism	GO:0006066=alcohol_metabolism	GO:0042803=protein_homodimerization_activity	GO:0044260=cellular_macromolecule_metabolism	GO:0044249=cellular_biosynthesis	GO:0005975=carbohydrate_metabolism	GO:0043283=biopolymer_metabolism	GO:0030113=capsule_(sensu_Bacteria)	hmm.epimerase	GO:0016616=oxidoreductase_activity,_acting_on_the_CH-OH_group_of_donors,_NAD_or_NADP_as_acceptor	GO:0009269=response_to_desiccation	GO:0050661=NADP_binding
b2053	GO:0009059=macromolecule_biosynthesis	GO:0006139=nucleobase,_nucleoside,_nucleotide_and_nucleic_acid_metabolism	GO:0006066=alcohol_metabolism	GO:0016836=hydro-lyase_activity	GO:0042803=protein_homodimerization_activity	GO:0000287=magnesium_ion_binding	GO:0044260=cellular_macromolecule_metabolism	GO:0044249=cellular_biosynthesis	GO:0005975=carbohydrate_metabolism	GO:0043283=biopolymer_metabolism	hmm.epimerase	GO:0009269=response_to_desiccation	GO:0050661=NADP_binding	GO:0005509=calcium_ion_binding
b2054	GO:0044260=cellular_macromolecule_metabolism	GO:0009059=macromolecule_biosynthesis	GO:0044249=cellular_biosynthesis	GO:0043283=biopolymer_metabolism	GO:0005975=carbohydrate_metabolism	GO:0009269=response_to_desiccation
b2055	GO:0009059=macromolecule_biosynthesis	PF00535:Glycosyl_transferase_family_2	GO:0044260=cellular_macromolecule_metabolism	GO:0044249=cellular_biosynthesis	GO:0043283=biopolymer_metabolism	GO:0005975=carbohydrate_metabolism	hmm.glycos_transf_2	GO:0009269=response_to_desiccation
b2056	GO:0044260=cellular_macromolecule_metabolism	GO:0009059=macromolecule_biosynthesis	GO:0044249=cellular_biosynthesis	GO:0043283=biopolymer_metabolism	GO:0005975=carbohydrate_metabolism	GO:0009269=response_to_desiccation
b2057	GO:0044260=cellular_macromolecule_metabolism	GO:0009059=macromolecule_biosynthesis	GO:0044249=cellular_biosynthesis	GO:0043283=biopolymer_metabolism	GO:0005975=carbohydrate_metabolism	GO:0009269=response_to_desiccation
b2058	GO:0044260=cellular_macromolecule_metabolism	GO:0009059=macromolecule_biosynthesis	GO:0044249=cellular_biosynthesis	GO:0043283=biopolymer_metabolism	GO:0005975=carbohydrate_metabolism	GO:0009269=response_to_desiccation
b2059	GO:0009059=macromolecule_biosynthesis	PF00535:Glycosyl_transferase_family_2	GO:0044260=cellular_macromolecule_metabolism	GO:0044249=cellular_biosynthesis	GO:0043283=biopolymer_metabolism	GO:0005975=carbohydrate_metabolism	hmm.glycos_transf_2	GO:0009269=response_to_desiccation
b2060	GO:0009059=macromolecule_biosynthesis	GO:0016301=kinase_activity	GO:0016773=phosphotransferase_activity,_alcohol_group_as_acceptor	GO:0006139=nucleobase,_nucleoside,_nucleotide_and_nucleic_acid_metabolism	GO:0031226=intrinsic_to_plasma_membrane	GO:0019538=protein_metabolism	GO:0044260=cellular_macromolecule_metabolism	GO:0043283=biopolymer_metabolism	hmm.wzz	PF02706:Chain_length_determinant_protein	GO:0030554=adenyl_nucleotide_binding	GO:0044249=cellular_biosynthesis	GO:0044248=cellular_catabolism	GO:0005975=carbohydrate_metabolism	GO:0051186=cofactor_metabolism	GO:0009269=response_to_desiccation
b2061	GO:0044260=cellular_macromolecule_metabolism	GO:0009059=macromolecule_biosynthesis	GO:0044249=cellular_biosynthesis	hmm.lmwpc	GO:0043283=biopolymer_metabolism	GO:0005975=carbohydrate_metabolism	GO:0009269=response_to_desiccation
b2062	GO:0044260=cellular_macromolecule_metabolism	GO:0009059=macromolecule_biosynthesis	GO:0044249=cellular_biosynthesis	GO:0043283=biopolymer_metabolism	GO:0005975=carbohydrate_metabolism	GO:0009269=response_to_desiccation	hmm.poly_export
b2063	hmm.corc_hlyc	hmm.terc	PF00571:CBS_domain_pair
b2064	PF05170:AsmA_family	hmm.asma
b2065	hmm.dutpase	PF00692:dUTPase
b2066	hmm.prk
b2067	hmm.mase1	hmm.ggdef	PF00563:EAL_domain
b2068	PF00730:HhH-GPD_superfamily_base_excision_DNA_repair_protein	hmm.hhh-gpd	hmm.alka_n
b2069	PF00012:Hsp70_protein
b2073	PF00092:von_Willebrand_factor_type_A_domain
b2074	hmm.hlyd	PF00529:HlyD_family_secretion_protein
b2075	PF00873:AcrB/AcrD/AcrF_family
b2076	PF00873:AcrB/AcrD/AcrF_family
b2077	hmm.mfs_1	PF07690:Major_Facilitator_Superfamily
b2078	hmm.hamp	hmm.hatpase_c	hmm.hiska	PF00512:His_Kinase_A_(phosphoacceptor)_domain
b2079	hmm.trans_reg_c	hmm.response_reg
b2080	hmm.duf1508	PF07411:Domain_of_unknown_function_(DUF1508)
b2081	hmm.peptidase_u32	PF01136:Peptidase_family_U32
b2082	hmm.ogr_delta	PF04606:Ogr/Delta-like_zinc_finger
b2086	PF00781:Diacylglycerol_kinase_catalytic_domain_(presumed)	hmm.dagk_cat
b2089	PF00665:Integrase_core_domain	hmm.rve
b2091	hmm.adh_zinc_n
b2092	hmm.eiic-gat
b2093	PF02302:PTS_system,_Lactose/Cellobiose_specific_IIB_subunit	hmm.pts_iib
b2096	hmm.f_bp_aldolase	PF01116:Fructose-bisphosphate_aldolase_class-II
b2098	PF03825:Nucleoside_H+_symporter	hmm.mfs_1	hmm.nuc_h_symport
b2099	hmm.adp_ribosyl_gh	PF03747:ADP-ribosylglycohydrolase
b2100	PF00294:pfkB_family_carbohydrate_kinase	hmm.pfkb
b2101	hmm.utra	hmm.gntr
b2102	PF01183:Glycosyl_hydrolases_family_25	hmm.glyco_hydro_25
b2104	hmm.hk	PF02110:Hydroxyethylthiazole_kinase_family
b2105	hmm.duf156
b2106	PF03824:High-affinity_nickel-transport_protein	hmm.nico
b2109	PF00577:Fimbrial_Usher_protein
b2110	PF00345:Gram-negative_pili_assembly_chaperone,_N-terminal_domain	hmm.pili_assembly_c	hmm.pili_assembly_n
b2111	PF00419:Fimbrial_protein
b2114	PF00133:tRNA_synthetases_class_I_(I,_L,_M_and_V)	hmm.trna_bind
b2115	hmm.wgr
b2119	PF07728:ATPase_family_associated_with_various_cellular_activities_(AAA)
b2121	PF05762:VWA_domain_containing_CoxE-like_protein	hmm.vwa_coxe
b2122	PF04434:SWIM_zinc_finger
b2123	hmm.duf1307	PF06998:Protein_of_unknown_function_(DUF1307)
b2124	hmm.duf1456	PF07308:Protein_of_unknown_function_(DUF1456)
b2125	hmm.response_reg	hmm.lyttr
b2126	hmm.5tm-5tmr_lyt	hmm.his_kinase
b2127	GO:0006139=nucleobase,_nucleoside,_nucleotide_and_nucleic_acid_metabolism	PF00376:MerR_family_regulatory_protein	hmm.merr
b2128	PF00528:Binding-protein-dependent_transport_system_inner_membrane_component	hmm.bpd_transp_1
b2129	hmm.abc_tran	PF00005:ABC_transporter
b2130	PF00528:Binding-protein-dependent_transport_system_inner_membrane_component	hmm.bpd_transp_1
b2131	PF04069:Substrate_binding_domain_of_ABC-type_glycine_betaine_transport_system	hmm.opuac
b2132	hmm.glyco_hydro_3_c	hmm.glyco_hydro_3	PF00933:Glycosyl_hydrolase_family_3_N_terminal_domain
b2133	PF01565:FAD_binding_domain	hmm.fad_binding_4
b2134	hmm.peptidase_s11
b2135	hmm.duf1282
b2136	PF00597:	hmm.deda
b2137	hmm.adh_short	PF00106:short_chain_dehydrogenase
b2138	hmm.oep	PF02321:Outer_membrane_efflux_protein
b2139	PF02321:Outer_membrane_efflux_protein
b2140	hmm.dus	PF01207:Dihydrouridine_synthase_(Dus)
b2141	hmm.lrga	PF03788:LrgA_family
b2142	hmm.lrgb
b2143	hmm.dcmp_cyt_deam
b2144	hmm.duf218
b2146	PF00070:Pyridine_nucleotide-disulphide_oxidoreductase	hmm.pyr_redox
b2147	hmm.dho_dh	PF00037:4Fe-4S_binding_domain
b2148	hmm.bpd_transp_2	PF02653:Branched-chain_amino_acid_transport_system_/_permease_component
b2149	hmm.abc_tran
b2151	PF00356:Bacterial_regulatory_proteins,_lacI_family	hmm.laci
b2152	hmm.duf418	hmm.duf405	PF04171:Protein_of_unknown_function_(DUF405)
b2153	hmm.gtp_cyclohydroi
b2154	PF00756:Putative_esterase	hmm.esterase
b2155	hmm.tonb_dep_rec	PF00593:TonB_dependent_receptor
b2156	PF00324:Amino_acid_permease	hmm.aa_permease
b2157	hmm.hth_1	hmm.lysr_substrate
b2158	PF03601:Conserved_hypothetical_protein_698	hmm.cons_hypoth698
b2159	hmm.ap_endonuc_2
b2160	PF00294:pfkB_family_carbohydrate_kinase	hmm.pfkb
b2161	hmm.nucleos_tra2_c	hmm.gate	hmm.nucleos_tra2_n	PF01773:Na+_dependent_nucleoside_transporter_N-terminus
b2162	PF01156:Inosine-uridine_preferring_nucleoside_hydrolase	hmm.iu_nuc_hydro
b2164	hmm.nucleos_tra2_c	hmm.gate	hmm.nucleos_tra2_n	PF01773:Na+_dependent_nucleoside_transporter_N-terminus
b2165	PF04227:Indigoidine_synthase_A_like_protein	hmm.indigoidine_a
b2166	PF00294:pfkB_family_carbohydrate_kinase	hmm.pfkb
b2167	hmm.pts_iib_fruc	hmm.pts_eiic	PF02378:Phosphotransferase_system,_EIIC
b2168	hmm.pfkb
b2169	hmm.pts_eiia_2	hmm.pts-hpr
b2170	hmm.mfs_1	PF07690:Major_Facilitator_Superfamily
b2171	GO:0044260=cellular_macromolecule_metabolism	GO:0009059=macromolecule_biosynthesis	hmm.efp	GO:0044249=cellular_biosynthesis	GO:0019538=protein_metabolism
b2172	hmm.mannitol_dh	PF01232:Mannitol_dehydrogenase_Rossmann_domain
b2173	hmm.cobw	PF02492:CobW/HypB/UreG,_nucleotide-binding_domain
b2174	PF01569:PAP2_superfamily	hmm.pap2
b2175	hmm.nlpc_p60
b2176	hmm.eal	PF00563:EAL_domain
b2177	hmm.sbp_bac_5	PF00496:Bacterial_extracellular_solute-binding_proteins,_family_5_Middle
b2178	hmm.bpd_transp_1
b2179	PF00528:Binding-protein-dependent_transport_system_inner_membrane_component	hmm.bpd_transp_1
b2180	hmm.abc_tran	PF00005:ABC_transporter
b2182	hmm.mfs_1	PF07690:Major_Facilitator_Superfamily
b2183	hmm.pseudou_synth_2
b2184	hmm.resiii	PF00271:Helicase_conserved_C-terminal_domain	hmm.dead	hmm.helicase_c
b2185	hmm.ribosomal_l25p
b2186	hmm.na37	PF04245:37-kD_nucleoid-associated_bacterial_protein
b2187	hmm.duf1414
b2188	hmm.sulfatase
b2190	hmm.autotransporter	hmm.pertactin	PF03212:Pertactin
b2192	PF01609:Transposase_DDE_domain	hmm.transposase_11
b2193	hmm.response_reg	hmm.gere	PF00072:Response_regulator_receiver_domain
b2194	hmm.ccmh
b2196	PF01578:Cytochrome_C_assembly_protein	hmm.cytochrom_c_asm
b2197	hmm.ccme
b2198	hmm.ccmd
b2199	hmm.cytochrom_c_asm
b2200	hmm.ccmb
b2201	hmm.abc_tran	PF00005:ABC_transporter
b2202	hmm.cytochrom_nnt
b2203	hmm.napb
b2204	PF00037:4Fe-4S_binding_domain
b2206	PF00384:Molybdopterin_oxidoreductase	hmm.molydop_binding	hmm.molybdop_fe4s4	hmm.molybdopterin
b2207	hmm.napd
b2209	hmm.ecotin	PF03974:Ecotin
b2210	PF06039:Malate:quinone_oxidoreductase_(Mqo)
b2211	hmm.abc_tran	PF00005:ABC_transporter
b2212	PF03171:2OG-Fe(II)_oxygenase_superfamily
b2213	hmm.hth_arac	hmm.ada_zn_binding	hmm.methyltransf_1	PF00165:Bacterial_regulatory_helix-turn-helix_proteins,_AraC_family	hmm.methyltransf_1n
b2214	hmm.apbe
b2215	hmm.porin_1	PF00267:Gram-negative_porin
b2216	hmm.hatpase_c	hmm.hpt	PF01627:Hpt_domain
b2217	hmm.response_reg	hmm.gere
b2218	hmm.hatpase_c	hmm.response_reg	hmm.hiska	PF00072:Response_regulator_receiver_domain
b2219	hmm.pas	hmm.hatpase_c	hmm.hiska	PF00512:His_Kinase_A_(phosphoacceptor)_domain
b2220	hmm.response_reg	hmm.hth_8	PF00072:Response_regulator_receiver_domain	hmm.sigma54_activat
b2221	hmm.coa_trans	PF01144:Coenzyme_A_transferase
b2222	hmm.coa_trans	PF01144:Coenzyme_A_transferase
b2223	PF02667:Short_chain_fatty_acid_transporter
b2224	hmm.thiolase_c	hmm.thiolase_n	PF00108:Thiolase,_N-terminal_domain
b2228	hmm.a2m_n_2	hmm.a2m_n
b2229	hmm.duf1175	PF06672:Protein_of_unknown_function_(DUF1175)
b2231	hmm.dna_gyrasea_c
b2233	hmm.autotransporter	PF02415:Chlamydia_polymorphic_membrane_protein_(Chlamydia_PMP)
b2234	hmm.atp-cone	hmm.ribonuc_red_lgc	PF00317:Ribonucleotide_reductase,_all-alpha_domain	hmm.ribonuc_red_lgn
b2235	hmm.ribonuc_red_sm
b2236	hmm.fer2
b2237	PF06293:Lipopolysaccharide_kinase_(Kdo/WaaP)_family	hmm.kdo
b2239	hmm.gdpd	PF03009:Glycerophosphoryl_diester_phosphodiesterase_family
b2240	hmm.mfs_1	PF07690:Major_Facilitator_Superfamily
b2241	hmm.fer2_bfd	hmm.dao
b2242	hmm.glpb	PF06982:
b2243	hmm.ccg
b2244	hmm.transposase_31	PF04754:Putative_transposase,_YhgA-like
b2245	hmm.hpch_hpai	PF03328:HpcH/HpaI_aldolase/citrate_lyase_family
b2246	hmm.mfs_1	PF07690:Major_Facilitator_Superfamily
b2247	PF01188:Mandelate_racemase_/_muconate_lactonizing_enzyme,_C-terminal_domain
b2248	hmm.iclr	PF01614:Bacterial_transcriptional_regulator
b2249	PF00994:Probable_molybdopterin_binding_domain
b2250	hmm.yfaz	PF07437:YfaZ_precursor
b2251	hmm.nudix	PF00293:NUDIX_domain
b2253	PF01041:DegT/DnrJ/EryC1/StrS_aminotransferase_family	hmm.degt_dnrj_eryc1
b2254	PF00535:Glycosyl_transferase_family_2	hmm.glycos_transf_2
b2255	PF00551:Formyl_transferase	hmm.formyl_trans_n	hmm.epimerase	hmm.formyl_trans_c
b2256	PF01522:Polysaccharide_deacetylase
b2257	PF02366:Dolichyl-phosphate-mannose-protein_mannosyltransferase	hmm.pmt
b2260	hmm.amp-binding	PF00501:AMP-binding_enzyme
b2261	PF01188:Mandelate_racemase_/_muconate_lactonizing_enzyme,_C-terminal_domain
b2262	hmm.ech
b2263	PF00561:alpha/beta_hydrolase_fold
b2264	PF02776:Thiamine_pyrophosphate_enzyme,_N-terminal_TPP_binding_domain
b2265	hmm.chorismate_bind	PF00425:chorismate_binding_enzyme
b2266	hmm.duf883
b2267	hmm.acetyltransf_1
b2268	hmm.lactamase_b
b2269	hmm.peptidase_c48	PF02902:Ulp1_protease_family,_C-terminal_catalytic_domain
b2270	PF00092:von_Willebrand_factor_type_A_domain	hmm.vwa
b2271	hmm.peptidase_m28	PF04389:Peptidase_family_M28
b2276	hmm.oxidored_q1
b2277	hmm.oxidored_q1
b2278	PF00361:NADH-Ubiquinone/plastoquinone_(complex_I),_various_chains	hmm.oxidored_q1_n	hmm.oxidored_q1
b2279	hmm.oxidored_q2
b2280	hmm.oxidored_q3
b2282	hmm.nadhdh
b2283	hmm.molybdop_fe4s4	hmm.fer2	PF00111:2Fe-2S_iron-sulfur_cluster_binding_domain
b2284	hmm.complex1_51k	PF01512:Respiratory-chain_NADH_dehydrogenase_51_Kd_subunit
b2285	hmm.complex1_24kda
b2286	hmm.complex1_30kda	hmm.complex1_49kda	PF00329:Respiratory-chain_NADH_dehydrogenase,_30_Kd_subunit
b2287	hmm.oxidored_q6
b2288	hmm.oxidored_q4
b2289	PF00126:Bacterial_regulatory_helix-turn-helix_protein,_lysR_family	hmm.hth_1	hmm.lysr_substrate
b2290	hmm.aminotran_1_2
b2291	hmm.hd	PF01966:HD_domain
b2292	hmm.trka_c
b2293	PF00702:haloacid_dehalogenase-like_hydrolase	hmm.hydrolase
b2294	hmm.yfbu
b2295	hmm.duf412
b2296	hmm.acetate_kinase
b2297	hmm.drtgg	hmm.pta_ptb
b2298	PF03606:C4-dicarboxylate_anaerobic_carrier	hmm.dcuc
b2299	hmm.nudix
b2300	hmm.metallophos
b2301	hmm.gst_n	PF02798:Glutathione_S-transferase,_N-terminal_domain
b2302	PF00043:Glutathione_S-transferase,_C-terminal_domain
b2303	hmm.folb
b2305	hmm.transposase_31	PF04754:Putative_transposase,_YhgA-like
b2306	hmm.abc_tran	PF00005:ABC_transporter
b2307	hmm.bpd_transp_1
b2308	PF00528:Binding-protein-dependent_transport_system_inner_membrane_component	hmm.bpd_transp_1
b2309	hmm.sbp_bac_3
b2310	PF00497:Bacterial_extracellular_solute-binding_proteins,_family_3	hmm.sbp_bac_3
b2311	hmm.flavoprotein
b2312	hmm.gatase_2	hmm.pribosyltran
b2313	hmm.colicin_v	PF02674:Colicin_V_production_protein
b2314	PF05036:Sporulation_related_domain
b2315	PF01225:Mur_ligase_family,_catalytic_domain
b2317	hmm.deda
b2318	PF01416:tRNA_pseudouridine_synthase	hmm.pseudou_synth_1
b2319	hmm.semialdhyde_dhc	hmm.semialdhyde_dh	PF01118:Semialdehyde_dehydrogenase,_NAD_binding_domain
b2320	PF00389:D-isomer_specific_2-hydroxyacid_dehydrogenase,_catalytic_domain	hmm.2-hacid_dh	hmm.2-hacid_dh_c
b2322	hmm.mfs_1	PF07690:Major_Facilitator_Superfamily
b2323	hmm.ketoacyl-synt	hmm.ketoacyl-synt_c
b2324	PF01266:FAD_dependent_oxidoreductase	hmm.duf752
b2326	hmm.duf462	PF04315:Protein_of_unknown_function,_DUF462
b2327	hmm.duf81
b2328	hmm.peptidase_u6
b2329	hmm.chorismate_synt	PF01264:Chorismate_synthase
b2331	hmm.smr
b2333	hmm.fimbrial	PF00419:Fimbrial_protein
b2335	PF00419:Fimbrial_protein
b2336	PF00345:Gram-negative_pili_assembly_chaperone,_N-terminal_domain	hmm.pili_assembly_n
b2337	PF00577:Fimbrial_Usher_protein
b2338	hmm.usher	PF00577:Fimbrial_Usher_protein
b2339	hmm.fimbrial	PF00419:Fimbrial_protein
b2341	hmm.3hcdh	hmm.3hcdh_n	hmm.ech	PF00378:Enoyl-CoA_hydratase/isomerase_family
b2342	hmm.thiolase_c	hmm.thiolase_n	PF00108:Thiolase,_N-terminal_domain
b2343	hmm.duf406
b2344	hmm.toluene_x	PF03349:Outer_membrane_protein_transport_protein_(OMPP1/FadL/TodX)
b2346	PF04333:VacJ_like_lipoprotein	hmm.vacj
b2349	PF00589:Phage_integrase_family	hmm.phage_integrase
b2350	hmm.gtra	PF04138:GtrA-like_protein
b2351	PF00535:Glycosyl_transferase_family_2	hmm.glycos_transf_2
b2353	hmm.caudo_tap	PF02413:Caudovirales_tail_fibre_assembly_protein
b2354	hmm.caudo_tap	PF02413:Caudovirales_tail_fibre_assembly_protein
b2356	PF05869:DNA_N-6-adenine-methyltransferase_(Dam)
b2364	PF00126:Bacterial_regulatory_helix-turn-helix_protein,_lysR_family	hmm.hth_1	hmm.lysr_substrate
b2365	hmm.gntp_permease	PF02447:GntP_family_permease
b2366	hmm.palp	PF00291:Pyridoxal-phosphate_dependent_enzyme
b2367	hmm.mfs_1	PF07690:Major_Facilitator_Superfamily
b2368	hmm.hlyd	PF00529:HlyD_family_secretion_protein
b2369	hmm.response_reg	hmm.gere
b2370	hmm.hatpase_c	hmm.response_reg	hmm.hiska	PF00072:Response_regulator_receiver_domain	hmm.sbp_bac_3	hmm.hpt
b2371	PF02515:CoA-transferase_family_III	hmm.coa_transf_3
b2372	hmm.auxin_eff
b2373	hmm.tpp_enzyme_n	hmm.tpp_enzyme_m
b2374	hmm.coa_transf_3
b2378	hmm.lip_a_acyltrans
b2379	hmm.aminotran_1_2	PF00155:Aminotransferase_class_I_and_II
b2380	hmm.hatpase_c	hmm.5tm-5tmr_lyt	hmm.his_kinase
b2381	hmm.response_reg	hmm.lyttr
b2382	hmm.hth_arac	PF00165:Bacterial_regulatory_helix-turn-helix_proteins,_AraC_family
b2383	hmm.pep-utilizers	hmm.pep-utilizers_c	PF00359:Phosphoenolpyruvate-dependent_sugar_phosphotransferase_system,_EIIA_2
b2384	PF05343:M42_glutamyl_aminopeptidase	hmm.peptidase_m42
b2385	PF00557:metallopeptidase_family_M24	hmm.peptidase_m24
b2386	PF02378:Phosphotransferase_system,_EIIC
b2387	hmm.pts_iib_fruc
b2388	hmm.glucokinase
b2392	hmm.nramp
b2393	hmm.nucleos_tra2_c	hmm.gate	hmm.nucleos_tra2_n
b2394	PF01609:Transposase_DDE_domain	hmm.transposase_11
b2395	hmm.eal	hmm.mase1	PF00563:EAL_domain
b2398	hmm.duf1323
b2399	hmm.duf1323	PF07037:Protein_of_unknown_function_(DUF1323)
b2400	hmm.trna-synt_1c	PF00749:tRNA_synthetases_class_I_(E_and_Q),_catalytic_domain
b2405	PF00126:Bacterial_regulatory_helix-turn-helix_protein,_lysR_family	hmm.hth_1	hmm.lysr_substrate
b2406	PF03825:Nucleoside_H+_symporter	hmm.nuc_h_symport
b2407	PF00896:Phosphorylase_family_2	hmm.mtap_pnp
b2408	PF07135:Protein_of_unknown_function_(DUF1384)	hmm.duf1384
b2409	hmm.hth_1	hmm.lysr_substrate
b2411	hmm.dna_ligase_ob	hmm.dna_ligase_aden	hmm.dna_ligase_zbd	hmm.brct	PF00533:BRCA1_C_Terminus_(BRCT)_domain
b2412	hmm.zipa_c	PF04354:ZipA,_C-terminal_FtsZ-binding_domain
b2413	hmm.duf540
b2414	hmm.palp
b2415	hmm.pts-hpr
b2416	hmm.pep-utilisers_n	PF00391:PEP-utilising_enzyme,_mobile_domain	hmm.pep-utilizers	hmm.pep-utilizers_c
b2417	hmm.pts_eiia_1
b2418	PF00294:pfkB_family_carbohydrate_kinase
b2420	PF05406:WGR_domain	hmm.wgr
b2421	hmm.palp	PF00291:Pyridoxal-phosphate_dependent_enzyme
b2422	hmm.abc_tran	PF00005:ABC_transporter
b2424	PF00528:Binding-protein-dependent_transport_system_inner_membrane_component	hmm.bpd_transp_1
b2425	hmm.sbp_bac_1	PF01547:Bacterial_extracellular_solute-binding_protein
b2426	hmm.adh_short	PF00106:short_chain_dehydrogenase
b2427	hmm.hth_6	hmm.sis	PF01380:SIS_domain
b2428	PF01380:SIS_domain
b2429	hmm.pts_eiic	PF00367:phosphotransferase_system,_EIIB
b2430	hmm.beta-lactamase	PF00144:Beta-lactamase
b2431	hmm.dyp_perox	PF04261:Dyp-type_peroxidase_family
b2432	hmm.duf1131	PF06572:Protein_of_unknown_function_(DUF1131)
b2434	hmm.acetyltransf_1	PF00583:Acetyltransferase_(GNAT)_family
b2435	PF01520:N-acetylmuramoyl-L-alanine_amidase	hmm.amidase_3
b2436	PF01218:Coproporphyrinogen_III_oxidase	hmm.coprogen_oxidas
b2437	PF00165:Bacterial_regulatory_helix-turn-helix_proteins,_AraC_family
b2438	hmm.bac_microcomp	PF00936:BMC_domain
b2439	PF06000:	hmm.eutl
b2440	hmm.eutc	PF05985:Ethanolamine_ammonia-lyase_light_chain_(EutC)
b2442	PF00589:Phage_integrase_family	hmm.phage_integrase
b2446	PF02178:AT_hook_motif
b2451	PF06277:Ethanolamine_utilisation_protein_EutA
b2452	hmm.euth	PF04346:Ethanolamine_utilisation_protein,_EutH
b2453	PF00465:Iron-containing_alcohol_dehydrogenase	hmm.fe-adh
b2455	PF00171:Aldehyde_dehydrogenase_family
b2456	hmm.eutn_ccml
b2457	hmm.bac_microcomp
b2458	hmm.pta_ptb	PF01515:Phosphate_acetyl/butaryl_transferase
b2459	hmm.cob_adeno_trans
b2460	PF06249:Ethanolamine_utilisation_protein_EutQ	hmm.eutq
b2462	hmm.euts
b2463	hmm.malic_m	PF00390:Malic_enzyme,_N-terminal_domain	hmm.pta_ptb	hmm.malic
b2464	hmm.transaldolase
b2465	hmm.transketolase_n	hmm.transket_pyr	hmm.transketolase_c	PF00456:Transketolase,_thiamine_diphosphate_binding_domain
b2466	hmm.duf1176	PF06674:Protein_of_unknown_function_(DUF1176)
b2467	hmm.nudix	PF00293:NUDIX_domain
b2468	PF00037:4Fe-4S_binding_domain	hmm.pyr_redox
b2469	hmm.hamp	hmm.hatpase_c	PF00672:HAMP_domain
b2470	PF00873:AcrB/AcrD/AcrF_family
b2471	hmm.arsc	PF03960:ArsC_family
b2472	hmm.peptidase_m20	hmm.m20_dimer
b2473	hmm.abhydrolase_2	PF02230:Phospholipase/Carboxylesterase
b2474	PF00583:Acetyltransferase_(GNAT)_family	hmm.duf699
b2475	hmm.zn_peptidase
b2476	hmm.saicar_synt
b2477	hmm.lipoprotein_18
b2478	hmm.dhdps
b2480	hmm.ahpc-tsa
b2481	PF00037:4Fe-4S_binding_domain
b2482	PF00361:NADH-Ubiquinone/plastoquinone_(complex_I),_various_chains	hmm.oxidored_q1
b2483	hmm.nadhdh	PF00146:NADH_dehydrogenase
b2484	PF00361:NADH-Ubiquinone/plastoquinone_(complex_I),_various_chains	hmm.oxidored_q1
b2485	hmm.oxidored_q2
b2486	PF00361:NADH-Ubiquinone/plastoquinone_(complex_I),_various_chains	hmm.oxidored_q1
b2487	hmm.complex1_30kda	hmm.complex1_49kda	PF00329:Respiratory-chain_NADH_dehydrogenase,_30_Kd_subunit
b2488	PF00037:4Fe-4S_binding_domain
b2489	PF01058:NADH_ubiquinone_oxidoreductase,_20_Kd_subunit	hmm.oxidored_q6
b2490	PF07450:Formate_hydrogenlyase_maturation_protein_HycH	hmm.hych
b2491	PF00158:Sigma-54_interaction_domain	hmm.gaf	hmm.sigma54_activat
b2492	PF01226:Formate/nitrite_transporter	hmm.form_nir_trans
b2493	hmm.upf0118
b2494	hmm.peptidase_m48
b2495	hmm.arsc	PF03960:ArsC_family
b2497	hmm.xan_ur_permease
b2498	hmm.pribosyltran
b2499	PF00586:AIR_synthase_related_protein,_N-terminal_domain	hmm.airs_c	hmm.airs
b2500	PF00551:Formyl_transferase	hmm.formyl_trans_n
b2502	hmm.ppx-gppa
b2503	hmm.eal	hmm.mase1	PF00563:EAL_domain
b2507	hmm.gatase	PF00117:Glutamine_amidotransferase_class-I	hmm.gmp_synt_c
b2508	hmm.cbs	hmm.impdh
b2509	hmm.exonuc_vii_l	PF01336:OB-fold_nucleic_acid_binding_domain	hmm.trna_anti
b2510	hmm.duf1407	PF07191:Protein_of_unknown_function_(DUF1407)
b2511	hmm.mmr_hsr1
b2512	PF01011:PQQ_enzyme_repeat
b2514	hmm.hgtp_anticodon	hmm.trna-synt_2b	PF00587:tRNA_synthetase_class_II_core_domain_(G,_H,_P,_S_and_T)
b2515	hmm.gcpe	PF04551:GcpE_protein
b2516	PF01381:Helix-turn-helix
b2517	hmm.radical_sam	PF04055:Radical_SAM_superfamily
b2518	GO:0044249=cellular_biosynthesis	hmm.ndk	GO:0006139=nucleobase,_nucleoside,_nucleotide_and_nucleic_acid_metabolism
b2519	hmm.bipbp_c	hmm.transgly	PF00905:Penicillin_binding_protein_transpeptidase_domain
b2520	hmm.a2m_n_2	hmm.a2m_n	PF01835:Alpha-2-macroglobulin_family_N-terminal_region
b2521	PF00581:Rhodanese-like_domain	hmm.rhodanese
b2522	hmm.sseb
b2523	PF00883:Cytosol_aminopeptidase_family,_catalytic_domain	hmm.peptidase_m17
b2524	hmm.duf528
b2525	hmm.fer2
b2526	hmm.hsp70
b2527	hmm.dnaj
b2528	hmm.hesb
b2529	hmm.nifu_n
b2530	GO:0043283=biopolymer_metabolism	GO:0006139=nucleobase,_nucleoside,_nucleotide_and_nucleic_acid_metabolism	hmm.aminotran_5
b2531	GO:0044260=cellular_macromolecule_metabolism	GO:0009059=macromolecule_biosynthesis	GO:0044249=cellular_biosynthesis	GO:0019538=protein_metabolism	hmm.rrf2
b2532	hmm.spou_methylase
b2533	hmm.inositol_p
b2535	PF00874:PRD_domain	hmm.prd
b2536	hmm.mfs_1	PF07690:Major_Facilitator_Superfamily
b2537	PF00126:Bacterial_regulatory_helix-turn-helix_protein,_lysR_family	hmm.hth_1	hmm.lysr_substrate
b2538	hmm.rieske	hmm.ring_hydroxyl_a
b2539	PF00866:Ring_hydroxylating_beta_subunit	hmm.ring_hydroxyl_b
b2540	hmm.rieske
b2541	hmm.adh_short	PF00106:short_chain_dehydrogenase
b2542	PF00070:Pyridine_nucleotide-disulphide_oxidoreductase	hmm.pyr_redox
b2543	hmm.doxx
b2544	hmm.aldose_epim	PF01263:Aldose_1-epimerase
b2545	hmm.adh_zinc_n	PF00107:Zinc-binding_dehydrogenase
b2546	hmm.bpd_transp_2	PF02653:Branched-chain_amino_acid_transport_system_/_permease_component
b2547	hmm.abc_tran	PF00005:ABC_transporter
b2548	PF00532:Periplasmic_binding_proteins_and_sugar_binding_domain_of_the_LacI_family
b2549	PF00515:Tetratricopeptide_repeat
b2550	PF00480:ROK_family	hmm.rok
b2551	hmm.shmt
b2552	hmm.globin	hmm.nad_binding_1	PF00042:Globin
b2553	hmm.p-ii
b2554	hmm.response_reg	hmm.sigma54_activat
b2556	hmm.hatpase_c	hmm.hiska	PF00512:His_Kinase_A_(phosphoacceptor)_domain
b2557	PF00586:AIR_synthase_related_protein,_N-terminal_domain	hmm.airs_c	hmm.airs
b2558	hmm.slt	hmm.sbp_bac_3
b2559	hmm.dcmp_cyt_deam	GO:0043283=biopolymer_metabolism	GO:0006139=nucleobase,_nucleoside,_nucleotide_and_nucleic_acid_metabolism
b2561	hmm.hth_6	hmm.sis	PF01380:SIS_domain
b2562	PF00037:4Fe-4S_binding_domain
b2563	hmm.acps	PF01648:4'-phosphopantetheinyl_transferase_superfamily
b2564	hmm.pdxj
b2565	hmm.reco
b2566	hmm.kh_2	PF01926:GTPase_of_unknown_function
b2567	hmm.ribonuclease_3	hmm.dsrm
b2568	hmm.peptidase_s24	PF00717:Peptidase_S24-like
b2569	hmm.gtp_eftu	hmm.gtp_eftu_d2	PF00009:Elongation_factor_Tu_GTP_binding_domain	hmm.lepa_c	hmm.efg_c
b2570	hmm.rsec_mucc	PF04246:Positive_regulator_of_sigma(E),_RseC/MucC
b2571	hmm.mucb_rseb
b2572	hmm.rsea_c	hmm.rsea_n
b2573	hmm.sigma70_r4	hmm.sigma70_r2
b2574	hmm.fad_binding_2	PF00890:FAD_binding_domain	hmm.succ_dh_flav_c
b2576	hmm.dead	PF00270:DEAD/DEAH_box_helicase	hmm.helicase_c
b2577	PF00126:Bacterial_regulatory_helix-turn-helix_protein,_lysR_family	hmm.hth_1	hmm.lysr_substrate
b2578	PF01810:LysE_type_translocator
b2579	hmm.gly_radical
b2580	hmm.udg	PF03167:Uracil_DNA_glycosylase_superfamily
b2581	hmm.spou_methylase
b2582	hmm.thioredoxin
b2583	PF03942:DTW_domain	hmm.dtw
b2584	hmm.acetyltransf_1	PF00583:Acetyltransferase_(GNAT)_family
b2585	PF00614:Phospholipase_D_Active_site_motif
b2587	hmm.sugar_tr	hmm.mfs_1
b2592	hmm.aaa	hmm.clp_n
b2593	hmm.duf152	PF02578:Uncharacterised_ACR,_YfiH_family_COG1496
b2594	PF00849:RNA_pseudouridylate_synthase	hmm.pseudou_synth_2	hmm.s4
b2595	hmm.upf0169
b2597	hmm.ribosomal_s30ae
b2599	hmm.chorismate_mut	hmm.pdt
b2600	hmm.chorismate_mut	PF01817:Chorismate_mutase_type_II	hmm.pdh
b2601	PF00793:DAHP_synthetase_I_family	hmm.dahp_synth_1
b2604	PF00672:HAMP_domain	hmm.ggdef
b2605	hmm.ompa	PF00691:OmpA_family
b2606	hmm.ribosomal_l19
b2607	hmm.trna_m1g_mt
b2608	hmm.prc	hmm.rimm
b2609	hmm.ribosomal_s16
b2610	hmm.srp54_n	hmm.srp54	hmm.srp_spb
b2611	hmm.cytochrom_c_asm
b2612	hmm.duf21
b2613	hmm.corc_hlyc
b2614	hmm.grpe	PF01025:GrpE
b2615	hmm.nad_kinase
b2618	PF03658:Uncharacterised_protein_family_(UPF0125)	hmm.upf0125
b2619	hmm.polyketide_cyc
b2620	hmm.smpb
b2622	PF00589:Phage_integrase_family	hmm.phage_integrase
b2624	PF05930:Prophage_CP4-57_regulatory_protein_(AlpA)	hmm.phage_alpa
b2627	PF00271:Helicase_conserved_C-terminal_domain
b2632	PF01926:GTPase_of_unknown_function
b2633	hmm.duf932	PF06067:Domain_of_unknown_function_(DUF932)
b2634	PF00455:Bacterial_regulatory_proteins,_deoR_family
b2638	PF03960:ArsC_family
b2639	PF02040:Arsenical_pump_membrane_protein	hmm.arsb
b2640	PF02040:Arsenical_pump_membrane_protein
b2643	PF03230:Antirestriction_protein	hmm.antirestrict
b2644	hmm.radc	PF04002:RadC,_DNA_repair_protein
b2645	PF06154:YagB/YeeU/YfjZ_family	hmm.yagb_yeeu_yfjz
b2646	hmm.duf1219	PF06755:Protein_of_unknown_function_(DUF1219)
b2647	hmm.autotransporter	hmm.pertactin	PF03212:Pertactin
b2648	PF00239:Resolvase,_N_terminal_domain
b2660	PF01266:FAD_dependent_oxidoreductase
b2661	hmm.aldedh	PF00171:Aldehyde_dehydrogenase_family
b2662	PF00202:Aminotransferase_class-III	hmm.aminotran_3
b2663	PF00324:Amino_acid_permease	hmm.aa_permease
b2664	hmm.gntr	PF00392:Bacterial_regulatory_proteins,_gntR_family
b2665	hmm.lysm	hmm.bon
b2666	hmm.upf0057
b2667	PF01022:Bacterial_regulatory_protein,_arsR_family	hmm.hth_5
b2669	hmm.histone_hns
b2670	hmm.duf1144
b2672	hmm.duf883
b2675	hmm.ribonuc_red_lgc	PF00317:Ribonucleotide_reductase,_all-alpha_domain	hmm.ribonuc_red_lgn
b2676	PF00268:Ribonucleotide_reductase,_small_chain	hmm.ribonuc_red_sm
b2677	hmm.abc_tran	PF00005:ABC_transporter
b2678	PF00528:Binding-protein-dependent_transport_system_inner_membrane_component	hmm.bpd_transp_1
b2679	hmm.opuac
b2680	PF07690:Major_Facilitator_Superfamily
b2681	PF07690:Major_Facilitator_Superfamily
b2682	PF03591:AzlC_protein	hmm.azlc
b2684	hmm.marr
b2685	hmm.hlyd	PF00529:HlyD_family_secretion_protein
b2686	hmm.mfs_1
b2687	hmm.luxs	PF02664:S-Ribosylhomocysteinase_(LuxS)
b2688	hmm.glu_cys_ligase
b2690	PF00702:haloacid_dehalogenase-like_hydrolase	hmm.hydrolase
b2696	hmm.csra
b2697	hmm.dhha1	PF01411:tRNA_synthetases_class_II_(A)
b2698	hmm.recx	PF02631:RecX_family
b2699	hmm.reca
b2700	hmm.cina
b2702	hmm.eii-gut	PF03608:PTS_system_enzyme_II_sorbitol-specific_factor
b2703	hmm.eiibc-gut_c	PF03612:Sorbitol_phosphotransferase_enzyme_II_N-terminus	hmm.eiibc-gut_n
b2704	PF03829:PTS_system_glucitol/sorbitol-specific_IIA_component	hmm.ptsiia_guta
b2705	hmm.adh_short	PF00106:short_chain_dehydrogenase
b2706	hmm.gutm	PF06923:Glucitol_operon_activator_protein_(GutM)
b2707	PF00455:Bacterial_regulatory_proteins,_deoR_family	hmm.deor
b2708	hmm.sis	PF00571:CBS_domain_pair
b2709	PF00158:Sigma-54_interaction_domain	hmm.gaf	hmm.sigma54_activat
b2710	hmm.rubredoxin	hmm.lactamase_b	hmm.flavodoxin_1	PF00258:Flavodoxin
b2711	PF00070:Pyridine_nucleotide-disulphide_oxidoreductase	hmm.pyr_redox
b2712	hmm.peptidase_m22	PF00708:Acylphosphatase	hmm.sua5_ycio_yrdc	hmm.zf-hypf
b2714	hmm.peripla_bp_1	PF00356:Bacterial_regulatory_proteins,_lacI_family	hmm.laci
b2715	hmm.pts_eiic	PF00367:phosphotransferase_system,_EIIB	hmm.pts_eiib
b2716	hmm.glyco_hydro_1	PF00232:Glycosyl_hydrolase_family_1
b2717	hmm.hyci
b2718	hmm.hych
b2719	PF01058:NADH_ubiquinone_oxidoreductase,_20_Kd_subunit	hmm.oxidored_q6
b2720	PF00037:4Fe-4S_binding_domain
b2721	hmm.complex1_30kda	hmm.complex1_49kda	PF00329:Respiratory-chain_NADH_dehydrogenase,_30_Kd_subunit
b2722	hmm.nadhdh	PF00146:NADH_dehydrogenase
b2723	PF00361:NADH-Ubiquinone/plastoquinone_(complex_I),_various_chains	hmm.oxidored_q1
b2726	hmm.hypa
b2727	hmm.cobw
b2728	hmm.hupf_hypc
b2729	hmm.hypd	PF01924:Hydrogenase_formation_hypA_family
b2730	PF00586:AIR_synthase_related_protein,_N-terminal_domain	hmm.airs_c	hmm.airs
b2731	PF00158:Sigma-54_interaction_domain	hmm.gaf	hmm.sigma54_activat
b2733	hmm.muts_iii	PF00488:MutS_domain_V	hmm.muts_ii	hmm.muts_iv	hmm.muts_v	hmm.muts_i
b2734	hmm.metallophos	PF00149:Calcineurin-like_phosphoesterase
b2735	PF00455:Bacterial_regulatory_proteins,_deoR_family	hmm.deor
b2737	hmm.duf1537	PF07005:Protein_of_unknown_function,_DUF1537
b2738	hmm.aldolase_ii	PF00596:Class_II_Aldolase_and_Adducin_N-terminal_domain
b2739	PF01261:Xylose_isomerase-like_TIM_barrel
b2740	hmm.gntp_permease	PF02447:GntP_family_permease
b2741	PF00140:Sigma-70_factor,_region_1.2	hmm.sigma70_r4	hmm.sigma70_r1_2	hmm.sigma70_r2	hmm.sigma70_r3
b2742	hmm.peptidase_m23	hmm.lysm
b2743	hmm.pcmt
b2744	hmm.sure
b2745	PF01142:tRNA_pseudouridine_synthase_D_(TruD)	hmm.trud
b2746	PF02542:YgbB_family	hmm.ygbb
b2747	hmm.ispd	PF01128:Uncharacterized_protein_family_UPF0007
b2748	hmm.divic
b2750	hmm.aps_kinase
b2751	hmm.gtp_eftu	PF00009:Elongation_factor_Tu_GTP_binding_domain
b2752	hmm.paps_reduct	PF01507:Phosphoadenosine_phosphosulfate_reductase_family
b2753	hmm.peptidase_m28	PF04389:Peptidase_family_M28
b2761	PF00270:DEAD/DEAH_box_helicase
b2762	hmm.paps_reduct	PF01507:Phosphoadenosine_phosphosulfate_reductase_family
b2763	hmm.nir_sir_ferr	hmm.nir_sir	PF01077:Nitrite_and_sulphite_reductase_4Fe-4S_domain
b2764	PF00175:Oxidoreductase_NAD-binding_domain	hmm.fad_binding_1	hmm.nad_binding_1	hmm.flavodoxin_1
b2765	hmm.ptps
b2766	PF01266:FAD_dependent_oxidoreductase
b2767	PF00037:4Fe-4S_binding_domain
b2768	hmm.g3p_antiterm	PF04309:Glycerol-3-phosphate_responsive_antiterminator
b2769	PF00766:Electron_transfer_flavoprotein_FAD-binding_domain
b2770	hmm.etf_beta	PF01012:Electron_transfer_flavoprotein_domain
b2771	hmm.sugar_tr	PF00083:Sugar_(and_other)_transporter	hmm.mfs_1
b2773	hmm.fad_binding_4
b2774	hmm.adh_short	PF00106:short_chain_dehydrogenase
b2775	hmm.mfs_1	PF07690:Major_Facilitator_Superfamily
b2776	hmm.fggy_c	PF00370:FGGY_family_of_carbohydrate_kinases,_N-terminal_domain
b2778	hmm.duf477	PF04536:Domain_of_unknown_function_(DUF477)
b2779	hmm.enolase_c	hmm.enolase_n
b2780	hmm.gatase	hmm.ctp_synth_n
b2781	hmm.mazg
b2782	hmm.pemk
b2783	hmm.spovt_abrb
b2784	hmm.act	hmm.rela_spot	hmm.tgs
b2785	PF01938:TRAM_domain	hmm.tram
b2786	hmm.hamp	hmm.hatpase_c	hmm.response_reg	hmm.hiska	hmm.hpt
b2787	GO:0009057=macromolecule_catabolism	GO:0005975=carbohydrate_metabolism
b2788	GO:0009057=macromolecule_catabolism	PF01188:Mandelate_racemase_/_muconate_lactonizing_enzyme,_C-terminal_domain	GO:0005975=carbohydrate_metabolism
b2789	GO:0009057=macromolecule_catabolism	GO:0005975=carbohydrate_metabolism	hmm.mfs_1	PF07690:Major_Facilitator_Superfamily
b2790	hmm.flavodoxin_1
b2791	hmm.pseudou_synth_2
b2792	PF04287:Domain_of_unknown_function,_DUF446	hmm.duf446
b2793	hmm.syd
b2794	PF01227:GTP_cyclohydrolase_I
b2795	hmm.lysine_decarbox
b2797	PF03313:Serine_dehydratase_alpha_chain	hmm.sdh_alpha	hmm.sdh_beta
b2798	PF01367:5'-3'_exonuclease,_C-terminal_SAM_fold	hmm.5_3_exonuc	hmm.5_3_exonuc_n
b2799	hmm.fe-adh
b2800	hmm.aldolase_ii
b2801	hmm.mfs_1	PF07690:Major_Facilitator_Superfamily
b2802	hmm.fucose_iso_c
b2803	hmm.fggy_n	hmm.fggy_c	PF00370:FGGY_family_of_carbohydrate_kinases,_N-terminal_domain
b2804	hmm.rbsd_fucu
b2805	hmm.deor
b2807	hmm.duf423
b2808	hmm.hth_1	hmm.lysr_substrate
b2809	hmm.duf903
b2810	GO:0009308=amine_metabolism	GO:0006519=amino_acid_and_derivative_metabolism	PF00266:Aminotransferase_class-V	GO:0006790=sulfur_metabolism	GO:0006082=organic_acid_metabolism
b2811	hmm.sufe
b2812	PF00899:ThiF_family	hmm.thif
b2813	hmm.3d	hmm.mlta
b2817	hmm.amidase_3
b2818	hmm.aa_kinase
b2819	PF01443:Viral_(Superfamily_1)_RNA_helicase
b2820	hmm.uvrd-helicase	PF00580:UvrD/REP_helicase
b2821	hmm.peptidase_m16_c	hmm.peptidase_m16	PF00675:Insulinase_(Peptidase_family_M16)
b2822	PF04257:Exodeoxyribonuclease_V,_gamma_subunit
b2825	PF07963:Prokaryotic_N-terminal_methylation_motif
b2826	PF07963:Prokaryotic_N-terminal_methylation_motif
b2827	hmm.thymidylat_synt
b2828	PF01790:Prolipoprotein_diacylglyceryl_transferase	hmm.lgt
b2829	hmm.pep-utilisers_n	PF00391:PEP-utilising_enzyme,_mobile_domain	hmm.gaf	hmm.pep-utilizers	hmm.pep-utilizers_c
b2830	hmm.nudix
b2831	PF02976:DNA_mismatch_repair_enzyme_MutH	hmm.muth
b2832	hmm.terc
b2833	hmm.duf903
b2834	hmm.aldo_ket_red
b2835	PF07690:Major_Facilitator_Superfamily
b2836	hmm.amp-binding	PF00501:AMP-binding_enzyme	hmm.acyltransferase
b2837	hmm.peripla_bp_1	PF00356:Bacterial_regulatory_proteins,_lacI_family	hmm.laci
b2838	hmm.orn_arg_dec_n	hmm.orn_dap_arg_dec	PF00278:Pyridoxal-dependent_decarboxylase,_C-terminal_sheet_domain
b2839	PF00126:Bacterial_regulatory_helix-turn-helix_protein,_lysR_family	hmm.hth_1	hmm.lysr_substrate
b2840	hmm.asp_glu_race	PF01177:Asp/Glu/Hydantoin_racemase
b2841	hmm.sugar_tr	hmm.mfs_1
b2842	hmm.adh_short	PF00106:short_chain_dehydrogenase
b2843	hmm.kdui	PF04962:5-keto_4-deoxyuronate_isomerase
b2844	hmm.thiolase_c	hmm.thiolase_n	PF00108:Thiolase,_N-terminal_domain
b2847	hmm.trans_reg_c	PF00486:Transcriptional_regulatory_protein,_C_terminal
b2851	PF07720:Tetratricopeptide_repeat
b2852	hmm.trans_reg_c	PF00486:Transcriptional_regulatory_protein,_C_terminal
b2854	hmm.slt	PF01464:Transglycosylase_SLT_domain
b2855	hmm.gere	PF00072:Response_regulator_receiver_domain
b2856	PF00072:Response_regulator_receiver_domain
b2860	PF00665:Integrase_core_domain	hmm.rve
b2861	PF01527:Transposase	hmm.transposase_8
b2865	PF01476:LysM_domain	hmm.peptidase_m23	hmm.lysm
b2866	hmm.ald_xan_dh_c	PF01315:Aldehyde_oxidase_and_xanthine_dehydrogenase,_a/b_hammerhead_domain	hmm.ald_xan_dh_c2
b2867	hmm.fad_binding_5	hmm.co_deh_flav_c	PF00941:FAD_binding_domain_in_molybdopterin_dehydrogenase
b2868	hmm.fer2_2	PF00111:2Fe-2S_iron-sulfur_cluster_binding_domain
b2869	PF00158:Sigma-54_interaction_domain	hmm.hth_8	hmm.sigma54_activat
b2870	PF00185:Aspartate/ornithine_carbamoyltransferase,_Asp/Orn_binding_domain
b2872	hmm.peptidase_m20	hmm.m20_dimer
b2873	PF01979:Amidohydrolase_family
b2874	hmm.aa_kinase	PF00696:Amino_acid_kinase_family
b2875	PF02625:XdhC_and_CoxI_family	hmm.xdhc_coxi
b2878	PF00037:4Fe-4S_binding_domain	hmm.pyr_redox
b2879	hmm.amidohydro_1	PF01979:Amidohydrolase_family
b2880	hmm.fad_binding_5	hmm.co_deh_flav_c
b2881	hmm.ald_xan_dh_c	PF01315:Aldehyde_oxidase_and_xanthine_dehydrogenase,_a/b_hammerhead_domain	hmm.ald_xan_dh_c2
b2882	hmm.xan_ur_permease
b2883	hmm.amidohydro_1	PF01979:Amidohydrolase_family
b2886	PF00037:4Fe-4S_binding_domain
b2887	PF00037:4Fe-4S_binding_domain	hmm.pyr_redox
b2888	hmm.xan_ur_permease	PF00860:Permease_family
b2889	hmm.nudix	PF00293:NUDIX_domain
b2890	hmm.trna-synt_2	hmm.trna_anti
b2891	GO:0044260=cellular_macromolecule_metabolism	GO:0009059=macromolecule_biosynthesis	GO:0044249=cellular_biosynthesis	PF00472:Peptidyl-tRNA_hydrolase_domain	GO:0019538=protein_metabolism
b2892	hmm.dhha1	hmm.dhh	PF01368:DHH_family
b2894	hmm.phage_integr_n	hmm.phage_integrase
b2895	hmm.flavodoxin_1
b2896	hmm.duf1434	PF07254:Protein_of_unknown_function_(DUF1434)
b2897	hmm.tpr_div1
b2899	hmm.hlyiii
b2900	hmm.duf978
b2901	hmm.glyco_hydro_1	PF00232:Glycosyl_hydrolase_family_1
b2902	hmm.adh_short	PF00106:short_chain_dehydrogenase
b2903	PF02347:Glycine_cleavage_system_P-protein	hmm.gdc-p
b2904	hmm.gcv_h
b2905	hmm.gcv_t	PF01571:Glycine_cleavage_T-protein_(aminomethyl_transferase)
b2906	PF01360:	hmm.monooxygenase
b2907	PF01360:	hmm.monooxygenase
b2908	PF00557:metallopeptidase_family_M24	hmm.peptidase_m24	hmm.amp_n
b2909	hmm.upf0149
b2910	hmm.duf710
b2912	hmm.5-fthf_cyc-lig
b2913	hmm.act	hmm.2-hacid_dh	hmm.2-hacid_dh_c
b2914	hmm.rib_5-p_isom_a
b2916	hmm.hth_1
b2917	hmm.b12-binding	PF01642:Methylmalonyl-CoA_mutase
b2918	PF03308:ArgK_protein	hmm.argk
b2919	hmm.ech	PF00378:Enoyl-CoA_hydratase/isomerase_family
b2920	PF02550:Acetyl-CoA_hydrolase/transferase
b2921	PF00126:Bacterial_regulatory_helix-turn-helix_protein,_lysR_family	hmm.hth_1
b2922	hmm.duf541
b2923	hmm.lyse	PF01810:LysE_type_translocator
b2924	hmm.tm_helix	hmm.ms_channel
b2925	hmm.f_bp_aldolase
b2926	hmm.pgk
b2927	hmm.gp_dh_n	hmm.gp_dh_c
b2929	PF05068:Mannitol_repressor	hmm.mtlr
b2930	PF03320:Bacterial_fructose-1,6-bisphosphatase,_glpX-encoded	hmm.fbpase_glpx
b2933	hmm.pts_eiic	hmm.pts_iib
b2934	hmm.pts_eiia_2
b2935	hmm.transketolase_n	hmm.transket_pyr	hmm.transketolase_c	PF00456:Transketolase,_thiamine_diphosphate_binding_domain
b2936	hmm.peptidase_m48	PF01435:Peptidase_family_M48
b2937	hmm.arginase	PF00491:Arginase_family
b2938	hmm.orn_arg_dec_n	hmm.orn_dap_arg_dec	PF00278:Pyridoxal-dependent_decarboxylase,_C-terminal_sheet_domain
b2942	hmm.s-adomet_synt_m	hmm.s-adomet_synt_c	hmm.s-adomet_synt_n
b2943	hmm.sugar_tr	hmm.mfs_1
b2944	PF03926:Putative_metallopeptidase_(SprT_family)	hmm.duf335
b2945	PF04231:Endonuclease_I	hmm.endonuclease_1
b2946	hmm.duf558
b2947	hmm.gsh-s_atp	PF02951:Prokaryotic_glutathione_synthetase,_N-terminal_domain	hmm.gsh-s_n
b2948	hmm.duf179
b2949	hmm.upf0081
b2950	PF00437:Type_II/IV_secretion_system_protein	hmm.gspii_e
b2951	hmm.ala_racemase_n
b2952	hmm.yggt
b2953	PF02594:Uncharacterised_ACR,_YggU_family_COG1872	hmm.duf167
b2954	PF01725:Ham1_family	hmm.ham1p_like
b2955	hmm.hemn_c	hmm.radical_sam	PF04055:Radical_SAM_superfamily
b2956	PF06717:Protein_of_unknown_function_(DUF1202)	hmm.duf1202
b2957	hmm.asparaginase	PF00710:Asparaginase
b2959	hmm.duf469	PF04320:Protein_with_unknown_function_(DUF469)
b2960	hmm.methyltransf_4
b2961	hmm.hhh-gpd	PF00633:Helix-hairpin-helix_motif
b2962	hmm.duf495
b2963	hmm.slt
b2964	hmm.nuc_h_symport
b2965	hmm.okr_dc_1_c	PF01276:Orn/Lys/Arg_decarboxylase,_major_domain	hmm.okr_dc_1_n
b2966	PF04474:Protein_of_unknown_function_(DUF554)	hmm.duf554
b2968	PF04612:General_secretion_pathway,_M_protein	hmm.gspm
b2969	PF05134:General_secretion_pathway_protein_L_(GspL)	hmm.gspl
b2972	hmm.peptidase_a24	PF01478:Type_IV_leader_peptidase_family	hmm.dis_p_dis
b2975	hmm.lactate_perm	PF02652:L-lactate_permease
b2976	PF01274:Malate_synthase
b2977	hmm.duf336
b2978	hmm.fad_binding_4	hmm.ccg
b2979	hmm.fad_binding_4	hmm.fad-oxidase_c
b2980	hmm.gntr
b2982	PF01609:Transposase_DDE_domain	hmm.transposase_11
b2983	PF01943:Polysaccharide_biosynthesis_protein
b2987	hmm.pho4	PF01384:Phosphate_transporter_family
b2988	hmm.gsp_synth	hmm.chap
b2989	PF00043:Glutathione_S-transferase,_C-terminal_domain
b2990	hmm.hupf_hypc
b2991	hmm.hypa
b2993	hmm.hyci	PF01750:Hydrogenase_maturation_protease
b2995	PF03916:Polysulphide_reductase,_NrfD
b3001	hmm.aldo_ket_red	PF00248:Aldo/keto_reductase_family
b3002	hmm.upf0114
b3003	hmm.adh_short
b3005	hmm.exbd
b3006	hmm.mota_exbb
b3008	PF01053:Cys/Met_metabolism_PLP-dependent_enzyme	hmm.cys_met_meta_pp
b3009	hmm.deda
b3010	PF00165:Bacterial_regulatory_helix-turn-helix_proteins,_AraC_family	hmm.arac_n
b3011	PF00465:Iron-containing_alcohol_dehydrogenase	hmm.fe-adh
b3012	hmm.aldo_ket_red	PF00248:Aldo/keto_reductase_family
b3015	hmm.radical_sam
b3017	PF07731:Multicopper_oxidase
b3018	PF01553:Acyltransferase	hmm.acyltransferase
b3019	hmm.dna_topoisoiv
b3020	hmm.sbp_bac_5	PF00496:Bacterial_extracellular_solute-binding_proteins,_family_5_Middle
b3021	PF01381:Helix-turn-helix
b3023	hmm.arac_e_bind	PF06445:Bacterial_transcription_activator,_effector_binding_domain
b3024	hmm.duf388
b3025	hmm.trans_reg_c	hmm.response_reg	PF00072:Response_regulator_receiver_domain
b3026	hmm.hatpase_c	hmm.hiska	PF00512:His_Kinase_A_(phosphoacceptor)_domain
b3028	hmm.flavodoxin_2
b3029	hmm.abm
b3030	hmm.dna_gyraseb_c	hmm.hatpase_c	PF00204:DNA_gyrase_B	hmm.dna_gyraseb
b3031	hmm.upf0227
b3032	hmm.metallophos
b3033	hmm.duf1249
b3034	hmm.nudix	PF00293:NUDIX_domain
b3035	hmm.oep	PF02321:Outer_membrane_efflux_protein
b3038	hmm.gsp_synth
b3039	PF02900:Catalytic_LigB_subunit_of_aromatic_ring-opening_dioxygenase	hmm.ligb
b3040	hmm.zip
b3041	hmm.dhbp_synthase
b3042	PF04380:Protein_of_unknown_function_(DUF526)	hmm.duf526
b3043	hmm.fimbrial	PF00419:Fimbrial_protein
b3044	PF01527:Transposase	hmm.transposase_8
b3045	PF00665:Integrase_core_domain	hmm.rve
b3046	PF00577:Fimbrial_Usher_protein
b3047	PF00345:Gram-negative_pili_assembly_chaperone,_N-terminal_domain	hmm.pili_assembly_n
b3050	PF07290:Protein_of_unknown_function_(DUF1449)	hmm.duf1449
b3051	PF01145:SPFH_domain_/_Band_7_family	hmm.band_7
b3052	PF00294:pfkB_family_carbohydrate_kinase	hmm.pfkb	hmm.ctp_transf_2
b3053	hmm.glne	PF03710:Glutamate-ammonia_ligase_adenylyltransferase
b3054	hmm.chad	hmm.cyth	PF01928:CYTH_domain
b3056	hmm.polya_pol	hmm.hd	PF01743:Poly_A_polymerase_family
b3057	PF02673:Bacitracin_resistance_protein_BacA	hmm.baca
b3058	hmm.folb
b3059	hmm.duf205	PF02660:Domain_of_unknown_function_DUF
b3060	PF00126:Bacterial_regulatory_helix-turn-helix_protein,_lysR_family	hmm.hth_1	hmm.lysr_substrate
b3061	hmm.fumerase	PF05681:Fumarate_hydratase_(Fumerase)
b3062	hmm.fumerase_c
b3063	PF00939:Sodium:sulfate_symporter_transmembrane_region	hmm.na_sulph_symp
b3064	hmm.peptidase_m22	PF00814:Glycoprotease_family
b3065	hmm.ribosomal_s21
b3066	hmm.zf-chc2	hmm.toprim
b3067	hmm.sigma70_r1_1	PF00140:Sigma-70_factor,_region_1.2	hmm.sigma70_r4	hmm.sigma70_r1_2	hmm.sigma70_r2	hmm.sigma70_r3	hmm.sigma70_ner
b3068	GO:0006281=DNA_repair	hmm.udg	GO:0043283=biopolymer_metabolism	GO:0006139=nucleobase,_nucleoside,_nucleotide_and_nucleic_acid_metabolism
b3070	PF04954:Siderophore-interacting_protein	hmm.sip
b3071	hmm.padr
b3072	PF00015:Methyl-accepting_chemotaxis_protein_(MCP)_signaling_domain	hmm.mcpsignal
b3073	PF00202:Aminotransferase_class-III	hmm.aminotran_3
b3074	PF01588:Putative_tRNA_binding_domain	hmm.trna_bind
b3075	hmm.peripla_bp_1	PF00356:Bacterial_regulatory_proteins,_lacI_family	hmm.laci
b3076	hmm.glyco_hydro_2_c	hmm.bgal_small_c	hmm.glyco_hydro_2_n	PF00703:Glycosyl_hydrolases_family_2,_immunoglobulin-like_beta-sandwich_domain	hmm.glyco_hydro_2	hmm.bgal_small_n
b3077	hmm.duf386
b3078	PF00324:Amino_acid_permease
b3081	hmm.oxidored_fmn	PF00070:Pyridine_nucleotide-disulphide_oxidoreductase
b3084	hmm.mts	PF05175:Methyltransferase_small_domain
b3085	PF01863:Protein_of_unknown_function_DUF45
b3086	PF02698:DUF218_domain	hmm.duf218
b3087	hmm.gfo_idh_moca	PF01408:Oxidoreductase_family,_NAD-binding_Rossmann_fold
b3088	PF03741:Integral_membrane_protein_TerC_family	hmm.terc
b3089	hmm.sdf
b3091	hmm.gd_ah_n	PF04292:D-galactarate_dehydratase_/_Altronate_hydrolase,_N_terminus	hmm.gd_ah_c
b3093	hmm.mfs_1
b3094	hmm.gntr
b3095	hmm.deda
b3097	PF06476:Protein_of_unknown_function_(DUF1090)	hmm.duf1090
b3098	hmm.duf883
b3101	hmm.doxx	PF07681:DoxX
b3102	PF00043:Glutathione_S-transferase,_C-terminal_domain
b3103	hmm.duf805
b3104	hmm.duf805
b3105	hmm.hth_1	hmm.lysr_substrate
b3106	hmm.pirin	PF02678:Pirin
b3108	hmm.duf1063
b3109	hmm.duf1063
b3111	hmm.sdh_alpha
b3112	hmm.sdh_beta
b3113	hmm.ribonuc_l-psp
b3114	PF01228:Glycine_radical	hmm.gly_radical
b3115	PF00871:Acetokinase_family	GO:0009308=amine_metabolism	GO:0006519=amino_acid_and_derivative_metabolism	GO:0044270=nitrogen_compound_catabolism	GO:0044248=cellular_catabolism	hmm.acetate_kinase	GO:0006082=organic_acid_metabolism
b3117	hmm.palp
b3118	hmm.hth_1	hmm.lysr_substrate
b3124	hmm.gly_kinase	GO:0009057=macromolecule_catabolism	GO:0005975=carbohydrate_metabolism	PF02595:Glycerate_kinase_family
b3125	GO:0009057=macromolecule_catabolism	GO:0005975=carbohydrate_metabolism	GO:0006082=organic_acid_metabolism
b3126	hmm.hpch_hpai	GO:0009057=macromolecule_catabolism	GO:0005975=carbohydrate_metabolism	PF03328:HpcH/HpaI_aldolase/citrate_lyase_family
b3127	GO:0009057=macromolecule_catabolism	GO:0005975=carbohydrate_metabolism	hmm.mfs_1
b3128	GO:0009057=macromolecule_catabolism	hmm.gd_ah_n	GO:0005975=carbohydrate_metabolism	PF04292:D-galactarate_dehydratase_/_Altronate_hydrolase,_N_terminus	hmm.gd_ah_c
b3131	hmm.deor
b3133	hmm.ptsiib_sorb	PF03830:PTS_system_sorbose_subfamily_IIB_component
b3134	hmm.eii-sor	PF03609:PTS_system_sorbose-specific_iic_component
b3135	PF01979:Amidohydrolase_family
b3136	hmm.sis	PF01380:SIS_domain
b3137	hmm.f_bp_aldolase
b3138	hmm.ptsiib_sorb	PF03830:PTS_system_sorbose_subfamily_IIB_component
b3139	hmm.eii-sor	PF03609:PTS_system_sorbose-specific_iic_component
b3140	PF03613:PTS_system_mannose/fructose/sorbose_family_IID_component	hmm.eiid-aga
b3141	PF01182:Glucosamine-6-phosphate_isomerases/6-phosphogluconolactonase
b3142	hmm.fimbrial	PF00419:Fimbrial_protein
b3143	PF00345:Gram-negative_pili_assembly_chaperone,_N-terminal_domain	hmm.pili_assembly_c	hmm.pili_assembly_n
b3144	PF00577:Fimbrial_Usher_protein
b3146	hmm.tp_methylase
b3147	hmm.lppc	PF04348:LppC_putative_lipoprotein
b3148	hmm.upf0102	PF02021:Uncharacterised_protein_family_UPF0102
b3149	hmm.sis
b3150	hmm.bon
b3151	hmm.duf318	PF03773:Predicted_permease
b3153	hmm.dj-1_pfpi	PF01965:DJ-1/PfpI_family
b3155	hmm.giy-yig	PF01541:GIY-YIG_catalytic_domain
b3156	hmm.acetyltransf_1
b3157	hmm.scp2
b3158	hmm.peptidase_u32	PF01136:Peptidase_family_U32
b3159	PF01136:Peptidase_family_U32
b3160	hmm.bac_luciferase
b3161	hmm.trp_tyr_perm
b3162	hmm.dbpa	hmm.dead	hmm.helicase_c
b3164	hmm.rnase_ph_c	hmm.s1	GO:0009057=macromolecule_catabolism	hmm.pnpase	hmm.rnase_ph	GO:0006139=nucleobase,_nucleoside,_nucleotide_and_nucleic_acid_metabolism	hmm.kh_1	PF00013:KH_domain	GO:0044248=cellular_catabolism	GO:0043283=biopolymer_metabolism
b3165	hmm.ribosomal_s15
b3166	PF01509:TruB_family_pseudouridylate_synthase_(N_terminal_domain)	hmm.trub_n
b3167	hmm.rbfa
b3168	hmm.gtp_eftu	hmm.gtp_eftu_d2	hmm.if2_n
b3169	hmm.s1
b3170	hmm.duf150
b3172	hmm.arginosuc_synth
b3173	hmm.sulfatase	PF00884:Sulfatase
b3175	hmm.secg
b3176	hmm.pgm_pmm_iii	hmm.pgm_pmm_i	hmm.pgm_pmm_ii	hmm.pgm_pmm_iv	PF00408:Phosphoglucomutase/phosphomannomutase,_C-terminal_domain
b3177	hmm.pterin_bind
b3178	hmm.aaa	hmm.ftsh_ext	hmm.peptidase_m41
b3179	hmm.ftsj
b3180	hmm.crs1_yhby
b3181	hmm.grea_greb_n	hmm.grea_greb
b3182	hmm.peptidase_s13	PF02113:D-Ala-D-Ala_carboxypeptidase_3_(S13)_family
b3183	hmm.gtp1_obg	PF01018:GTP1/OBG
b3184	hmm.duf6
b3185	hmm.ribosomal_l27
b3186	hmm.ribosomal_l21p
b3187	hmm.polyprenyl_synt
b3189	hmm.epsp_synthase
b3190	hmm.bola
b3192	hmm.tol_tol_ttg2
b3193	hmm.mce
b3194	hmm.duf140
b3195	hmm.abc_tran
b3196	hmm.na_ca_ex	PF01699:Sodium/calcium_exchanger_protein
b3197	hmm.sis	PF00571:CBS_domain_pair
b3199	hmm.duf1239
b3200	hmm.osta
b3201	hmm.abc_tran
b3202	PF00309:Sigma-54_factor,_Activator_interacting_domain_(AID)	hmm.sigma54_dbd	hmm.sigma54_aid	hmm.sigma54_cbd
b3203	hmm.ribosomal_s30ae
b3204	hmm.pts_eiia_2
b3205	hmm.atp_bind_2
b3206	hmm.pts-hpr
b3208	hmm.transgly	PF00912:Transglycosylase
b3209	hmm.dj-1_pfpi
b3210	hmm.pas	hmm.hatpase_c	hmm.response_reg	hmm.hiska	hmm.hpt
b3211	hmm.radical_sam
b3212	hmm.gxgxg	hmm.glu_synth_ntn	hmm.glu_syn_central	hmm.glu_synthase	PF00310:Glutamine_amidotransferases_class-II
b3213	PF00070:Pyridine_nucleotide-disulphide_oxidoreductase	hmm.pyr_redox
b3214	PF06551:Protein_of_unknown_function_(DUF1120)	hmm.duf1120
b3215	PF00345:Gram-negative_pili_assembly_chaperone,_N-terminal_domain	hmm.pili_assembly_c	hmm.pili_assembly_n
b3216	hmm.usher	PF00577:Fimbrial_Usher_protein
b3218	PF01609:Transposase_DDE_domain	hmm.transposase_11
b3219	PF06551:Protein_of_unknown_function_(DUF1120)	hmm.duf1120
b3220	hmm.duf1016	PF06250:Protein_of_unknown_function_(DUF1016)
b3221	hmm.duf386	PF04074:Domain_of_unknown_function_(DUF386)
b3222	PF00480:ROK_family	hmm.rok
b3223	hmm.nane
b3224	hmm.sugar_tr	hmm.mfs_1	PF07690:Major_Facilitator_Superfamily
b3225	hmm.dhdps
b3226	hmm.gntr
b3227	PF03606:C4-dicarboxylate_anaerobic_carrier	hmm.dcuc
b3228	hmm.sspb
b3229	hmm.gst_n	hmm.gst_c
b3230	hmm.ribosomal_s9
b3231	hmm.ribosomal_l13
b3232	hmm.afg1_atpase
b3233	hmm.duf1043
b3234	hmm.trypsin	hmm.pdz	PF00089:Trypsin
b3235	hmm.trypsin	hmm.pdz
b3236	hmm.ldh_1_c	hmm.ldh_1_n	PF00056:lactate/malate_dehydrogenase,_NAD_binding_domain
b3237	hmm.arg_repressor_c	hmm.arg_repressor
b3238	hmm.duf1471
b3240	PF04632:Fusaric_acid_resistance_protein_conserved_region	hmm.fusc
b3241	hmm.hlyd	PF00529:HlyD_family_secretion_protein
b3242	PF07869:Protein_of_unknown_function_(DUF1656)
b3243	hmm.hth_1	hmm.lysr_substrate
b3244	hmm.pmba_tldd
b3247	hmm.s1
b3248	hmm.maf	PF02545:Maf-like_protein
b3249	hmm.mred
b3250	PF04085:rod_shape-determining_protein_MreC	hmm.mrec
b3251	hmm.mreb_mbl
b3252	hmm.eal	hmm.ggdef	PF00563:EAL_domain
b3253	hmm.adh_zinc_n	PF00107:Zinc-binding_dehydrogenase
b3255	hmm.biotin_lipoyl
b3256	hmm.cpsase_l_chain	hmm.cpsase_l_d2	PF00289:Carbamoyl-phosphate_synthase_L_chain,_N-terminal_domain	hmm.biotin_carb_c
b3257	PF06196:Protein_of_unknown_function_(DUF997)	hmm.duf997
b3258	PF00474:Sodium:solute_symporter_family	hmm.ssf
b3259	hmm.prma
b3260	hmm.dus
b3261	hmm.hth_8
b3262	hmm.n6_n4_mtase	PF01555:DNA_methylase
b3264	hmm.tetr_n
b3265	hmm.hlyd	PF00529:HlyD_family_secretion_protein
b3266	PF00873:AcrB/AcrD/AcrF_family
b3268	PF00497:Bacterial_extracellular_solute-binding_proteins,_family_3	hmm.sbp_bac_3
b3269	PF00528:Binding-protein-dependent_transport_system_inner_membrane_component
b3270	PF00528:Binding-protein-dependent_transport_system_inner_membrane_component	hmm.bpd_transp_1
b3271	hmm.abc_tran	PF00005:ABC_transporter
b3280	PF07369:Protein_of_unknown_function_(DUF1488)	hmm.duf1488
b3281	PF01488:Shikimate_/_quinate_5-dehydrogenase	hmm.shikimate_dh
b3282	PF01300:yrdC_domain	hmm.sua5_ycio_yrdc
b3283	PF01396:Topoisomerase_DNA_binding_C4_zinc_finger	hmm.zf-c4_topoisom
b3284	hmm.duf494
b3286	hmm.smf
b3287	hmm.pep_deformylase
b3288	PF00551:Formyl_transferase	hmm.formyl_trans_n	hmm.formyl_trans_c
b3289	hmm.nusb	GO:0043283=biopolymer_metabolism	GO:0006139=nucleobase,_nucleoside,_nucleotide_and_nucleic_acid_metabolism	hmm.nol1_nop2_fmu	PF01029:NusB_family
b3290	hmm.trka_n	hmm.trka_c
b3291	hmm.mscl
b3294	hmm.ribosomal_l17
b3295	hmm.rna_pol_a_ctd	hmm.rna_pol_l	hmm.rna_pol_a_bac
b3296	hmm.ribosomal_s4	hmm.s4
b3297	hmm.ribosomal_s11
b3298	hmm.ribosomal_s13
b3299	hmm.ribosomal_l36
b3300	hmm.secy
b3301	hmm.ribosomal_l15	PF00256:Ribosomal_protein_L15
b3302	hmm.ribosomal_l30
b3303	hmm.ribosomal_s5_c	hmm.ribosomal_s5
b3304	hmm.ribosomal_l18p
b3305	hmm.ribosomal_l6
b3306	hmm.ribosomal_s8
b3307	hmm.ribosomal_s14
b3308	hmm.ribosomal_l5	PF00281:Ribosomal_protein_L5	hmm.ribosomal_l5_c
b3309	PF00467:KOW_motif
b3310	hmm.ribosomal_l14
b3311	hmm.ribosomal_s17
b3312	hmm.ribosomal_l29
b3313	hmm.ribosomal_l16
b3314	hmm.ribosomal_s3_n	hmm.kh_2	hmm.ribosomal_s3_c
b3315	PF00237:Ribosomal_protein_L22p/L17e	hmm.ribosomal_l22
b3316	hmm.ribosomal_s19
b3317	PF00181:Ribosomal_Proteins_L2,_RNA_binding_domain	hmm.ribosomal_l2_c	hmm.ribosomal_l2
b3318	hmm.ribosomal_l23
b3319	PF00573:Ribosomal_protein_L4/L1_family	hmm.ribosomal_l4
b3320	PF00297:Ribosomal_protein_L3	hmm.ribosomal_l3
b3321	hmm.ribosomal_s10
b3325	hmm.secretin_c	hmm.secretin_n	PF00263:Bacterial_type_II_and_III_secretion_system_protein
b3326	PF00437:Type_II/IV_secretion_system_protein	hmm.gspii_e
b3327	hmm.gspii_f	PF00482:Bacterial_type_II_secretion_system_protein_F_domain
b3328	PF07963:Prokaryotic_N-terminal_methylation_motif
b3329	PF07963:Prokaryotic_N-terminal_methylation_motif
b3330	PF02501:Bacterial_type_II_secretion_system_protein_I/J	hmm.gspii_ij
b3331	PF07963:Prokaryotic_N-terminal_methylation_motif
b3332	hmm.gspk	PF03934:General_secretion_pathway_protein_K
b3333	PF05134:General_secretion_pathway_protein_L_(GspL)	hmm.gspl
b3334	PF04612:General_secretion_pathway,_M_protein	hmm.gspm
b3335	hmm.peptidase_a24	PF01478:Type_IV_leader_peptidase_family
b3336	hmm.ferritin
b3337	hmm.fer2_bfd
b3338	hmm.cbm_5_12	PF00704:Glycosyl_hydrolases_family_18
b3339	hmm.gtp_eftu	hmm.gtp_eftu_d2	hmm.gtp_eftu_d3
b3340	hmm.gtp_eftu	hmm.efg_iv	hmm.gtp_eftu_d2	hmm.efg_c
b3341	hmm.ribosomal_s7	PF00177:Ribosomal_protein_S7p/S5e
b3342	hmm.ribosomal_s12
b3343	PF04077:DsrH_like_protein	hmm.dsrh
b3344	PF02635:DsrE/DsrF-like_family	hmm.drse
b3345	PF02635:DsrE/DsrF-like_family	hmm.drse
b3347	PF00254:FKBP-type_peptidyl-prolyl_cis-trans_isomerase	hmm.fkbp_n	hmm.fkbp_c
b3348	hmm.slyx
b3350	hmm.na_h_exchanger	PF00999:Sodium/hydrogen_exchanger_family
b3351	hmm.flavodoxin_2
b3352	hmm.abc_tran
b3353	hmm.abhydrolase_1	PF00561:alpha/beta_hydrolase_fold
b3354	hmm.upf0270
b3355	hmm.prk
b3356	hmm.osmc
b3357	hmm.cnmp_binding	hmm.crp
b3358	PF05976:Bacterial_membrane_protein_of_unknown_function_(DUF893)
b3359	PF00202:Aminotransferase_class-III	hmm.aminotran_3
b3360	hmm.gatase	PF00117:Glutamine_amidotransferase_class-I
b3361	hmm.fic	PF02661:Fic_protein_family
b3363	hmm.pro_isomerase
b3364	hmm.mfs_1	PF07690:Major_Facilitator_Superfamily
b3365	hmm.nir_sir_ferr	hmm.nir_sir	PF00070:Pyridine_nucleotide-disulphide_oxidoreductase	hmm.fer2_bfd	hmm.pyr_redox
b3367	hmm.form_nir_trans
b3368	hmm.tp_methylase
b3370	PF00324:Amino_acid_permease	hmm.aa_permease
b3374	PF00294:pfkB_family_carbohydrate_kinase	hmm.pfkb
b3375	hmm.utra	hmm.gntr	PF00392:Bacterial_regulatory_proteins,_gntR_family
b3379	PF02126:Phosphotriesterase_family	hmm.pte
b3380	hmm.metalloenzyme	PF01676:Metalloenzyme_superfamily
b3381	hmm.ala_racemase_n	PF01168:Alanine_racemase,_N-terminal_domain
b3384	PF00579:tRNA_synthetases_class_I_(W_and_Y)	hmm.trna-synt_1b
b3385	PF00702:haloacid_dehalogenase-like_hydrolase	hmm.hydrolase
b3386	hmm.ribul_p_3_epim
b3387	hmm.methyltransfd12
b3389	PF01761:3-dehydroquinate_synthase	hmm.dhq_synthase
b3390	hmm.ski
b3391	hmm.secretin_c	hmm.secretin_n	PF00263:Bacterial_type_II_and_III_secretion_system_protein
b3394	hmm.piln
b3396	hmm.transgly	hmm.transpeptidase	PF00905:Penicillin_binding_protein_transpeptidase_domain
b3397	hmm.nudix	PF00293:NUDIX_domain
b3398	PF07095:Intracellular_growth_attenuator_protein_IgaA
b3399	hmm.hydrolase
b3400	hmm.s4
b3401	hmm.hsp33
b3403	PF01293:Phosphoenolpyruvate_carboxykinase
b3404	hmm.hatpase_c	hmm.hiska
b3405	hmm.trans_reg_c	hmm.response_reg
b3406	PF01272:Prokaryotic_transcription_elongation_factor,_GreA/GreB,_C-terminal_domain	hmm.grea_greb_n	hmm.grea_greb
b3407	hmm.s1	PF00575:S1_RNA_binding_domain
b3408	hmm.feoa
b3409	hmm.feob_n	hmm.gate	PF01926:GTPase_of_unknown_function	hmm.feob_c
b3411	hmm.transposase_31	PF04754:Putative_transposase,_YhgA-like
b3412	hmm.abhydrolase_1	PF00561:alpha/beta_hydrolase_fold
b3413	PF00156:Phosphoribosyl_transferase_domain
b3414	hmm.hesb	PF01106:NifU-like_domain
b3415	hmm.gntp_permease	PF02447:GntP_family_permease
b3416	hmm.4a_glucanotrans	PF02446:4-alpha-glucanotransferase
b3417	PF00343:Carbohydrate_phosphorylase
b3418	hmm.gere	PF00196:Bacterial_regulatory_proteins,_luxR_family
b3419	hmm.rtc_insert
b3420	hmm.rtc
b3421	hmm.upf0027	PF01139:Uncharacterized_protein_family_UPF0027
b3422	PF00158:Sigma-54_interaction_domain	hmm.rtcr	hmm.sigma54_activat
b3423	hmm.deor
b3424	PF01694:Rhomboid_family	hmm.rhomboid
b3425	hmm.rhodanese
b3426	PF01266:FAD_dependent_oxidoreductase	hmm.dao
b3430	hmm.ntp_transferase
b3431	hmm.isoamylase_n	PF00128:Alpha_amylase,_catalytic_domain
b3432	hmm.isoamylase_n	PF00128:Alpha_amylase,_catalytic_domain
b3433	hmm.semialdhyde_dhc	hmm.semialdhyde_dh
b3434	hmm.marc
b3436	hmm.gntp_permease
b3437	PF01202:Shikimate_kinase
b3438	hmm.peripla_bp_1
b3439	hmm.pirin	PF02678:Pirin
b3440	hmm.gfo_idh_moca	PF01408:Oxidoreductase_family,_NAD-binding_Rossmann_fold	hmm.gfo_idh_moca_c
b3441	hmm.acetyltransf_1	PF00583:Acetyltransferase_(GNAT)_family
b3442	hmm.duf796	PF01844:HNH_endonuclease
b3444	hmm.ins_element1
b3445	PF03400:IS1_transposase	hmm.transposase_27
b3447	hmm.g_glu_transpept	PF01019:Gamma-glutamyltranspeptidase
b3449	hmm.gdpd	PF03009:Glycerophosphoryl_diester_phosphodiesterase_family
b3450	hmm.abc_tran	PF00005:ABC_transporter
b3451	PF00528:Binding-protein-dependent_transport_system_inner_membrane_component	hmm.bpd_transp_1
b3452	PF00528:Binding-protein-dependent_transport_system_inner_membrane_component	hmm.bpd_transp_1
b3453	hmm.sbp_bac_1
b3454	hmm.abc_tran	PF00005:ABC_transporter
b3455	hmm.abc_tran
b3456	hmm.bpd_transp_2	PF02653:Branched-chain_amino_acid_transport_system_/_permease_component
b3457	hmm.bpd_transp_2
b3458	PF01094:Receptor_family_ligand_binding_region	hmm.anf_receptor
b3459	PF00583:Acetyltransferase_(GNAT)_family
b3460	GO:0009308=amine_metabolism	GO:0044249=cellular_biosynthesis	GO:0006519=amino_acid_and_derivative_metabolism	hmm.anf_receptor	GO:0044271=nitrogen_compound_biosynthesis	GO:0006082=organic_acid_metabolism
b3461	hmm.sigma70_r4	hmm.sigma70_r2
b3462	hmm.ftsx
b3463	hmm.abc_tran
b3464	PF00448:SRP54-type_protein,_GTPase_domain	hmm.srp54_n	hmm.srp54
b3465	hmm.cons_hypoth95
b3466	PF06611:Protein_of_unknown_function_(DUF1145)	hmm.duf1145
b3469	hmm.hma	PF00122:E1-E2_ATPase	hmm.hydrolase	hmm.e1-e2_atpase
b3470	hmm.sira
b3471	PF02592:Uncharacterized_ACR,_YhhQ_family_COG1738	hmm.duf165
b3473	hmm.mfs_1	PF07690:Major_Facilitator_Superfamily
b3474	hmm.upf0118
b3475	PF01648:4'-phosphopantetheinyl_transferase_superfamily
b3476	hmm.sbp_bac_5	PF00496:Bacterial_extracellular_solute-binding_proteins,_family_5_Middle
b3477	PF00528:Binding-protein-dependent_transport_system_inner_membrane_component	hmm.bpd_transp_1
b3478	hmm.bpd_transp_1
b3479	hmm.abc_tran	PF00005:ABC_transporter
b3480	hmm.abc_tran	PF00005:ABC_transporter
b3481	hmm.hth_4
b3482	PF03527:RHS_protein	hmm.rhs
b3484	PF01609:Transposase_DDE_domain	hmm.transposase_11
b3485	hmm.abc2_membrane
b3486	hmm.abc_tran	PF00005:ABC_transporter	hmm.abc2_membrane
b3487	hmm.hlyd	PF00529:HlyD_family_secretion_protein
b3492	hmm.hi0933_like	PF03486:HI0933-like_protein
b3493	hmm.pho4
b3495	hmm.usp
b3496	hmm.ptr2	PF00854:POT_family
b3497	hmm.duf548
b3498	hmm.peptidase_m3	PF01432:Peptidase_family_M3
b3499	hmm.duf519	PF04378:Protein_of_unknown_function_(DUF519)
b3500	hmm.pyr_redox_dim	PF00070:Pyridine_nucleotide-disulphide_oxidoreductase	hmm.pyr_redox
b3501	PF01022:Bacterial_regulatory_protein,_arsR_family	hmm.hth_5
b3503	hmm.arsc
b3505	PF01609:Transposase_DDE_domain	hmm.transposase_11
b3506	hmm.slp	PF03843:Outer_membrane_lipoprotein_Slp_family
b3507	PF00196:Bacterial_regulatory_proteins,_luxR_family
b3508	hmm.mgtc
b3510	hmm.hdea
b3513	hmm.hlyd	PF00529:HlyD_family_secretion_protein
b3514	PF00873:AcrB/AcrD/AcrF_family
b3515	hmm.hth_arac
b3516	hmm.hth_arac	GO:0006139=nucleobase,_nucleoside,_nucleotide_and_nucleic_acid_metabolism	PF00165:Bacterial_regulatory_helix-turn-helix_proteins,_AraC_family
b3517	hmm.pyridoxal_dec
b3518	hmm.ccp_maug	PF00034:Cytochrome_c
b3519	PF01204:Trehalase	hmm.trehalase
b3520	hmm.gere	PF00196:Bacterial_regulatory_proteins,_luxR_family
b3521	PF00126:Bacterial_regulatory_helix-turn-helix_protein,_lysR_family	hmm.hth_1	hmm.lysr_substrate
b3522	hmm.ribonuclease_bn	PF03631:Ribonuclease_BN-like_family
b3523	hmm.sugar_tr	PF00083:Sugar_(and_other)_transporter	hmm.mfs_1
b3524	PF05170:AsmA_family
b3525	hmm.eal	PF00563:EAL_domain
b3526	PF00294:pfkB_family_carbohydrate_kinase	hmm.pfkb
b3527	hmm.peptidase_m16_c	PF00675:Insulinase_(Peptidase_family_M16)
b3528	hmm.sdf
b3529	hmm.eal	PF00563:EAL_domain
b3530	hmm.bcsc_c	PF00515:Tetratricopeptide_repeat
b3531	PF01270:Glycosyl_hydrolases_family_8	hmm.glyco_hydro_8
b3532	PF03170:Bacterial_cellulose_synthase_subunit
b3533	PF00535:Glycosyl_transferase_family_2	hmm.glycos_transf_2
b3534	PF06564:YhjQ_protein	hmm.yhjq
b3540	hmm.abc_tran	PF00005:ABC_transporter
b3541	hmm.abc_tran
b3542	hmm.bpd_transp_1
b3543	hmm.bpd_transp_1
b3544	hmm.sbp_bac_5	PF00496:Bacterial_extracellular_solute-binding_proteins,_family_5_Middle
b3546	hmm.sulfatase	PF00884:Sulfatase
b3547	hmm.mfs_1	PF07690:Major_Facilitator_Superfamily
b3549	hmm.adenine_glyco	PF03352:Methyladenine_glycosylase
b3550	hmm.acetyltransf_1	PF00583:Acetyltransferase_(GNAT)_family
b3551	PF00384:Molybdopterin_oxidoreductase	hmm.molydop_binding	hmm.molybdopterin
b3552	hmm.ompa	PF00691:OmpA_family
b3553	PF00389:D-isomer_specific_2-hydroxyacid_dehydrogenase,_catalytic_domain	hmm.2-hacid_dh	hmm.2-hacid_dh_c
b3556	hmm.csd
b3558	PF00665:Integrase_core_domain	hmm.rve
b3559	PF02092:Glycyl-tRNA_synthetase_beta_subunit
b3560	PF02091:Glycyl-tRNA_synthetase_alpha_subunit	hmm.trna_synt_2e
b3561	PF01757:Acyltransferase_family
b3562	hmm.yiaab
b3563	hmm.yiaab	PF05360:yiaA/B_two_helix_domain
b3564	hmm.fggy_n	hmm.fggy_c	PF00370:FGGY_family_of_carbohydrate_kinases,_N-terminal_domain
b3565	hmm.xylose_isom	PF01261:Xylose_isomerase-like_TIM_barrel
b3566	PF00532:Periplasmic_binding_proteins_and_sugar_binding_domain_of_the_LacI_family
b3567	hmm.abc_tran	PF00005:ABC_transporter
b3568	hmm.bpd_transp_2
b3569	hmm.hth_arac
b3570	hmm.amidase_4	PF01832:Mannosyl-glycoprotein_endo-beta-N-acetylglucosaminidase
b3571	PF00128:Alpha_amylase,_catalytic_domain	hmm.alpha-amylase
b3572	PF00155:Aminotransferase_class_I_and_II
b3573	PF00037:4Fe-4S_binding_domain
b3574	hmm.iclr	PF01614:Bacterial_transcriptional_regulator
b3575	hmm.ldh_2	PF02615:Malate/L-lactate_dehydrogenase
b3576	hmm.duf386	PF04074:Domain_of_unknown_function_(DUF386)
b3577	PF04290:Tripartite_ATP-independent_periplasmic_transporters,_DctQ_component	hmm.dctq
b3578	PF00597:	hmm.dctm	hmm.deda
b3579	hmm.sbp_bac_7	PF03480:Bacterial_extracellular_solute-binding_protein,_family_7
b3580	hmm.fggy_n	hmm.fggy_c	PF00370:FGGY_family_of_carbohydrate_kinases,_N-terminal_domain
b3581	hmm.ompdecase	PF00215:Orotidine_5'-phosphate_decarboxylase_/_HUMPS_family
b3582	hmm.hxl6piso_put	PF01261:Xylose_isomerase-like_TIM_barrel
b3583	hmm.aldolase_ii	PF00596:Class_II_Aldolase_and_Adducin_N-terminal_domain
b3584	hmm.mipa	PF06629:MltA-interacting_protein_MipA
b3585	PF00126:Bacterial_regulatory_helix-turn-helix_protein,_lysR_family	hmm.hth_1
b3586	hmm.hlyd	PF00529:HlyD_family_secretion_protein
b3588	hmm.aldedh	PF00171:Aldehyde_dehydrogenase_family
b3589	PF00465:Iron-containing_alcohol_dehydrogenase	hmm.fe-adh
b3590	hmm.gtp_eftu	hmm.gtp_eftu_d2	PF00009:Elongation_factor_Tu_GTP_binding_domain
b3591	hmm.sela
b3592	hmm.gst_n	hmm.gst_c
b3593	PF03527:RHS_protein	hmm.rhs
b3595	PF03527:RHS_protein	hmm.rhs
b3597	hmm.hlyd
b3599	hmm.pts_eiia_2	PF00359:Phosphoenolpyruvate-dependent_sugar_phosphotransferase_system,_EIIA_2	hmm.pts_eiic	hmm.pts_iib
b3600	hmm.mannitol_dh	PF01232:Mannitol_dehydrogenase_Rossmann_domain
b3601	hmm.mtlr
b3603	PF02652:L-lactate_permease
b3604	hmm.gntr
b3605	PF01070:FMN-dependent_dehydrogenase	hmm.fmn_dh
b3606	hmm.spou_methylase
b3607	hmm.satase_n
b3608	hmm.nad_gly3p_dh_c	hmm.nad_gly3p_dh_n
b3609	hmm.secb
b3610	hmm.glutaredoxin
b3611	hmm.rhodanese
b3612	hmm.metalloenzyme	PF01676:Metalloenzyme_superfamily	hmm.ipgm_n
b3613	hmm.peptidase_m23	PF01551:Peptidase_family_M23
b3614	hmm.polysacc_deac_2	PF04748:Divergent_polysaccharide_deacetylase
b3615	PF00535:Glycosyl_transferase_family_2	hmm.glycos_transf_2
b3616	hmm.adh_zinc_n	PF00107:Zinc-binding_dehydrogenase
b3617	hmm.aminotran_1_2
b3619	hmm.epimerase
b3620	hmm.glyco_transf_9	PF01075:Glycosyltransferase_family_9_(heptosyltransferase)
b3621	hmm.glyco_transf_9	PF01075:Glycosyltransferase_family_9_(heptosyltransferase)
b3622	hmm.wzy_c	PF04932:O-Antigen_Polymerase
b3625	PF06176:Lipopolysaccharide_core_biosynthesis_protein_(WaaY)	hmm.waay
b3626	hmm.glyco_transf_8	PF01501:Glycosyl_transferase_family_8
b3627	hmm.glyco_transf_8	PF01501:Glycosyl_transferase_family_8
b3628	hmm.glycos_transf_1	PF00534:Glycosyl_transferases_group_1
b3630	PF06293:Lipopolysaccharide_kinase_(Kdo/WaaP)_family	hmm.kdo
b3631	hmm.glycos_transf_1	PF00534:Glycosyl_transferases_group_1
b3632	hmm.glyco_transf_9	PF01075:Glycosyltransferase_family_9_(heptosyltransferase)
b3633	hmm.glycos_transf_n
b3634	hmm.ctp_transf_2
b3635	hmm.h2th	hmm.fapy_dna_glyco	PF01149:Formamidopyrimidine-DNA_glycosylase_N-terminal_domain
b3636	hmm.ribosomal_l33
b3637	hmm.ribosomal_l28
b3638	hmm.radc	PF04002:RadC,_DNA_repair_protein
b3639	hmm.flavoprotein	hmm.dfp
b3640	hmm.dutpase	PF00692:dUTPase
b3642	hmm.pribosyltran
b3643	hmm.rnase_ph_c	hmm.rnase_ph	PF01138:3'_exoribonuclease_family,_domain_1
b3644	hmm.yicc_n	PF03755:YicC-like_family,_N-terminal_region
b3646	hmm.upf0126
b3647	hmm.dna_ligase_ob	hmm.dna_ligase_aden	PF01653:NAD-dependent_DNA_ligase_adenylation_domain
b3648	hmm.guanylate_kin	PF00625:Guanylate_kinase
b3649	hmm.rna_pol_rpb6
b3650	hmm.rela_spot	hmm.hd	hmm.tgs
b3651	hmm.spou_methylase
b3652	hmm.dead	PF00270:DEAD/DEAH_box_helicase	hmm.helicase_c
b3653	hmm.glt_symporter
b3654	hmm.xan_ur_permease
b3655	PF07089:
b3656	PF01055:Glycosyl_hydrolases_family_31	hmm.glyco_hydro_31
b3659	hmm.mfs_1	PF07690:Major_Facilitator_Superfamily
b3660	hmm.duf6	PF00892:Integral_membrane_protein_DUF6
b3661	hmm.lipoprotein_9	PF03180:NLPA_lipoprotein
b3662	hmm.mfs_1
b3663	hmm.duf1198
b3664	hmm.xan_ur_permease	PF00860:Permease_family
b3665	hmm.amidohydro_1	PF01979:Amidohydrolase_family
b3666	hmm.mfs_1
b3667	hmm.mfs_1	PF07690:Major_Facilitator_Superfamily
b3668	hmm.hatpase_c	hmm.mase1	PF02518:Histidine_kinase-,_DNA_gyrase_B-,_and_HSP90-like_ATPase
b3669	hmm.response_reg	hmm.gere
b3670	hmm.act
b3671	hmm.tpp_enzyme_n	PF00205:Thiamine_pyrophosphate_enzyme,_central_domain	hmm.tpp_enzyme_m
b3673	hmm.mfs_1	PF07690:Major_Facilitator_Superfamily
b3676	hmm.duf202
b3678	hmm.sulfatase	PF00884:Sulfatase
b3679	PF00474:Sodium:solute_symporter_family	hmm.ssf
b3680	PF00165:Bacterial_regulatory_helix-turn-helix_proteins,_AraC_family	hmm.arac_binding
b3681	hmm.glyco_hydro_4	PF02056:Family_4_glycosyl_hydrolase
b3682	hmm.pts_eiib
b3683	hmm.pts_eiic	PF02378:Phosphotransferase_system,_EIIC
b3684	hmm.utra	hmm.gntr	PF00392:Bacterial_regulatory_proteins,_gntR_family
b3685	hmm.asp-al_ex	hmm.trka_c	PF02080:TrkA-C_domain
b3686	hmm.hsp20
b3687	hmm.hsp20
b3688	hmm.duf1375
b3690	PF01360:
b3691	hmm.mfs_1
b3692	hmm.mr_mle	hmm.mr_mle_n
b3693	PF05035:2-keto-3-deoxy-galactonokinase	hmm.dgok
b3695	hmm.gntr
b3697	hmm.hydrolase
b3698	PF06078:Bacterial_protein_of_unknown_function_(DUF937)	hmm.duf937
b3699	hmm.dna_gyraseb_c	hmm.hatpase_c	hmm.dna_gyraseb
b3700	hmm.smc_n
b3701	hmm.dna_pol3_beta_2	hmm.dna_pol3_beta	hmm.dna_pol3_beta_3
b3702	PF00308:Bacterial__dnaA__protein	hmm.bac_dnaa
b3703	hmm.ribosomal_l34
b3704	GO:0009057=macromolecule_catabolism	GO:0044248=cellular_catabolism	GO:0043283=biopolymer_metabolism	GO:0006139=nucleobase,_nucleoside,_nucleotide_and_nucleic_acid_metabolism	hmm.ribonuclease_p
b3705	hmm.60kd_imp	PF02096:60Kd_inner_membrane_protein
b3706	PF01926:GTPase_of_unknown_function
b3709	hmm.trp_tyr_perm	PF03222:Tryptophan/tyrosine_permease_family
b3710	hmm.mfs_1	PF07690:Major_Facilitator_Superfamily
b3711	PF00126:Bacterial_regulatory_helix-turn-helix_protein,_lysR_family	hmm.hth_1	hmm.lysr_substrate
b3713	hmm.fmn_red
b3714	hmm.xan_ur_permease	PF00860:Permease_family
b3715	PF00702:haloacid_dehalogenase-like_hydrolase	hmm.hydrolase
b3717	PF03691:Uncharacterised_protein_family_(UPF0167)	hmm.upf0167
b3718	PF01182:Glucosamine-6-phosphate_isomerases/6-phosphogluconolactonase
b3719	PF00756:Putative_esterase	hmm.isoamylase_n
b3720	hmm.lamb	PF02264:LamB_porin
b3721	hmm.glyco_hydro_1	PF00232:Glycosyl_hydrolase_family_1
b3722	PF00358:phosphoenolpyruvate-dependent_sugar_phosphotransferase_system,_EIIA_1	hmm.pts_eiic	hmm.pts_eiia_1	hmm.pts_eiib
b3723	hmm.cat_rbd	PF00874:PRD_domain	hmm.prd
b3724	hmm.phou
b3725	hmm.abc_tran
b3726	PF00528:Binding-protein-dependent_transport_system_inner_membrane_component	hmm.bpd_transp_1
b3728	hmm.sbp_bac_1
b3729	hmm.sis	hmm.gatase_2	PF00310:Glutamine_amidotransferases_class-II
b3731	hmm.atp-synt_de_n	hmm.atp-synt_de
b3732	hmm.atp-synt_ab_n	hmm.atp-synt_ab_c	hmm.atp-synt_ab
b3733	hmm.atp-synt
b3734	hmm.atp-synt_ab_n	hmm.atp-synt_ab_c	hmm.atp-synt_ab
b3735	hmm.oscp
b3736	hmm.atp-synt_b
b3737	hmm.atp-synt_c
b3738	hmm.atp-synt_a
b3739	hmm.atp_synt_i
b3740	hmm.gidb
b3741	hmm.gida
b3742	hmm.flavodoxin_1	PF00258:Flavodoxin
b3743	hmm.asnc_trans_reg
b3744	hmm.asna	PF03590:Aspartate-ammonia_ligase
b3746	PF07728:ATPase_family_associated_with_various_cellular_activities_(AAA)
b3747	hmm.k_trans
b3748	PF05025:RbsD_/_FucU_transport_protein_family	hmm.rbsd_fucu
b3749	hmm.abc_tran	PF00005:ABC_transporter
b3750	hmm.bpd_transp_2
b3751	hmm.peripla_bp_1	PF00532:Periplasmic_binding_proteins_and_sugar_binding_domain_of_the_LacI_family
b3752	hmm.pfkb
b3753	hmm.peripla_bp_1	hmm.laci
b3754	hmm.mfs_1	PF07690:Major_Facilitator_Superfamily
b3755	PF00392:Bacterial_regulatory_proteins,_gntR_family
b3763	hmm.hth_1
b3764	hmm.duf413
b3765	PF01078:Magnesium_chelatase,_subunit_ChlI	hmm.mg_chelatase
b3767	hmm.tpp_enzyme_n	hmm.tpp_enzyme_m
b3770	hmm.aminotran_4
b3771	PF00920:Dehydratase_family
b3772	hmm.thr_dehydrat_c	hmm.palp	PF00291:Pyridoxal-phosphate_dependent_enzyme
b3773	PF00126:Bacterial_regulatory_helix-turn-helix_protein,_lysR_family	hmm.hth_1	hmm.lysr_substrate
b3774	hmm.ilvc	PF01450:Acetohydroxy_acid_isomeroreductase,_catalytic_domain
b3775	hmm.rotamase
b3778	hmm.uvrd-helicase	PF00580:UvrD/REP_helicase
b3779	PF02541:Ppx/GppA_phosphatase_family	hmm.ppx-gppa
b3780	hmm.dead	hmm.helicase_c
b3781	hmm.thioredoxin
b3783	hmm.rho_rna_bind	hmm.rho_n	hmm.atp-synt_ab
b3784	GO:0044260=cellular_macromolecule_metabolism	GO:0009059=macromolecule_biosynthesis	GO:0044249=cellular_biosynthesis	GO:0043283=biopolymer_metabolism	GO:0005975=carbohydrate_metabolism
b3785	GO:0044260=cellular_macromolecule_metabolism	GO:0009059=macromolecule_biosynthesis	GO:0044249=cellular_biosynthesis	hmm.wzz	GO:0043283=biopolymer_metabolism	GO:0005975=carbohydrate_metabolism
b3786	GO:0044260=cellular_macromolecule_metabolism	GO:0009059=macromolecule_biosynthesis	GO:0044249=cellular_biosynthesis	GO:0043283=biopolymer_metabolism	GO:0005975=carbohydrate_metabolism	PF02350:UDP-N-acetylglucosamine_2-epimerase	hmm.epimerase_2
b3787	hmm.udpg_mgdp_dh_n	PF00984:UDP-glucose/GDP-mannose_dehydrogenase_family,_central_domain	hmm.udpg_mgdp_dh	hmm.udpg_mgdp_dh_c
b3788	GO:0044260=cellular_macromolecule_metabolism	GO:0009059=macromolecule_biosynthesis	GO:0044249=cellular_biosynthesis	GO:0043283=biopolymer_metabolism	GO:0005975=carbohydrate_metabolism	hmm.epimerase
b3789	GO:0009059=macromolecule_biosynthesis	GO:0008610=lipid_biosynthesis	PF00483:Nucleotidyl_transferase	GO:0044260=cellular_macromolecule_metabolism	GO:0044249=cellular_biosynthesis	GO:0043283=biopolymer_metabolism	GO:0005975=carbohydrate_metabolism	hmm.ntp_transferase	GO:0044255=cellular_lipid_metabolism	GO:0006629=lipid_metabolism
b3790	PF00583:Acetyltransferase_(GNAT)_family
b3791	GO:0044260=cellular_macromolecule_metabolism	GO:0009059=macromolecule_biosynthesis	GO:0044249=cellular_biosynthesis	PF01041:DegT/DnrJ/EryC1/StrS_aminotransferase_family	GO:0043283=biopolymer_metabolism	GO:0005975=carbohydrate_metabolism	hmm.degt_dnrj_eryc1
b3793	GO:0044260=cellular_macromolecule_metabolism	GO:0009059=macromolecule_biosynthesis	GO:0044249=cellular_biosynthesis	GO:0043283=biopolymer_metabolism	GO:0005975=carbohydrate_metabolism	PF06899:WzyE_protein
b3794	GO:0009059=macromolecule_biosynthesis	GO:0044260=cellular_macromolecule_metabolism	hmm.glyco_tran_wecb	PF03808:Glycosyl_transferase_WecB/TagA/CpsF_family	GO:0044249=cellular_biosynthesis	GO:0005975=carbohydrate_metabolism	GO:0043283=biopolymer_metabolism
b3795	PF00324:Amino_acid_permease	hmm.aa_permease
b3800	hmm.radical_sam	PF04055:Radical_SAM_superfamily
b3801	hmm.sulfatase	PF00884:Sulfatase
b3802	hmm.hemy_n
b3803	hmm.hemx	PF04375:HemX
b3804	PF02602:Uroporphyrinogen-III_synthase_HemD	hmm.hem4
b3805	PF01379:Porphobilinogen_deaminase,_dipyromethane_cofactor_binding_domain	hmm.porphobil_deam	hmm.porphobil_deamc
b3806	PF01295:Adenylate_cyclase,_class-I
b3807	hmm.frataxin_cyay	PF01491:Frataxin-like_domain
b3809	hmm.dap_epimerase
b3810	PF04340:Protein_of_unknown_function,_DUF484	hmm.duf484
b3811	hmm.phage_integr_n	hmm.phage_integrase
b3812	hmm.hydrolase
b3813	hmm.uvrd-helicase	PF00580:UvrD/REP_helicase
b3816	hmm.cora
b3819	PF00892:Integral_membrane_protein_DUF6
b3820	hmm.4hbt
b3821	hmm.pla1
b3822	hmm.hrdc	hmm.dead	PF00270:DEAD/DEAH_box_helicase	hmm.helicase_c
b3823	GO:0009308=amine_metabolism	GO:0044249=cellular_biosynthesis	GO:0006519=amino_acid_and_derivative_metabolism	hmm.lyse	GO:0044271=nitrogen_compound_biosynthesis	GO:0006082=organic_acid_metabolism
b3824	hmm.lyse
b3825	hmm.abhydrolase_1	PF00561:alpha/beta_hydrolase_fold
b3827	hmm.duf6
b3828	hmm.hth_1	hmm.lysr_substrate
b3829	hmm.methionine_synt	PF01717:Cobalamin-independent_synthase,_Catalytic_domain
b3830	hmm.dlh	PF01738:Dienelactone_hydrolase_family
b3831	hmm.pnp_udp_1	PF01048:Phosphorylase_family
b3832	hmm.rmuc
b3833	hmm.ubie_methyltran
b3834	hmm.duf1243
b3835	hmm.abc1
b3836	hmm.mtta_hcf106
b3839	hmm.tatc
b3840	hmm.tatd_dnase
b3843	hmm.ubid
b3844	hmm.nad_binding_1
b3845	hmm.thiolase_c	hmm.thiolase_n	PF00108:Thiolase,_N-terminal_domain
b3846	hmm.3hcdh	hmm.3hcdh_n	hmm.ech	PF00378:Enoyl-CoA_hydratase/isomerase_family
b3847	PF00557:metallopeptidase_family_M24	hmm.peptidase_m24
b3848	hmm.upf0029	PF01205:Uncharacterized_protein_family_UPF0029
b3849	hmm.trkh
b3856	hmm.mobb	PF03205:Molybdopterin_guanine_dinucleotide_synthesis_protein_B
b3858	hmm.duf1040
b3859	hmm.duf954
b3860	hmm.dsba
b3861	PF06097:Bacterial_protein_of_unknown_function_(DUF945)
b3862	PF01553:Acyltransferase	hmm.acyltransferase
b3863	hmm.dna_pol_a	PF00476:DNA_polymerase_family_A	hmm.5_3_exonuc	hmm.5_3_exonuc_n	hmm.3_5_exonuc
b3866	hmm.duf414
b3867	hmm.hemn_c	hmm.radical_sam	PF04055:Radical_SAM_superfamily
b3868	hmm.response_reg	hmm.hth_8	hmm.sigma54_activat
b3869	hmm.hatpase_c	hmm.hiska
b3870	hmm.gln-synt_n	hmm.gln-synt_c
b3871	hmm.gtp_eftu	hmm.gtp_eftu_d2	PF00009:Elongation_factor_Tu_GTP_binding_domain	hmm.efg_c
b3872	hmm.utra	hmm.gntr
b3873	PF01261:Xylose_isomerase-like_TIM_barrel
b3874	hmm.mfs_1	PF07690:Major_Facilitator_Superfamily
b3875	PF06178:Oligogalacturonate-specific_porin_protein_(KdgM)	hmm.kdgm
b3878	PF01055:Glycosyl_hydrolases_family_31	hmm.glyco_hydro_31
b3879	hmm.aldose_epim	PF01263:Aldose_1-epimerase
b3880	hmm.glcnac_2-epim	PF07221:N-acylglucosamine_2-epimerase_(GlcNAc_2-epimerase)
b3881	PF04274:	hmm.lacd
b3883	PF00294:pfkB_family_carbohydrate_kinase	hmm.pfkb
b3884	PF00455:Bacterial_regulatory_proteins,_deoR_family	hmm.deor
b3885	hmm.hydrolase
b3886	hmm.ribonuclease_bn
b3887	hmm.tyr_deacylase
b3888	hmm.acetyltransf_1
b3889	hmm.hth_4
b3891	PF04216:Protein_involved_in_formate_dehydrogenase_formation	hmm.fdhe
b3894	PF00384:Molybdopterin_oxidoreductase
b3895	hmm.fdhd-narq	PF02634:FdhD/NarQ_family
b3897	PF00359:Phosphoenolpyruvate-dependent_sugar_phosphotransferase_system,_EIIA_2
b3898	PF05343:M42_glutamyl_aminopeptidase	hmm.peptidase_m42
b3899	hmm.pts_iib_fruc	hmm.pts_eiic	PF02378:Phosphotransferase_system,_EIIC
b3900	hmm.pts_eiia_2	PF00359:Phosphoenolpyruvate-dependent_sugar_phosphotransferase_system,_EIIA_2
b3901	PF05336:Protein_of_unknown_function_(DUF718)	hmm.duf718
b3902	hmm.aldolase_ii	PF00596:Class_II_Aldolase_and_Adducin_N-terminal_domain
b3903	PF06134:L-rhamnose_isomerase_(RhaA)
b3904	hmm.fggy_n	PF00370:FGGY_family_of_carbohydrate_kinases,_N-terminal_domain
b3905	hmm.hth_arac	PF00165:Bacterial_regulatory_helix-turn-helix_proteins,_AraC_family	hmm.arac_binding
b3906	hmm.hth_arac	PF00165:Bacterial_regulatory_helix-turn-helix_proteins,_AraC_family	hmm.arac_binding
b3907	hmm.rhat	PF06379:L-rhamnose-proton_symport_protein_(RhaT)
b3908	hmm.sod_fe_c	PF00081:Iron/manganese_superoxide_dismutases,_alpha-hairpin_domain	hmm.sod_fe_n
b3909	hmm.kdgt
b3910	hmm.3-alpha	hmm.mosc	PF03473:MOSC_domain
b3911	hmm.hamp	hmm.hatpase_c	hmm.hiska
b3912	hmm.trans_reg_c	hmm.response_reg
b3915	hmm.cation_efflux
b3916	hmm.pfk
b3917	hmm.sbp_bac_1
b3918	PF02611:CDP-diacylglycerol_pyrophosphatase	hmm.cdh
b3919	hmm.tim
b3920	hmm.duf1454	PF07305:Protein_of_unknown_function_(DUF1454)
b3921	hmm.duf805
b3922	hmm.duf406	PF04175:Protein_of_unknown_function_(DUF406)
b3923	hmm.usp
b3924	PF00175:Oxidoreductase_NAD-binding_domain	hmm.nad_binding_1
b3925	hmm.fbpase_glpx
b3926	hmm.fggy_n	hmm.fggy_c
b3927	hmm.mip
b3928	hmm.duf904
b3929	hmm.methyltransf_6
b3930	PF01040:UbiA_prenyltransferase_family	hmm.ubia
b3932	hmm.proteasome
b3933	PF01556:DnaJ_C_terminal_region
b3934	hmm.peripla_bp_1
b3935	hmm.dead	PF00270:DEAD/DEAH_box_helicase
b3936	hmm.ribosomal_l31
b3937	hmm.duf1105	PF06520:Protein_of_unknown_function_(DUF1105)
b3938	hmm.metj
b3939	PF01053:Cys/Met_metabolism_PLP-dependent_enzyme	hmm.cys_met_meta_pp
b3940	hmm.homoserine_dh	hmm.nad_binding_3	hmm.aa_kinase	PF00696:Amino_acid_kinase_family
b3941	hmm.mthfr
b3942	hmm.peroxidase	PF00141:Peroxidase
b3943	hmm.duf6
b3944	PF06940:Protein_of_unknown_function_(DUF1287)	hmm.duf1287
b3945	hmm.fe-adh
b3946	PF00923:Transaldolase	hmm.transaldolase
b3947	hmm.pts_eiia_2	hmm.pep-utilizers	GO:0009057=macromolecule_catabolism	hmm.pep-utilizers_c	PF00359:Phosphoenolpyruvate-dependent_sugar_phosphotransferase_system,_EIIA_2	GO:0005975=carbohydrate_metabolism
b3949	hmm.pts_eiic	PF02378:Phosphotransferase_system,_EIIC
b3950	hmm.pts_iib_fruc
b3951	PF01228:Glycine_radical	hmm.gly_radical
b3952	hmm.radical_sam	PF04055:Radical_SAM_superfamily
b3953	PF02379:PTS_system,_Fructose_specific_IIB_subunit	hmm.pts_iib_fruc
b3954	hmm.hth_arac	PF00165:Bacterial_regulatory_helix-turn-helix_proteins,_AraC_family
b3955	hmm.sulfatase	PF00884:Sulfatase
b3956	PF00311:Phosphoenolpyruvate_carboxylase	hmm.pepcase
b3957	hmm.peptidase_m20	hmm.m20_dimer	PF01546:Peptidase_family_M20/M25/M40
b3958	hmm.semialdhyde_dhc	hmm.semialdhyde_dh	PF01118:Semialdehyde_dehydrogenase,_NAD_binding_domain
b3959	hmm.aa_kinase
b3960	hmm.lyase_1	PF00206:Lyase
b3961	hmm.hth_1	hmm.lysr_substrate
b3962	hmm.pyr_redox_dim	PF00070:Pyridine_nucleotide-disulphide_oxidoreductase	hmm.pyr_redox
b3963	hmm.tetr_n
b3964	hmm.duf1422
b3965	hmm.trna_u5-meth_tr	PF05958:tRNA_(Uracil-5-)-methyltransferase
b3966	hmm.tonb_dep_rec	PF00593:TonB_dependent_receptor
b3967	hmm.asp_glu_race	PF01177:Asp/Glu/Hydantoin_racemase
b3972	hmm.murb_c	PF01565:FAD_binding_domain	hmm.fad_binding_4
b3973	PF02237:Biotin_protein_ligase_C_terminal_domain	hmm.bpl_lipa_lipb	hmm.bpl_c
b3980	hmm.gtp_eftu	hmm.gtp_eftu_d2	hmm.gtp_eftu_d3	PF00009:Elongation_factor_Tu_GTP_binding_domain
b3981	hmm.sece
b3982	hmm.nusg	hmm.kow
b3983	hmm.ribosomal_l11	hmm.ribosomal_l11_n
b3984	hmm.ribosomal_l1
b3985	hmm.ribosomal_l10
b3986	hmm.ribosomal_l12
b3987	hmm.rna_pol_rpb2_3	hmm.rna_pol_rpb2_6	hmm.rna_pol_rpb2_7
b3988	hmm.rna_pol_rpb1_5	hmm.rna_pol_rpb1_4	hmm.rna_pol_rpb1_2	hmm.rna_pol_rpb1_1	hmm.rna_pol_rpb1_3
b3990	hmm.bats	PF04055:Radical_SAM_superfamily
b3991	hmm.thig	GO:0044249=cellular_biosynthesis	PF05690:Thiazole_biosynthesis_protein_ThiG	GO:0006766=vitamin_metabolism
b3992	hmm.moez_moeb	PF00899:ThiF_family	hmm.thif
b3993	PF02581:Thiamine_monophosphate_synthase/TENI	hmm.tmp-teni
b3994	PF01964:ThiC_family
b3995	hmm.rsd_algq
b3996	hmm.nudix	PF00293:NUDIX_domain
b3997	PF01208:Uroporphyrinogen_decarboxylase_(URO-D)	hmm.uro-d
b3998	hmm.endonuclease_5
b3999	PF04222:Protein_of_unknown_function,_DUF	hmm.duf416
b4000	hmm.bac_dna_binding
b4001	hmm.duf1481	PF07356:Protein_of_unknown_function_(DUF1481)
b4003	hmm.hatpase_c	hmm.hiska	PF00512:His_Kinase_A_(phosphoacceptor)_domain
b4004	hmm.response_reg	hmm.hth_8	PF00072:Response_regulator_receiver_domain	hmm.sigma54_activat
b4005	hmm.gars_b	hmm.gars_a	hmm.gars_n	hmm.gars_c	PF01071:Phosphoribosylglycinamide_synthetase,_ATP-grasp_(A)_domain
b4006	hmm.mgs	hmm.aicarft_impchas	PF01808:AICARFT/IMPCHase_bienzyme
b4012	hmm.acetyltransf_1	PF00583:Acetyltransferase_(GNAT)_family
b4013	hmm.hts	PF04204:Homoserine_O-succinyltransferase
b4014	PF01274:Malate_synthase
b4015	hmm.icl
b4016	PF06315:Isocitrate_dehydrogenase_kinase/phosphatase_(AceK)
b4017	PF00023:Ankyrin_repeat
b4018	hmm.iclr	PF01614:Bacterial_transcriptional_regulator
b4019	hmm.b12-binding_2	PF00809:Pterin_binding_enzyme	hmm.met_synt_b12	hmm.s-methyl_trans	hmm.b12-binding	hmm.pterin_bind
b4020	hmm.na_pi_cotrans
b4021	hmm.peptidase_s51
b4022	PF00849:RNA_pseudouridylate_synthase	hmm.pseudou_synth_2	hmm.s4
b4024	hmm.aa_kinase	PF00696:Amino_acid_kinase_family
b4025	GO:0009059=macromolecule_biosynthesis	GO:0009057=macromolecule_catabolism	GO:0006066=alcohol_metabolism	GO:0044249=cellular_biosynthesis	GO:0044248=cellular_catabolism	GO:0005975=carbohydrate_metabolism	GO:0006091=generation_of_precursor_metabolites_and_energy	GO:0006082=organic_acid_metabolism
b4028	hmm.duf1017	PF06251:Protein_of_unknown_function_(DUF1017)
b4029	PF06082:Bacterial_putative_lipoprotein_(DUF940)
b4030	hmm.psie
b4031	hmm.sugar_tr	hmm.mfs_1
b4032	hmm.bpd_transp_1
b4033	PF00528:Binding-protein-dependent_transport_system_inner_membrane_component	hmm.bpd_transp_1
b4034	hmm.sbp_bac_1
b4035	hmm.abc_tran
b4036	hmm.lamb	PF02264:LamB_porin
b4037	PF07148:Maltose_operon_periplasmic_protein_precursor_(MalM)	hmm.malm
b4039	PF04345:Chorismate_lyase	hmm.chor_lyase
b4040	hmm.ubia
b4041	hmm.acyltransferase
b4042	hmm.dagk_prokar
b4043	hmm.peptidase_s24	hmm.lexa_dna_bind
b4044	hmm.mate	PF01554:MatE
b4045	hmm.csbd
b4049	hmm.dus	PF01207:Dihydrouridine_synthase_(Dus)
b4051	hmm.adh_zinc_n	PF00107:Zinc-binding_dehydrogenase
b4052	hmm.dnab	hmm.dnab_c
b4053	hmm.ala_racemase_n	hmm.ala_racemase_c
b4054	hmm.aminotran_1_2	PF00155:Aminotransferase_class_I_and_II
b4055	hmm.acid_phosphat_b
b4056	hmm.upf0047
b4057	hmm.duf419
b4058	hmm.abc_tran
b4059	hmm.ssb
b4061	hmm.eal	PF00563:EAL_domain
b4062	hmm.hth_arac
b4063	hmm.merr
b4064	hmm.xan_ur_permease
b4065	hmm.na_h_exchanger	PF00999:Sodium/hydrogen_exchanger_family
b4066	PF00805:Pentapeptide_repeats_(8_copies)
b4067	PF00474:Sodium:solute_symporter_family	hmm.ssf
b4068	hmm.duf485
b4069	hmm.amp-binding	PF00501:AMP-binding_enzyme
b4073	PF03916:Polysulphide_reductase,_NrfD	hmm.nrfd
b4074	PF01578:Cytochrome_C_assembly_protein	hmm.cytochrom_c_asm
b4075	PF03918:Cytochrome_C_biogenesis_protein	hmm.ccmh
b4076	PF00515:Tetratricopeptide_repeat
b4077	hmm.sdf	PF00375:Sodium:dicarboxylate_symporter_family
b4079	PF00384:Molybdopterin_oxidoreductase
b4080	hmm.oep	PF02321:Outer_membrane_efflux_protein
b4081	PF04632:Fusaric_acid_resistance_protein_conserved_region	hmm.fusc
b4082	hmm.hlyd	PF00529:HlyD_family_secretion_protein
b4083	hmm.lactamase_b	PF00753:Metallo-beta-lactamase_superfamily
b4084	PF00480:ROK_family	hmm.rok
b4085	hmm.ribul_p_3_epim	PF00834:Ribulose-phosphate_3_epimerase_family
b4086	hmm.bpd_transp_2	PF02653:Branched-chain_amino_acid_transport_system_/_permease_component
b4087	hmm.abc_tran	PF00005:ABC_transporter
b4088	PF00532:Periplasmic_binding_proteins_and_sugar_binding_domain_of_the_LacI_family
b4089	hmm.hth_6	hmm.sis
b4090	hmm.lacab_rpib	PF02502:Ribose/Galactose_Isomerase
b4092	PF00753:Metallo-beta-lactamase_superfamily
b4093	hmm.acetyltransf_1	PF00583:Acetyltransferase_(GNAT)_family
b4095	PF01979:Amidohydrolase_family
b4096	hmm.abc_tran	PF00005:ABC_transporter
b4097	hmm.abc_tran	PF00005:ABC_transporter
b4098	PF06007:Phosphonate_metabolism_protein_PhnJ	hmm.phnj
b4099	hmm.phni	PF05861:Bacterial_phosphonate_metabolism_protein_(PhnI)
b4100	hmm.phnh	PF05845:Bacterial_phosphonate_metabolism_protein_(PhnH)
b4101	hmm.phng	PF06754:Phosphonate_metabolism_protein_PhnG
b4102	hmm.utra	hmm.gntr	PF00392:Bacterial_regulatory_proteins,_gntR_family
b4103	PF00528:Binding-protein-dependent_transport_system_inner_membrane_component
b4104	PF00528:Binding-protein-dependent_transport_system_inner_membrane_component
b4106	hmm.abc_tran	PF00005:ABC_transporter
b4108	hmm.phna
b4111	hmm.sugar_tr	hmm.mfs_1
b4112	hmm.hatpase_c	hmm.hiska	PF00512:His_Kinase_A_(phosphoacceptor)_domain
b4113	hmm.trans_reg_c	hmm.response_reg	PF00072:Response_regulator_receiver_domain
b4114	hmm.sulfatase	PF00884:Sulfatase
b4115	PF00324:Amino_acid_permease	hmm.aa_permease
b4116	PF00165:Bacterial_regulatory_helix-turn-helix_proteins,_AraC_family
b4117	hmm.okr_dc_1	hmm.okr_dc_1_c	PF01276:Orn/Lys/Arg_decarboxylase,_major_domain	hmm.okr_dc_1_n
b4118	hmm.hth_arac
b4119	hmm.glyco_hydro_4	PF02056:Family_4_glycosyl_hydrolase
b4122	hmm.fumerase_c	hmm.fumerase	PF05681:Fumarate_hydratase_(Fumerase)
b4123	hmm.dcua_dcub
b4124	hmm.response_reg
b4125	hmm.pas	hmm.hatpase_c
b4126	hmm.duf1271
b4127	PF00583:Acetyltransferase_(GNAT)_family
b4129	hmm.trna-synt_2	hmm.trna_anti
b4130	hmm.ptr2	PF00854:POT_family
b4131	hmm.okr_dc_1	hmm.okr_dc_1_c	hmm.okr_dc_1_n
b4133	hmm.trans_reg_c	PF00486:Transcriptional_regulatory_protein,_C_terminal
b4136	PF00085:Thioredoxin
b4137	hmm.cuta1
b4138	hmm.dcua_dcub
b4139	hmm.lyase_1
b4140	PF04186:FxsA_cytoplasmic_membrane_protein	hmm.fxsa
b4141	PF00324:Amino_acid_permease
b4142	hmm.cpn10
b4143	hmm.cpn60_tcp1
b4146	PF04055:Radical_SAM_superfamily
b4147	hmm.efp
b4148	hmm.multi_drug_res
b4150	hmm.beta-lactamase	PF00144:Beta-lactamase
b4151	hmm.fumarate_red_d
b4152	hmm.fumarate_red_c
b4154	hmm.fad_binding_2	PF00890:FAD_binding_domain	hmm.succ_dh_flav_c
b4155	hmm.trna-synt_2
b4156	PF00324:Amino_acid_permease
b4159	PF00924:Mechanosensitive_ion_channel
b4160	hmm.ps_dcarbxylase
b4161	hmm.duf258	PF03193:Protein_of_unknown_function,_DUF258
b4162	hmm.exonuc_x-t
b4166	PF00037:4Fe-4S_binding_domain
b4167	hmm.carb_kinase	PF01256:Carbohydrate_kinase	hmm.yjef_n
b4168	hmm.upf0079
b4169	PF01520:N-acetylmuramoyl-L-alanine_amidase	hmm.amidase_3
b4170	hmm.dna_mis_repair	PF01119:DNA_mismatch_repair_protein,_C-terminal_domain
b4171	hmm.ippt	PF01715:IPP_transferase
b4172	hmm.lsm
b4173	PF01926:GTPase_of_unknown_function
b4174	hmm.band_7
b4175	hmm.band_7
b4178	hmm.rrf2
b4179	hmm.s1	hmm.rnb	PF00575:S1_RNA_binding_domain
b4180	hmm.spou_methylase	GO:0043283=biopolymer_metabolism	GO:0006139=nucleobase,_nucleoside,_nucleotide_and_nucleic_acid_metabolism
b4182	hmm.pspa_im30
b4184	hmm.duf350
b4185	PF06693:Protein_of_unknown_function_(DUF1190)	hmm.duf1190
b4186	hmm.gsp_synth	PF03738:Glutathionylspermidine_synthase
b4187	hmm.acyl-coa_dh_n	hmm.acyl-coa_dh	PF00441:Acyl-CoA_dehydrogenase,_C-terminal_domain	hmm.acyl-coa_dh_m
b4188	hmm.duf1471
b4189	PF07338:Protein_of_unknown_function_(DUF1471)
b4190	PF02230:Phospholipase/Carboxylesterase
b4191	hmm.deor
b4193	PF04215:Putative_sugar-specific_permease,_SgaT/UlaA	hmm.sgat_ulaa
b4194	hmm.pts_iib
b4195	hmm.pts_eiia_2
b4196	hmm.ompdecase	PF00215:Orotidine_5'-phosphate_decarboxylase_/_HUMPS_family
b4197	hmm.hxl6piso_put	PF01261:Xylose_isomerase-like_TIM_barrel
b4198	hmm.aldolase_ii	PF00596:Class_II_Aldolase_and_Adducin_N-terminal_domain
b4199	hmm.duf1471
b4200	PF01250:Ribosomal_protein_S6	hmm.ribosomal_s6
b4201	hmm.ssb	PF00436:Single-strand_binding_protein_family
b4202	hmm.ribosomal_s18
b4203	hmm.ribosomal_l9_n	hmm.ribosomal_l9_c
b4206	PF04225:Opacity-associated_protein_A_LysM-like_domain
b4207	hmm.fkbp_c
b4208	hmm.aa_permease
b4209	hmm.hhe	hmm.scda_n
b4210	PF00892:Integral_membrane_protein_DUF6
b4212	hmm.duf24
b4213	hmm.metallophos	PF00149:Calcineurin-like_phosphoesterase	hmm.5_nucleotid_c
b4214	hmm.inositol_p	PF00459:Inositol_monophosphatase_family
b4217	hmm.duf1107
b4218	hmm.corc_hlyc	hmm.duf21
b4219	hmm.pmsr
b4220	hmm.bac_surface_ag
b4221	PF04357:Family_of_unknown_function_(DUF490)	hmm.duf490
b4222	hmm.upf0131
b4224	PF04014:SpoVT_/_AbrB_like_domain
b4225	PF02452:PemK-like_protein	hmm.pemk
b4226	hmm.pyrophosphatase
b4227	PF00532:Periplasmic_binding_proteins_and_sugar_binding_domain_of_the_LacI_family
b4228	hmm.abc_tran
b4230	hmm.bpd_transp_2	PF02653:Branched-chain_amino_acid_transport_system_/_permease_component
b4231	hmm.bpd_transp_2	PF02653:Branched-chain_amino_acid_transport_system_/_permease_component
b4232	hmm.fbpase
b4233	PF01225:Mur_ligase_family,_catalytic_domain	hmm.mur_ligase	hmm.mur_ligase_c
b4234	hmm.duf615
b4235	hmm.pmba_tldd
b4236	hmm.cytochrom_b562
b4238	hmm.atp-cone	PF01228:Glycine_radical	hmm.gly_radical
b4239	PF00128:Alpha_amylase,_catalytic_domain	hmm.alpha-amylase
b4240	hmm.pts_eiic	PF00367:phosphotransferase_system,_EIIB
b4241	PF00356:Bacterial_regulatory_proteins,_lacI_family	hmm.laci
b4242	hmm.cation_atpase_n	hmm.hydrolase	hmm.e1-e2_atpase
b4243	hmm.ribonuc_l-psp
b4244	hmm.pyri_c	hmm.pyri
b4245	hmm.otcace	hmm.otcace_n
b4248	hmm.ribonuc_l-psp	PF01042:Endoribonuclease_L-PSP
b4249	hmm.adh_short	PF00106:short_chain_dehydrogenase
b4251	PF00440:Bacterial_regulatory_proteins,_tetR_family
b4252	hmm.duf386
b4254	hmm.otcace	PF00185:Aspartate/ornithine_carbamoyltransferase,_Asp/Orn_binding_domain	hmm.otcace_n
b4255	hmm.duf1260
b4256	hmm.acetyltransf_1	PF00583:Acetyltransferase_(GNAT)_family
b4257	PF05987:Bacterial_protein_of_unknown_function_(DUF898)	hmm.duf898
b4258	PF00133:tRNA_synthetases_class_I_(I,_L,_M_and_V)
b4259	hmm.dna_pol3_chi	PF04364:DNA_polymerase_III_chi_subunit,_HolC
b4260	hmm.peptidase_m17_n	hmm.peptidase_m17
b4261	hmm.yjgp_yjgq
b4262	hmm.yjgp_yjgq
b4263	PF05872:Bacterial_protein_of_unknown_function_(DUF853)
b4264	hmm.peripla_bp_1	PF00356:Bacterial_regulatory_proteins,_lacI_family
b4265	hmm.gntp_permease	PF02447:GntP_family_permease
b4266	hmm.adh_short
b4267	hmm.adh_zinc_n	PF00107:Zinc-binding_dehydrogenase
b4268	PF01202:Shikimate_kinase
b4269	hmm.adh_zinc_n	PF00107:Zinc-binding_dehydrogenase
b4271	PF00589:Phage_integrase_family	hmm.phage_integrase
b4272	PF01527:Transposase	hmm.transposase_8
b4273	PF00665:Integrase_core_domain	hmm.rve
b4275	PF00884:Sulfatase
b4276	PF00884:Sulfatase
b4278	PF01609:Transposase_DDE_domain	hmm.transposase_11
b4279	hmm.sugar_tr	PF00083:Sugar_(and_other)_transporter	hmm.mfs_1
b4280	hmm.gfo_idh_moca	PF01408:Oxidoreductase_family,_NAD-binding_Rossmann_fold	hmm.gfo_idh_moca_c
b4283	PF01527:Transposase	hmm.transposase_8
b4284	PF00665:Integrase_core_domain	hmm.rve
b4285	PF00665:Integrase_core_domain
b4287	hmm.abc_tran	PF00005:ABC_transporter
b4288	hmm.feccd	PF01032:FecCD_transport_family
b4289	hmm.feccd	PF01032:FecCD_transport_family
b4290	hmm.peripla_bp_2	PF01497:Periplasmic_binding_protein
b4291	hmm.stn	hmm.tonb_dep_rec	PF00593:TonB_dependent_receptor
b4292	PF04773:FecR_protein	hmm.fecr
b4293	PF04542:Sigma-70_region_2	hmm.sigma70_r2
b4294	PF03811:Insertion_element_protein	hmm.ins_element1
b4295	hmm.sugar-bind	PF04198:Putative_sugar-binding_domain
b4296	hmm.gntp_permease	PF02447:GntP_family_permease
b4297	hmm.ilvd_edd	PF00920:Dehydratase_family
b4298	hmm.dhdps	PF00701:Dihydrodipicolinate_synthetase_family
b4299	hmm.iclr	PF01614:Bacterial_transcriptional_regulator
b4300	PF00455:Bacterial_regulatory_proteins,_deoR_family	hmm.deor
b4301	hmm.ribul_p_3_epim	PF00834:Ribulose-phosphate_3_epimerase_family
b4302	hmm.pts_eiia_2	PF00359:Phosphoenolpyruvate-dependent_sugar_phosphotransferase_system,_EIIA_2
b4303	PF03437:BtpA_family	hmm.btpa
b4304	hmm.eiic-gat	PF03611:PTS_system_Galactitol-specific_IIC_component
b4305	PF05343:M42_glutamyl_aminopeptidase	hmm.peptidase_m42
b4307	hmm.acetyltransf_1	PF00583:Acetyltransferase_(GNAT)_family
b4308	PF00614:Phospholipase_D_Active_site_motif
b4309	PF03629:Domain_of_unknown_function_(DUF303)	hmm.duf303
b4310	PF01344:Kelch_motif
b4311	hmm.kdgm
b4312	hmm.phage_integrase
b4313	hmm.phage_integrase
b4314	hmm.fimbrial	PF00419:Fimbrial_protein
b4315	hmm.fimbrial	PF00419:Fimbrial_protein
b4316	PF00345:Gram-negative_pili_assembly_chaperone,_N-terminal_domain	hmm.pili_assembly_c	hmm.pili_assembly_n
b4317	PF00577:Fimbrial_Usher_protein
b4318	hmm.fimbrial	PF00419:Fimbrial_protein
b4319	PF00419:Fimbrial_protein
b4320	PF00419:Fimbrial_protein
b4321	hmm.gntp_permease
b4322	hmm.uxua	PF03786:D-mannonate_dehydratase_(UxuA)
b4323	hmm.mannitol_dh	PF01232:Mannitol_dehydrogenase_Rossmann_domain
b4324	hmm.gntr	PF00392:Bacterial_regulatory_proteins,_gntR_family
b4326	hmm.duf1316	PF07025:Protein_of_unknown_function_(DUF1316)
b4327	PF00126:Bacterial_regulatory_helix-turn-helix_protein,_lysR_family	hmm.hth_1	hmm.lysr_substrate
b4328	PF01979:Amidohydrolase_family
b4329	hmm.gate
b4330	PF07670:Nucleoside_recognition	hmm.gate
b4331	PF01885:RNA_2'-phosphotransferase,_Tpt1_/_KptA_family	hmm.pts_2-rna
b4332	PF06779:Protein_of_unknown_function_(DUF1228)	hmm.mfs_1	hmm.duf1228
b4333	hmm.sdia-regulated	PF06977:SdiA-regulated
b4334	hmm.bcrad_badfg	PF01869:BadF/BadG/BcrA/BcrD_ATPase_family
b4335	hmm.hgd-d	PF06050:2-hydroxyglutaryl-CoA_dehydratase,_D-component
b4336	PF04286:Protein_of_unknown_function_(DUF445)	hmm.duf445
b4337	hmm.mfs_1	PF07690:Major_Facilitator_Superfamily
b4338	hmm.transposase_31	PF04754:Putative_transposase,_YhgA-like
b4339	hmm.transposase_31	PF04754:Putative_transposase,_YhgA-like
b4340	hmm.gntr	PF00155:Aminotransferase_class_I_and_II
b4341	PF06568:Domain_of_unknown_function_(DUF1127)	hmm.duf1127
b4346	PF07728:ATPase_family_associated_with_various_cellular_activities_(AAA)
b4348	PF01420:Type_I_restriction_modification_DNA_specificity_domain	hmm.methylase_s
b4349	hmm.n6_mtase	PF02384:N-6_DNA_Methylase
b4350	hmm.resiii	PF00271:Helicase_conserved_C-terminal_domain	hmm.hsdr_n
b4351	PF04471:Restriction_endonuclease	hmm.mrr_cat
b4352	hmm.cobw	hmm.cobw_c	PF02492:CobW/HypB/UreG,_nucleotide-binding_domain
b4353	hmm.duf466
b4354	hmm.csta	PF02554:Carbon_starvation_protein_CstA
b4355	hmm.hamp	PF00015:Methyl-accepting_chemotaxis_protein_(MCP)_signaling_domain	hmm.tarh	hmm.mcpsignal
b4356	hmm.mfs_1	PF07690:Major_Facilitator_Superfamily
b4357	PF07729:FCD_domain
b4358	hmm.adh_zinc_n	PF00107:Zinc-binding_dehydrogenase
b4359	PF00884:Sulfatase
b4364	hmm.duf1212
b4366	hmm.gere	PF00196:Bacterial_regulatory_proteins,_luxR_family
b4367	hmm.fhuf	PF06276:Ferric_iron_reductase_protein_FhuF
b4371	hmm.mts	PF05175:Methyltransferase_small_domain
b4372	hmm.dna_iii_psi	PF03603:DNA_polymerase_III_psi_subunit
b4373	hmm.acetyltransf_1
b4374	hmm.hydrolase
b4375	hmm.gtp_eftu	hmm.gtp_eftu_d2
b4376	hmm.bon
b4377	PF01734:Patatin-like_phospholipase	hmm.patatin
b4378	PF01026:TatD_related_DNase	hmm.tatd_dnase
b4379	PF00037:4Fe-4S_binding_domain	hmm.radical_sam
b4381	hmm.deoc
b4382	hmm.glycos_trans_3n	hmm.glycos_transf_3	PF00591:Glycosyl_transferase_family,_a/b_domain
b4383	hmm.metalloenzyme
b4384	hmm.pnp_udp_1
b4385	PF07804:HipA-like_C-terminal_domain
b4386	PF03099:Biotin/lipoate_A/B_protein_ligase_family	hmm.bpl_lipa_lipb
b4388	hmm.hydrolase
b4390	PF01381:Helix-turn-helix
b4391	hmm.abc_tran
b4392	hmm.slt
b4393	hmm.trp_repressor
b4394	hmm.duf84	PF01931:Protein_of_unknown_function_DUF84
b4395	hmm.pgam
b4396	hmm.hth_arac	hmm.arac_e_bind
b4397	hmm.crea
b4398	hmm.trans_reg_c	hmm.response_reg	PF00072:Response_regulator_receiver_domain
b4399	hmm.hamp	hmm.hatpase_c	hmm.hiska	PF00512:His_Kinase_A_(phosphoacceptor)_domain
b4400	PF06123:Inner_membrane_protein_CreD	hmm.cred
b4401	hmm.trans_reg_c	hmm.response_reg
b4403	hmm.spou_methylase	PF00588:SpoU_rRNA_Methylase_family
b4405	hmm.fuc4nac_transf
b4407	PF02597:ThiS_family
b4415	PF01848:Hok/gef_family
b4428	PF01848:Hok/gef_family
b4455	PF01848:Hok/gef_family
b4460	GO:0009057=macromolecule_catabolism	GO:0005975=carbohydrate_metabolism
b4461	PF00571:CBS_domain_pair
b4463	PF01565:FAD_binding_domain
b4465	PF00107:Zinc-binding_dehydrogenase
b4467	PF00037:4Fe-4S_binding_domain
b4468	PF01565:FAD_binding_domain
b4470	PF06354:Protein_of_unknown_function_(DUF1063)
b4471	GO:0009308=amine_metabolism	GO:0044270=nitrogen_compound_catabolism	GO:0006519=amino_acid_and_derivative_metabolism	GO:0044248=cellular_catabolism	GO:0006082=organic_acid_metabolism
b4473	PF02481:SMF_family
b4474	PF01261:Xylose_isomerase-like_TIM_barrel
b4475	GO:0043283=biopolymer_metabolism	GO:0006139=nucleobase,_nucleoside,_nucleotide_and_nucleic_acid_metabolism	PF01137:RNA_3'-terminal_phosphate_cyclase
b4477	PF01081:KDPG_and_KHG_aldolase	GO:0009057=macromolecule_catabolism	GO:0005975=carbohydrate_metabolism
b4478	GO:0009057=macromolecule_catabolism	PF01188:Mandelate_racemase_/_muconate_lactonizing_enzyme,_C-terminal_domain	GO:0005975=carbohydrate_metabolism
b4479	GO:0009057=macromolecule_catabolism	GO:0006139=nucleobase,_nucleoside,_nucleotide_and_nucleic_acid_metabolism	GO:0005975=carbohydrate_metabolism	PF00392:Bacterial_regulatory_proteins,_gntR_family
b4480	GO:0006139=nucleobase,_nucleoside,_nucleotide_and_nucleic_acid_metabolism
b4481	PF07429:4-alpha-L-fucosyltransferase_(Fuc4NAc_transferase)
b4483	PF01026:TatD_related_DNase
b4485	PF00005:ABC_transporter
