# Supplementary material for: BISON: bio-interface for the semi-global analysis of network patterns
Source: Source Code Biol Med. 2006 Nov 29;1:8. doi: 10.1186/1751-0473-1-8 (PMC1698476; doi:10.1186/1751-0473-1-8)
Supplement: Additional File 1 — The BISON package contains the BISON application, example data from the paper, and the source code for BISON and the SGR pattern mining Perl library. The contents of the archive are further explained within the README.TXT file. [file 1751-0473-1-8-S1.zip › bison-1.0.0/default_data/ecoli_patterns.txt]

{(0,1)}	{1.+}	{(0).(hmm.hatpase_c),(0).(hmm.hiska),(1).(PF00384:Molybdopterin_oxidoreductase),(1).(hmm.molybdopterin),(1).(hmm.molydop_binding)}	5	0.821119550753283	4.6117	1016	0	PASS
b3404	b0894
b3404	b1224
b3404	b1468
b3911	b1468
b3911	b1224
\\
{(0,1)}	{1.+}	{(0).(hmm.response_reg),(1).(GO:0044249=cellular_biosynthesis),(1).(GO:0044260=cellular_macromolecule_metabolism)}	36	8.48824088713129	9.4430	58	0	PASS
b1914	b2045
b2217	b2062
b2217	b2060
b2217	b2049
b2217	b2056
b2217	b2050
b2217	b2054
b2217	b2059
b2217	b2058
b2217	b2028
b2217	b2053
b2217	b2027
b2217	b2061
b2217	b2055
b2217	b2057
b2218	b2062
b2218	b2060
b2218	b2049
b2218	b2056
b2218	b2050
b2218	b2054
b2218	b2059
b2218	b2028
b2218	b2053
b2218	b2027
b2218	b2061
b2218	b2055
b2218	b2057
b2220	b2037
b2220	b2035
b3669	b2035
b4113	b2049
b4124	b2041
b4124	b2033
b4124	b2037
b4124	b2035
\\
{(0,1)}	{1.+}	{(0).(hmm.hatpase_c),(1).(GO:0008610=lipid_biosynthesis),(1).(GO:0009059=macromolecule_biosynthesis),(1).(GO:0043283=biopolymer_metabolism),(1).(GO:0044260=cellular_macromolecule_metabolism)}	9	0.637656357070518	10.4721	1016	0	PASS
b2216	b2027
b2218	b2027
b2219	b2037
b2219	b2035
b3668	b2035
b4125	b2041
b4125	b2033
b4125	b2037
b4125	b2035
\\
{(0,1)}	{1.+}	{(0).(hmm.hatpase_c),(1).(GO:0005975=carbohydrate_metabolism),(1).(GO:0006629=lipid_metabolism),(1).(GO:0009059=macromolecule_biosynthesis),(1).(GO:0044249=cellular_biosynthesis)}	9	0.652170372270742	10.3370	1016	0	PASS
b2216	b2027
b2218	b2027
b2219	b2037
b2219	b2035
b3668	b2035
b4125	b2041
b4125	b2033
b4125	b2037
b4125	b2035
\\
{(0,1)}	{1.-}	{(0).(hmm.response_reg),(1).(GO:0009059=macromolecule_biosynthesis),(1).(GO:0044249=cellular_biosynthesis),(1).(GO:0044260=cellular_macromolecule_metabolism)}	5	1.25404858786295	3.3451	249	0.02	FAIL
b2217	b2043
b2217	b2041
b2218	b2043
b2218	b2041
b3405	b2028
\\
{(0,1)}	{1.+}	{(0).(hmm.pas),(1).(GO:0043283=biopolymer_metabolism),(1).(GO:0044255=cellular_lipid_metabolism)}	6	0.181408477073038	13.6612	58	0	PASS
b2219	b2037
b2219	b2035
b4125	b2041
b4125	b2033
b4125	b2037
b4125	b2035
\\
{(0,1)}	{1.+}	{(0).(hmm.response_reg),(1).(PF00070:Pyridine_nucleotide-disulphide_oxidoreductase),(1).(hmm.fer2_bfd),(1).(hmm.nir_sir),(1).(hmm.pyr_redox)}	6	0.489321949989751	7.8778	1016	0	PASS
b0993	b3365
b0995	b3365
b1221	b3365
b1235	b3365
b1608	b3365
b3405	b3365
\\
{(0,1)}	{1.+}	{(0).(hmm.response_reg),(1).(hmm.hiska)}	6	0.94805323971644	5.1885	11	0	PASS
b0399	b0400
b0571	b1968
b2220	b2218
b2369	b2370
b2786	b1968
b3405	b2219
b4004	b4003
b4113	b0993
b4113	b4112
b4124	b2370
b4124	b1968
\\
{(0,1)}	{1.+}	{(0).(PF01627:Hpt_domain),(0).(hmm.hatpase_c),(1).(GO:0044249=cellular_biosynthesis),(1).(GO:0044260=cellular_macromolecule_metabolism)}	13	1.07021616356321	11.5318	249	0	PASS
b2216	b2062
b2216	b2060
b2216	b2049
b2216	b2056
b2216	b2050
b2216	b2054
b2216	b2059
b2216	b2028
b2216	b2053
b2216	b2027
b2216	b2061
b2216	b2055
b2216	b2057
\\
{(0,1)}	{1.-}	{(0).(hmm.trans_reg_c),(1).(PF00005:ABC_transporter),(1).(hmm.abc_tran)}	6	2.24788815030114	2.5026	58	0.03	FAIL
b0995	b0588
b3405	b2677
b3405	b2129
b3405	b2422
b3405	b3450
b4113	b3749
\\
{(0,1)}	{1.-}	{(0).(hmm.response_reg),(1).(PF00171:Aldehyde_dehydrogenase_family),(1).(hmm.aldedh)}	6	1.66173598147663	3.3654	58	0	PASS
b1235	b1444
b1914	b1746
b2217	b1300
b2218	b1300
b4401	b0312
b4401	b1415
\\
{(0,1)}	{1.-}	{(0).(hmm.histone_hns),(1).(GO:0005975=carbohydrate_metabolism),(1).(GO:0009059=macromolecule_biosynthesis),(1).(GO:0043283=biopolymer_metabolism),(1).(GO:0044249=cellular_biosynthesis)}	12	0.183136383582645	27.6131	1016	0	PASS
b1237	b2060
b1237	b2049
b1237	b2050
b1237	b2054
b1237	b2059
b1237	b2047
b1237	b2028
b1237	b2053
b1237	b2061
b1237	b2033
b1237	b2055
b1237	b2057
\\
{(0,1)}	{1.+}	{(0).(PF01627:Hpt_domain),(0).(hmm.hatpase_c),(0).(hmm.hpt),(1).(GO:0005975=carbohydrate_metabolism),(1).(GO:0009269=response_to_desiccation)}	12	0.546110657576891	15.4993	1016	0	PASS
b2216	b2062
b2216	b2060
b2216	b2049
b2216	b2056
b2216	b2050
b2216	b2054
b2216	b2059
b2216	b2028
b2216	b2053
b2216	b2061
b2216	b2055
b2216	b2057
\\
{(0,1)}	{1.+}	{(0).(hmm.hatpase_c),(1).(GO:0009059=macromolecule_biosynthesis),(1).(GO:0043283=biopolymer_metabolism),(1).(GO:0044249=cellular_biosynthesis),(1).(GO:0044260=cellular_macromolecule_metabolism)}	34	1.97843909484605	22.7657	1016	0	PASS
b2216	b2062
b2216	b2060
b2216	b2049
b2216	b2056
b2216	b2050
b2216	b2054
b2216	b2059
b2216	b2028
b2216	b2053
b2216	b2027
b2216	b2061
b2216	b2055
b2216	b2057
b2218	b2062
b2218	b2060
b2218	b2049
b2218	b2056
b2218	b2050
b2218	b2054
b2218	b2059
b2218	b2028
b2218	b2053
b2218	b2027
b2218	b2061
b2218	b2055
b2218	b2057
b2219	b2037
b2219	b2035
b3668	b2035
b4112	b2049
b4125	b2041
b4125	b2033
b4125	b2037
b4125	b2035
\\
{(0,1)}	{1.-}	{(0).(hmm.flhd),(1).(hmm.abc_tran)}	9	1.73769472635998	5.5092	11	0	PASS
b1892	b0588
b1892	b2677
b1892	b1709
b1892	b0949
b1892	b0199
b1892	b1246
b1892	b0914
b1892	b0151
b1892	b2149
\\
{(0,1)}	{1.+}	{(0).(hmm.gere),(1).(GO:0009059=macromolecule_biosynthesis),(1).(GO:0044249=cellular_biosynthesis)}	22	2.45662239011071	12.4690	58	0	PASS
b1914	b2045
b1951	b2062
b1951	b2060
b1951	b2058
b1951	b2059
b1951	b2061
b2217	b2062
b2217	b2060
b2217	b2049
b2217	b2056
b2217	b2050
b2217	b0149
b2217	b2054
b2217	b2059
b2217	b2058
b2217	b2028
b2217	b2053
b2217	b2027
b2217	b2061
b2217	b2055
b2217	b2057
b3669	b2035
\\
{(0,1)}	{1.+}	{(0).(hmm.hatpase_c),(0).(hmm.hiska),(1).(PF00005:ABC_transporter)}	5	2.89209252190995	1.2395	58	0.08	FAIL
b2218	b0588
b2218	b3479
b2218	b3480
b2218	b0366
b3911	b1496
\\
{(0,1)}	{1.+}	{(0).(hmm.response_reg),(1).(PF00905:Penicillin_binding_protein_transpeptidase_domain),(1).(hmm.transgly),(1).(hmm.transpeptidase)}	5	0.409279719282719	7.1758	249	0	PASS
b2217	b0149
b2217	b3396
b2218	b0149
b2218	b3396
b4113	b3396
\\
{(0,1)}	{1.+}	{(0).(hmm.hpt),(1).(GO:0005975=carbohydrate_metabolism),(1).(GO:0044260=cellular_macromolecule_metabolism)}	13	1.734228773168	8.5548	58	0	PASS
b2216	b2062
b2216	b2060
b2216	b2049
b2216	b2056
b2216	b2050
b2216	b2054
b2216	b2059
b2216	b2028
b2216	b2053
b2216	b2027
b2216	b2061
b2216	b2055
b2216	b2057
\\
{(0,1)}	{1.+}	{(0).(PF01627:Hpt_domain),(0).(hmm.hatpase_c),(0).(hmm.hpt),(1).(GO:0009059=macromolecule_biosynthesis),(1).(GO:0043283=biopolymer_metabolism)}	13	0.737063528707455	14.2837	1016	0	PASS
b2216	b2062
b2216	b2060
b2216	b2049
b2216	b2056
b2216	b2050
b2216	b2054
b2216	b2059
b2216	b2028
b2216	b2053
b2216	b2027
b2216	b2061
b2216	b2055
b2216	b2057
\\
{(0,1)}	{1.+}	{(0).(hmm.hatpase_c),(1).(GO:0005975=carbohydrate_metabolism),(1).(GO:0006629=lipid_metabolism),(1).(GO:0044249=cellular_biosynthesis),(1).(GO:0044255=cellular_lipid_metabolism)}	9	0.535519475956043	11.5668	1016	0	PASS
b2216	b2027
b2218	b2027
b2219	b2037
b2219	b2035
b3668	b2035
b4125	b2041
b4125	b2033
b4125	b2037
b4125	b2035
\\
{(0,1)}	{1.+}	{(0).(hmm.hatpase_c),(1).(GO:0030113=capsule_(sensu_Bacteria)),(1).(GO:0044249=cellular_biosynthesis),(1).(GO:0044260=cellular_macromolecule_metabolism)}	5	0.472570240843819	6.5860	249	0	PASS
b2216	b2049
b2216	b2028
b2218	b2049
b2218	b2028
b4112	b2049
\\
{(0,1)}	{1.-}	{(0).(hmm.histone_hns),(1).(GO:0043283=biopolymer_metabolism)}	12	0.833318704760758	12.2326	11	0	PASS
b1237	b2060
b1237	b2049
b1237	b2050
b1237	b2054
b1237	b2059
b1237	b2047
b1237	b2028
b1237	b2053
b1237	b2061
b1237	b2033
b1237	b2055
b1237	b2057
\\
{(0,1)}	{1.+}	{(0).(hmm.trans_reg_c),(1).(hmm.molybdopterin),(1).(hmm.molydop_binding)}	8	1.62175683106232	5.0085	58	0	PASS
b0995	b0997
b1608	b0894
b1608	b1224
b3405	b0894
b3405	b1224
b3405	b1468
b3912	b1468
b3912	b1224
\\
{(0,1)}	{1.+}	{(0).(hmm.trans_reg_c),(1).(hmm.lysr_substrate)}	5	2.12700514929733	1.9699	11	0.08	FAIL
b0995	b3773
b0995	b2157
b3405	b3118
b3405	b3060
b3405	b1526
\\
{(0,1)}	{1.-}	{(0).(hmm.histone_hns),(1).(GO:0005975=carbohydrate_metabolism),(1).(GO:0009059=macromolecule_biosynthesis),(1).(GO:0009269=response_to_desiccation),(1).(GO:0044249=cellular_biosynthesis)}	11	0.155027242168918	27.5438	1016	0	PASS
b1237	b2060
b1237	b2049
b1237	b2050
b1237	b2054
b1237	b2059
b1237	b2047
b1237	b2028
b1237	b2053
b1237	b2061
b1237	b2055
b1237	b2057
\\
{(0,1)}	{1.+}	{(0).(hmm.response_reg),(1).(GO:0005975=carbohydrate_metabolism),(1).(GO:0006629=lipid_metabolism),(1).(GO:0009059=macromolecule_biosynthesis),(1).(GO:0044249=cellular_biosynthesis)}	9	0.877014713023222	8.6739	1016	0	PASS
b2217	b2027
b2218	b2027
b2220	b2037
b2220	b2035
b3669	b2035
b4124	b2041
b4124	b2033
b4124	b2037
b4124	b2035
\\
{(0,1)}	{1.+}	{(0).(hmm.response_reg),(1).(PF04074:Domain_of_unknown_function_(DUF386)),(1).(hmm.duf386)}	5	1.12787125526518	3.6460	58	0.02	FAIL
b0620	b3221
b1914	b3221
b2217	b3221
b2218	b3221
b4124	b3221
\\
{(0,1)}	{1.+}	{(0).(PF00072:Response_regulator_receiver_domain),(0).(hmm.hatpase_c),(0).(hmm.response_reg),(1).(GO:0005975=carbohydrate_metabolism),(1).(GO:0009269=response_to_desiccation)}	12	0.637147647901597	14.2353	1016	0	PASS
b2218	b2062
b2218	b2060
b2218	b2049
b2218	b2056
b2218	b2050
b2218	b2054
b2218	b2059
b2218	b2028
b2218	b2053
b2218	b2061
b2218	b2055
b2218	b2057
\\
{(0,1)}	{1.+}	{(0).(PF00072:Response_regulator_receiver_domain),(0).(hmm.response_reg),(1).(GO:0044249=cellular_biosynthesis),(1).(GO:0044260=cellular_macromolecule_metabolism)}	16	2.33535870913769	8.9417	249	0	PASS
b2218	b2062
b2218	b2060
b2218	b2049
b2218	b2056
b2218	b2050
b2218	b2054
b2218	b2059
b2218	b2028
b2218	b2053
b2218	b2027
b2218	b2061
b2218	b2055
b2218	b2057
b2220	b2037
b2220	b2035
b4113	b2049
\\
{(0,1)}	{1.+}	{(0).(PF01627:Hpt_domain),(1).(GO:0009059=macromolecule_biosynthesis),(1).(GO:0009269=response_to_desiccation),(1).(GO:0044249=cellular_biosynthesis)}	12	0.685659184372744	13.6639	249	0	PASS
b2216	b2062
b2216	b2060
b2216	b2049
b2216	b2056
b2216	b2050
b2216	b2054
b2216	b2059
b2216	b2028
b2216	b2053
b2216	b2061
b2216	b2055
b2216	b2057
\\
{(0,1)}	{1.+}	{(0).(hmm.hatpase_c),(1).(hmm.gere)}	9	1.97842737477643	4.9920	11	0	PASS
b2216	b2217
b2216	b3520
b2216	b1951
b2218	b2217
b2218	b3520
b2218	b1951
b2370	b2369
b3404	b3520
b3404	b1040
\\
{(0,1)}	{1.+}	{(0).(hmm.hatpase_c),(1).(GO:0005975=carbohydrate_metabolism),(1).(GO:0006629=lipid_metabolism),(1).(GO:0009059=macromolecule_biosynthesis)}	9	1.0639970657486	7.6936	249	0	PASS
b2216	b2027
b2218	b2027
b2219	b2037
b2219	b2035
b3668	b2035
b4125	b2041
b4125	b2033
b4125	b2037
b4125	b2035
\\
{(0,1)}	{1.+}	{(0).(PF01627:Hpt_domain),(1).(GO:0009059=macromolecule_biosynthesis),(1).(GO:0009269=response_to_desiccation),(1).(GO:0043283=biopolymer_metabolism),(1).(GO:0044260=cellular_macromolecule_metabolism)}	12	0.361215653136684	19.3653	1016	0	PASS
b2216	b2062
b2216	b2060
b2216	b2049
b2216	b2056
b2216	b2050
b2216	b2054
b2216	b2059
b2216	b2028
b2216	b2053
b2216	b2061
b2216	b2055
b2216	b2057
\\
{(0,1)}	{1.+}	{(0).(hmm.pas),(1).(GO:0008610=lipid_biosynthesis),(1).(GO:0009059=macromolecule_biosynthesis),(1).(GO:0043283=biopolymer_metabolism),(1).(GO:0044260=cellular_macromolecule_metabolism)}	6	0.0963653831039609	19.0177	1016	0	PASS
b2219	b2037
b2219	b2035
b4125	b2041
b4125	b2033
b4125	b2037
b4125	b2035
\\
{(0,1)}	{1.-}	{(0).(hmm.histone_hns),(1).(GO:0009059=macromolecule_biosynthesis),(1).(GO:0009269=response_to_desiccation)}	11	0.4142780765155	16.4465	58	0	PASS
b1237	b2060
b1237	b2049
b1237	b2050
b1237	b2054
b1237	b2059
b1237	b2047
b1237	b2028
b1237	b2053
b1237	b2061
b1237	b2055
b1237	b2057
\\
{(0,1)}	{1.+}	{(0).(PF00072:Response_regulator_receiver_domain),(0).(hmm.response_reg),(1).(hmm.lysr_substrate)}	6	1.76612938518994	3.1859	58	0	PASS
b0993	b2157
b0993	b3773
b0995	b3773
b0995	b2157
b2218	b1526
b2218	b3521
\\
{(0,1)}	{1.+}	{(0).(PF00072:Response_regulator_receiver_domain),(0).(hmm.hatpase_c),(0).(hmm.hiska),(1).(GO:0009059=macromolecule_biosynthesis),(1).(GO:0044249=cellular_biosynthesis)}	14	0.926091918303412	13.5856	1016	0	PASS
b2218	b2062
b2218	b2060
b2218	b2049
b2218	b2056
b2218	b2050
b2218	b0149
b2218	b2054
b2218	b2059
b2218	b2028
b2218	b2053
b2218	b2027
b2218	b2061
b2218	b2055
b2218	b2057
\\
{(0,1)}	{1.+}	{(0).(hmm.gaf),(0).(hmm.sigma54_activat),(1).(PF00037:4Fe-4S_binding_domain)}	5	0.228116582148307	9.9911	58	0	PASS
b2491	b2481
b2491	b2488
b2731	b2720
b2731	b2481
b2731	b2488
\\
{(0,1)}	{1.+}	{(0).(PF00512:His_Kinase_A_(phosphoacceptor)_domain),(1).(hmm.response_reg)}	7	0.487152007041626	9.3312	11	0	PASS
b1129	b1608
b1129	b1130
b1609	b1608
b2078	b2079
b2219	b2218
b2219	b2220
b4112	b0993
\\
{(0,1)}	{1.+}	{(0).(hmm.hatpase_c),(1).(GO:0005975=carbohydrate_metabolism),(1).(GO:0030113=capsule_(sensu_Bacteria)),(1).(GO:0044249=cellular_biosynthesis),(1).(GO:0044260=cellular_macromolecule_metabolism)}	5	0.397881395444636	7.2959	1016	0	PASS
b2216	b2049
b2216	b2028
b2218	b2049
b2218	b2028
b4112	b2049
\\
{(0,1)}	{1.+}	{(0).(hmm.hpt),(1).(GO:0009059=macromolecule_biosynthesis),(1).(GO:0043283=biopolymer_metabolism),(1).(GO:0044260=cellular_macromolecule_metabolism)}	13	1.32370094445558	10.1487	249	0	PASS
b2216	b2062
b2216	b2060
b2216	b2049
b2216	b2056
b2216	b2050
b2216	b2054
b2216	b2059
b2216	b2028
b2216	b2053
b2216	b2027
b2216	b2061
b2216	b2055
b2216	b2057
\\
{(0,1)}	{1.+}	{(0).(hmm.response_reg),(1).(GO:0009269=response_to_desiccation),(1).(GO:0044249=cellular_biosynthesis)}	27	5.7919831666897	8.8122	58	0	PASS
b1914	b2045
b2217	b2062
b2217	b2060
b2217	b2049
b2217	b2056
b2217	b2050
b2217	b2054
b2217	b2059
b2217	b2058
b2217	b2028
b2217	b2053
b2217	b2061
b2217	b2055
b2217	b2057
b2218	b2062
b2218	b2060
b2218	b2049
b2218	b2056
b2218	b2050
b2218	b2054
b2218	b2059
b2218	b2028
b2218	b2053
b2218	b2061
b2218	b2055
b2218	b2057
b4113	b2049
\\
{(0,1)}	{1.-}	{(0).(PF00989:PAS_fold),(0).(hmm.hatpase_c),(1).(hmm.flg_bb_rod)}	5	0.18022410401248	11.3533	58	0	PASS
b0619	b1076
b0619	b1078
b0619	b1073
b0619	b1077
b0619	b1074
\\
{(0,1)}	{1.+}	{(0).(hmm.hatpase_c),(0).(hmm.hpt),(1).(GO:0043283=biopolymer_metabolism),(1).(GO:0044249=cellular_biosynthesis),(1).(GO:0044260=cellular_macromolecule_metabolism)}	13	0.83758117338937	13.2894	1016	0	PASS
b2216	b2062
b2216	b2060
b2216	b2049
b2216	b2056
b2216	b2050
b2216	b2054
b2216	b2059
b2216	b2028
b2216	b2053
b2216	b2027
b2216	b2061
b2216	b2055
b2216	b2057
\\
{(0,1)}	{1.+}	{(0).(hmm.gere),(0).(hmm.response_reg),(1).(GO:0005975=carbohydrate_metabolism),(1).(GO:0009269=response_to_desiccation)}	14	1.13976480469956	12.0460	249	0	PASS
b1914	b2045
b2217	b2062
b2217	b2060
b2217	b2049
b2217	b2056
b2217	b2050
b2217	b2054
b2217	b2059
b2217	b2058
b2217	b2028
b2217	b2053
b2217	b2061
b2217	b2055
b2217	b2057
\\
{(0,1)}	{1.+}	{(0).(hmm.sigma70_r3),(0).(hmm.sigma70_r4),(1).(PF00015:Methyl-accepting_chemotaxis_protein_(MCP)_signaling_domain)}	5	0.048644905744124	22.4494	58	0	PASS
b1922	b3072
b1922	b1885
b1922	b4355
b1922	b1421
b1922	b1886
\\
{(0,1)}	{1.+}	{(0).(hmm.hpt),(1).(GO:0005975=carbohydrate_metabolism),(1).(GO:0009059=macromolecule_biosynthesis),(1).(GO:0044260=cellular_macromolecule_metabolism)}	13	1.3310974717017	10.1140	249	0	PASS
b2216	b2062
b2216	b2060
b2216	b2049
b2216	b2056
b2216	b2050
b2216	b2054
b2216	b2059
b2216	b2028
b2216	b2053
b2216	b2027
b2216	b2061
b2216	b2055
b2216	b2057
\\
{(0,1)}	{1.+}	{(0).(PF00072:Response_regulator_receiver_domain),(0).(hmm.hatpase_c),(1).(GO:0005975=carbohydrate_metabolism),(1).(GO:0009269=response_to_desiccation),(1).(GO:0043283=biopolymer_metabolism)}	12	0.508740140215651	16.1109	1016	0	PASS
b2218	b2062
b2218	b2060
b2218	b2049
b2218	b2056
b2218	b2050
b2218	b2054
b2218	b2059
b2218	b2028
b2218	b2053
b2218	b2061
b2218	b2055
b2218	b2057
\\
{(0,1)}	{1.+}	{(0).(hmm.pas),(1).(GO:0043283=biopolymer_metabolism),(1).(GO:0044255=cellular_lipid_metabolism),(1).(GO:0044260=cellular_macromolecule_metabolism)}	6	0.141523121511538	15.5730	249	0	PASS
b2219	b2037
b2219	b2035
b4125	b2041
b4125	b2033
b4125	b2037
b4125	b2035
\\
{(0,1)}	{1.+}	{(0).(PF00072:Response_regulator_receiver_domain),(1).(GO:0009059=macromolecule_biosynthesis),(1).(GO:0009269=response_to_desiccation),(1).(GO:0044260=cellular_macromolecule_metabolism)}	13	1.42685381516033	9.6886	249	0	PASS
b2218	b2062
b2218	b2060
b2218	b2049
b2218	b2056
b2218	b2050
b2218	b2054
b2218	b2059
b2218	b2028
b2218	b2053
b2218	b2061
b2218	b2055
b2218	b2057
b4113	b2049
\\
{(0,1)}	{1.+}	{(0).(PF00072:Response_regulator_receiver_domain),(1).(GO:0005975=carbohydrate_metabolism),(1).(GO:0009269=response_to_desiccation),(1).(GO:0043283=biopolymer_metabolism)}	13	1.43332111308443	9.6613	249	0	PASS
b2218	b2062
b2218	b2060
b2218	b2049
b2218	b2056
b2218	b2050
b2218	b2054
b2218	b2059
b2218	b2028
b2218	b2053
b2218	b2061
b2218	b2055
b2218	b2057
b4113	b2049
\\
{(0,1)}	{1.+}	{(0).(hmm.hatpase_c),(1).(GO:0009059=macromolecule_biosynthesis),(1).(GO:0030113=capsule_(sensu_Bacteria)),(1).(GO:0044249=cellular_biosynthesis),(1).(GO:0044260=cellular_macromolecule_metabolism)}	5	0.396995468320129	7.3055	1016	0	PASS
b2216	b2049
b2216	b2028
b2218	b2049
b2218	b2028
b4112	b2049
\\
{(0,1)}	{1.+}	{(0).(hmm.response_reg),(1).(GO:0005975=carbohydrate_metabolism),(1).(GO:0030113=capsule_(sensu_Bacteria)),(1).(GO:0044260=cellular_macromolecule_metabolism)}	5	0.634535073948093	5.4803	249	0	PASS
b2217	b2049
b2217	b2028
b2218	b2049
b2218	b2028
b4113	b2049
\\
{(0,1)}	{1.+}	{(0).(hmm.response_reg),(1).(GO:0008610=lipid_biosynthesis),(1).(GO:0009059=macromolecule_biosynthesis),(1).(GO:0043283=biopolymer_metabolism)}	9	1.43366040329523	6.3192	249	0	PASS
b2217	b2027
b2218	b2027
b2220	b2037
b2220	b2035
b3669	b2035
b4124	b2041
b4124	b2033
b4124	b2037
b4124	b2035
\\
{(0,1)}	{1.+}	{(0).(hmm.pas),(1).(GO:0008610=lipid_biosynthesis),(1).(GO:0044249=cellular_biosynthesis),(1).(GO:0044255=cellular_lipid_metabolism),(1).(GO:0044260=cellular_macromolecule_metabolism)}	6	0.0818687021464115	20.6836	1016	0	PASS
b2219	b2037
b2219	b2035
b4125	b2041
b4125	b2033
b4125	b2037
b4125	b2035
\\
{(0,1)}	{1.+}	{(0).(hmm.hatpase_c),(1).(GO:0005975=carbohydrate_metabolism),(1).(GO:0009059=macromolecule_biosynthesis),(1).(GO:0009269=response_to_desiccation)}	25	2.88469990235923	13.0209	249	0	PASS
b2216	b2062
b2216	b2060
b2216	b2049
b2216	b2056
b2216	b2050
b2216	b2054
b2216	b2059
b2216	b2028
b2216	b2053
b2216	b2061
b2216	b2055
b2216	b2057
b2218	b2062
b2218	b2060
b2218	b2049
b2218	b2056
b2218	b2050
b2218	b2054
b2218	b2059
b2218	b2028
b2218	b2053
b2218	b2061
b2218	b2055
b2218	b2057
b4112	b2049
\\
{(0,1)}	{1.+}	{(0).(hmm.hatpase_c),(1).(GO:0005975=carbohydrate_metabolism),(1).(GO:0009059=macromolecule_biosynthesis),(1).(GO:0030113=capsule_(sensu_Bacteria)),(1).(GO:0044260=cellular_macromolecule_metabolism)}	5	0.396365214258321	7.3123	1016	0	PASS
b2216	b2049
b2216	b2028
b2218	b2049
b2218	b2028
b4112	b2049
\\
{(0,1)}	{1.+}	{(0).(hmm.hatpase_c),(1).(GO:0005975=carbohydrate_metabolism),(1).(GO:0009269=response_to_desiccation),(1).(GO:0043283=biopolymer_metabolism)}	25	2.87402303361362	13.0514	249	0	PASS
b2216	b2062
b2216	b2060
b2216	b2049
b2216	b2056
b2216	b2050
b2216	b2054
b2216	b2059
b2216	b2028
b2216	b2053
b2216	b2061
b2216	b2055
b2216	b2057
b2218	b2062
b2218	b2060
b2218	b2049
b2218	b2056
b2218	b2050
b2218	b2054
b2218	b2059
b2218	b2028
b2218	b2053
b2218	b2061
b2218	b2055
b2218	b2057
b4112	b2049
\\
{(0,1)}	{1.+}	{(0).(hmm.hatpase_c),(1).(GO:0005975=carbohydrate_metabolism),(1).(GO:0006139=nucleobase,_nucleoside,_nucleotide_and_nucleic_acid_metabolism),(1).(GO:0009269=response_to_desiccation),(1).(GO:0044260=cellular_macromolecule_metabolism)}	7	0.464482015921268	9.5895	1016	0	PASS
b2216	b2060
b2216	b2049
b2216	b2053
b2218	b2060
b2218	b2049
b2218	b2053
b4112	b2049
\\
{(0,1)}	{1.-}	{(0).(hmm.hatpase_c),(1).(hmm.gly_radical)}	5	1.19632195140626	3.4776	11	0.02	FAIL
b2216	b0903
b2216	b2579
b2218	b0903
b2218	b2579
b3404	b3951
\\
{(0,1)}	{1.-}	{(0).(hmm.hatpase_c),(1).(PF00070:Pyridine_nucleotide-disulphide_oxidoreductase),(1).(hmm.nir_sir),(1).(hmm.pyr_redox)}	5	0.63531302564055	5.4759	249	0	PASS
b2078	b3365
b2216	b3365
b2218	b3365
b4112	b3365
b4125	b3365
\\
{(0,1)}	{1.+}	{(0).(hmm.hatpase_c),(1).(GO:0005975=carbohydrate_metabolism),(1).(GO:0008610=lipid_biosynthesis),(1).(GO:0043283=biopolymer_metabolism)}	9	1.05897338459012	7.7167	249	0	PASS
b2216	b2027
b2218	b2027
b2219	b2037
b2219	b2035
b3668	b2035
b4125	b2041
b4125	b2033
b4125	b2037
b4125	b2035
\\
{(0,1)}	{1.-}	{(0).(hmm.response_reg),(1).(PF00460:Flagella_basal_body_rod_protein),(1).(hmm.flg_bb_rod)}	8	1.32676701379528	5.7935	58	0	PASS
b0620	b1076
b0620	b1077
b1914	b1076
b1914	b1077
b2217	b1076
b2217	b1077
b2218	b1076
b2218	b1077
\\
{(0,1)}	{1.+}	{(0).(hmm.hatpase_c),(0).(hmm.hiska),(1).(GO:0005975=carbohydrate_metabolism),(1).(GO:0009059=macromolecule_biosynthesis),(1).(GO:0043283=biopolymer_metabolism)}	16	1.67539145027983	11.0669	1016	0	PASS
b2218	b2062
b2218	b2060
b2218	b2049
b2218	b2056
b2218	b2050
b2218	b2054
b2218	b2059
b2218	b2028
b2218	b2053
b2218	b2027
b2218	b2061
b2218	b2055
b2218	b2057
b2219	b2037
b2219	b2035
b4112	b2049
\\
{(0,1)}	{1.+}	{(0).(PF00072:Response_regulator_receiver_domain),(0).(hmm.response_reg),(1).(GO:0009059=macromolecule_biosynthesis),(1).(GO:0009269=response_to_desiccation),(1).(GO:0044249=cellular_biosynthesis)}	13	0.923240689211307	12.5688	1016	0	PASS
b2218	b2062
b2218	b2060
b2218	b2049
b2218	b2056
b2218	b2050
b2218	b2054
b2218	b2059
b2218	b2028
b2218	b2053
b2218	b2061
b2218	b2055
b2218	b2057
b4113	b2049
\\
{(0,1)}	{1.+}	{(0).(hmm.hiska),(1).(PF00126:Bacterial_regulatory_helix-turn-helix_protein,_lysR_family),(1).(hmm.hth_1),(1).(hmm.lysr_substrate)}	5	0.892892214977209	4.3465	249	0	PASS
b0993	b3773
b2218	b1526
b2218	b3521
b3404	b1526
b3404	b3060
\\
{(0,1)}	{1.+}	{(0).(hmm.hpt),(1).(GO:0009059=macromolecule_biosynthesis),(1).(GO:0043283=biopolymer_metabolism),(1).(GO:0044249=cellular_biosynthesis)}	13	1.32760962875822	10.1304	249	0	PASS
b2216	b2062
b2216	b2060
b2216	b2049
b2216	b2056
b2216	b2050
b2216	b2054
b2216	b2059
b2216	b2028
b2216	b2053
b2216	b2027
b2216	b2061
b2216	b2055
b2216	b2057
\\
{(0,1)}	{1.+}	{(0).(hmm.pas),(1).(GO:0009059=macromolecule_biosynthesis),(1).(GO:0044255=cellular_lipid_metabolism)}	6	0.181408477073038	13.6612	58	0	PASS
b2219	b2037
b2219	b2035
b4125	b2041
b4125	b2033
b4125	b2037
b4125	b2035
\\
{(0,1)}	{1.+}	{(0).(hmm.hatpase_c),(1).(GO:0005975=carbohydrate_metabolism),(1).(GO:0043283=biopolymer_metabolism),(1).(GO:0044255=cellular_lipid_metabolism),(1).(GO:0044260=cellular_macromolecule_metabolism)}	9	0.641914209592787	10.4320	1016	0	PASS
b2216	b2027
b2218	b2027
b2219	b2037
b2219	b2035
b3668	b2035
b4125	b2041
b4125	b2033
b4125	b2037
b4125	b2035
\\
{(0,1)}	{1.+}	{(0).(hmm.hpt),(1).(GO:0009059=macromolecule_biosynthesis)}	14	1.97331812768772	8.5614	11	0	PASS
b2216	b2062
b2216	b2060
b2216	b2049
b2216	b2056
b2216	b2050
b2216	b0149
b2216	b2054
b2216	b2059
b2216	b2028
b2216	b2053
b2216	b2027
b2216	b2061
b2216	b2055
b2216	b2057
\\
{(0,1)}	{1.+}	{(0).(PF00072:Response_regulator_receiver_domain),(1).(GO:0005975=carbohydrate_metabolism),(1).(GO:0009059=macromolecule_biosynthesis),(1).(GO:0044249=cellular_biosynthesis),(1).(GO:0044260=cellular_macromolecule_metabolism)}	16	1.04834995860235	14.6028	1016	0	PASS
b2218	b2062
b2218	b2060
b2218	b2049
b2218	b2056
b2218	b2050
b2218	b2054
b2218	b2059
b2218	b2028
b2218	b2053
b2218	b2027
b2218	b2061
b2218	b2055
b2218	b2057
b2220	b2037
b2220	b2035
b4113	b2049
\\
{(0,1)}	{1.+}	{(0).(hmm.response_reg),(1).(GO:0005975=carbohydrate_metabolism)}	39	11.9417642303774	7.8301	11	0	PASS
b1914	b2045
b2217	b2062
b2217	b2060
b2217	b2049
b2217	b2056
b2217	b2050
b2217	b0149
b2217	b2054
b2217	b2059
b2217	b2058
b2217	b2028
b2217	b2053
b2217	b2027
b2217	b2061
b2217	b2055
b2217	b2057
b2218	b2062
b2218	b2060
b2218	b2049
b2218	b2056
b2218	b2050
b2218	b0149
b2218	b2054
b2218	b2059
b2218	b2028
b2218	b2053
b2218	b2027
b2218	b2061
b2218	b2055
b2218	b2057
b2220	b2037
b2220	b2035
b3669	b2035
b3912	b0343
b4113	b2049
b4124	b2041
b4124	b2033
b4124	b2037
b4124	b2035
\\
{(0,1)}	{1.+}	{(0).(hmm.sigma54_activat),(1).(PF00361:NADH-Ubiquinone/plastoquinone_(complex_I),_various_chains)}	7	0.327126450382885	11.6669	11	0	PASS
b2491	b2482
b2491	b2486
b2491	b2484
b2731	b2486
b2731	b2723
b2731	b2484
b2731	b2482
\\
{(0,1)}	{1.-}	{(0).(hmm.hatpase_c),(1).(PF00528:Binding-protein-dependent_transport_system_inner_membrane_component)}	10	2.71659140726689	4.4190	11	0	PASS
b0993	b3270
b2216	b4033
b2218	b4033
b3404	b3451
b3404	b0831
b3404	b2308
b3404	b2678
b3404	b2424
b3404	b0832
b4112	b2424
\\
{(0,1)}	{1.+}	{(0).(hmm.hth_8),(0).(hmm.response_reg),(1).(PF00005:ABC_transporter),(1).(hmm.abc_tran)}	5	0.490429993602251	6.4394	249	0	PASS
b3868	b2306
b3868	b1483
b3868	b0855
b3868	b1484
b3868	b3271
\\
{(0,1)}	{1.+}	{(0).(PF00072:Response_regulator_receiver_domain),(0).(hmm.response_reg),(1).(GO:0005975=carbohydrate_metabolism),(1).(GO:0043283=biopolymer_metabolism)}	16	2.30746335913011	9.0140	249	0	PASS
b2218	b2062
b2218	b2060
b2218	b2049
b2218	b2056
b2218	b2050
b2218	b2054
b2218	b2059
b2218	b2028
b2218	b2053
b2218	b2027
b2218	b2061
b2218	b2055
b2218	b2057
b2220	b2037
b2220	b2035
b4113	b2049
\\
{(0,1)}	{1.+}	{(0).(hmm.hatpase_c),(1).(GO:0008610=lipid_biosynthesis),(1).(GO:0043283=biopolymer_metabolism)}	9	1.57623290710744	5.9131	58	0	PASS
b2216	b2027
b2218	b2027
b2219	b2037
b2219	b2035
b3668	b2035
b4125	b2041
b4125	b2033
b4125	b2037
b4125	b2035
\\
{(0,1)}	{1.+}	{(0).(hmm.hatpase_c),(0).(hmm.response_reg),(1).(GO:0009059=macromolecule_biosynthesis),(1).(GO:0044249=cellular_biosynthesis)}	14	1.48947085189554	10.2508	249	0	PASS
b2218	b2062
b2218	b2060
b2218	b2049
b2218	b2056
b2218	b2050
b2218	b0149
b2218	b2054
b2218	b2059
b2218	b2028
b2218	b2053
b2218	b2027
b2218	b2061
b2218	b2055
b2218	b2057
\\
{(0,1)}	{1.+}	{(0).(hmm.hiska),(0).(hmm.response_reg),(1).(GO:0005975=carbohydrate_metabolism),(1).(GO:0009269=response_to_desiccation),(1).(GO:0044260=cellular_macromolecule_metabolism)}	12	0.568436643410656	15.1623	1016	0	PASS
b2218	b2062
b2218	b2060
b2218	b2049
b2218	b2056
b2218	b2050
b2218	b2054
b2218	b2059
b2218	b2028
b2218	b2053
b2218	b2061
b2218	b2055
b2218	b2057
\\
{(0,1)}	{1.+}	{(0).(hmm.response_reg),(1).(GO:0006629=lipid_metabolism),(1).(GO:0008610=lipid_biosynthesis),(1).(GO:0009059=macromolecule_biosynthesis)}	9	1.1915860523453	7.1532	249	0	PASS
b2217	b2027
b2218	b2027
b2220	b2037
b2220	b2035
b3669	b2035
b4124	b2041
b4124	b2033
b4124	b2037
b4124	b2035
\\
{(0,1)}	{1.+}	{(0).(PF01627:Hpt_domain),(0).(hmm.hpt),(1).(GO:0009059=macromolecule_biosynthesis),(1).(GO:0043283=biopolymer_metabolism),(1).(GO:0044260=cellular_macromolecule_metabolism)}	13	0.64848077439976	15.3381	1016	0	PASS
b2216	b2062
b2216	b2060
b2216	b2049
b2216	b2056
b2216	b2050
b2216	b2054
b2216	b2059
b2216	b2028
b2216	b2053
b2216	b2027
b2216	b2061
b2216	b2055
b2216	b2057
\\
{(0,1)}	{1.+}	{(0).(hmm.response_reg),(1).(hmm.ntp_transferase)}	6	1.45415321253124	3.7697	11	0	PASS
b1235	b1236
b2217	b1236
b2217	b2049
b2218	b1236
b2218	b2049
b4113	b2049
\\
{(0,1)}	{1.+}	{(0).(hmm.sigma70_r3),(1).(hmm.mcpsignal)}	5	0.0509633413410546	21.9226	11	0	PASS
b1922	b3072
b1922	b1885
b1922	b4355
b1922	b1421
b1922	b1886
\\
{(0,1)}	{1.+}	{(0).(hmm.hiska),(1).(GO:0005975=carbohydrate_metabolism),(1).(GO:0043283=biopolymer_metabolism)}	16	3.65946541608501	6.4510	58	0	PASS
b2218	b2062
b2218	b2060
b2218	b2049
b2218	b2056
b2218	b2050
b2218	b2054
b2218	b2059
b2218	b2028
b2218	b2053
b2218	b2027
b2218	b2061
b2218	b2055
b2218	b2057
b2219	b2037
b2219	b2035
b4112	b2049
\\
{(0,1)}	{1.-}	{(0).(hmm.response_reg),(1).(hmm.fer2_bfd),(1).(hmm.nir_sir),(1).(hmm.nir_sir_ferr),(1).(hmm.pyr_redox)}	5	0.493703067155509	6.4134	1016	0	PASS
b2079	b3365
b2217	b3365
b2218	b3365
b4113	b3365
b4124	b3365
\\
{(0,1)}	{1.+}	{(0).(hmm.hatpase_c),(0).(hmm.pas),(1).(GO:0008610=lipid_biosynthesis),(1).(GO:0009059=macromolecule_biosynthesis),(1).(GO:0044260=cellular_macromolecule_metabolism)}	6	0.120941192389871	16.9052	1016	0	PASS
b2219	b2037
b2219	b2035
b4125	b2041
b4125	b2033
b4125	b2037
b4125	b2035
\\
{(0,1)}	{1.+}	{(0).(hmm.hatpase_c),(0).(hmm.response_reg),(1).(GO:0009059=macromolecule_biosynthesis)}	14	1.85133394606884	8.9287	58	0	PASS
b2218	b2062
b2218	b2060
b2218	b2049
b2218	b2056
b2218	b2050
b2218	b0149
b2218	b2054
b2218	b2059
b2218	b2028
b2218	b2053
b2218	b2027
b2218	b2061
b2218	b2055
b2218	b2057
\\
{(0,1)}	{1.+}	{(0).(hmm.hiska),(1).(GO:0009059=macromolecule_biosynthesis),(1).(GO:0009269=response_to_desiccation),(1).(GO:0043283=biopolymer_metabolism)}	13	1.82481972312461	8.2726	249	0	PASS
b2218	b2062
b2218	b2060
b2218	b2049
b2218	b2056
b2218	b2050
b2218	b2054
b2218	b2059
b2218	b2028
b2218	b2053
b2218	b2061
b2218	b2055
b2218	b2057
b4112	b2049
\\
{(0,1)}	{1.+}	{(0).(hmm.hatpase_c),(0).(hmm.pas),(1).(GO:0043283=biopolymer_metabolism),(1).(GO:0044255=cellular_lipid_metabolism)}	6	0.155948619105725	14.7987	249	0	PASS
b2219	b2037
b2219	b2035
b4125	b2041
b4125	b2033
b4125	b2037
b4125	b2035
\\
{(0,1)}	{1.+}	{(0).(PF00072:Response_regulator_receiver_domain),(1).(GO:0009059=macromolecule_biosynthesis),(1).(GO:0043283=biopolymer_metabolism),(1).(GO:0044260=cellular_macromolecule_metabolism)}	16	2.11441797817286	9.5492	249	0	PASS
b2218	b2062
b2218	b2060
b2218	b2049
b2218	b2056
b2218	b2050
b2218	b2054
b2218	b2059
b2218	b2028
b2218	b2053
b2218	b2027
b2218	b2061
b2218	b2055
b2218	b2057
b2220	b2037
b2220	b2035
b4113	b2049
\\
{(0,1)}	{1.+}	{(0).(hmm.hpt),(1).(GO:0005975=carbohydrate_metabolism),(1).(GO:0009059=macromolecule_biosynthesis),(1).(GO:0043283=biopolymer_metabolism),(1).(GO:0044249=cellular_biosynthesis)}	13	0.68037769222102	14.9356	1016	0	PASS
b2216	b2062
b2216	b2060
b2216	b2049
b2216	b2056
b2216	b2050
b2216	b2054
b2216	b2059
b2216	b2028
b2216	b2053
b2216	b2027
b2216	b2061
b2216	b2055
b2216	b2057
\\
{(0,1)}	{1.+}	{(0).(PF00072:Response_regulator_receiver_domain),(0).(hmm.hiska),(1).(GO:0005975=carbohydrate_metabolism),(1).(GO:0009059=macromolecule_biosynthesis),(1).(GO:0044260=cellular_macromolecule_metabolism)}	13	0.731004733871794	14.3499	1016	0	PASS
b2218	b2062
b2218	b2060
b2218	b2049
b2218	b2056
b2218	b2050
b2218	b2054
b2218	b2059
b2218	b2028
b2218	b2053
b2218	b2027
b2218	b2061
b2218	b2055
b2218	b2057
\\
{(0,1)}	{1.-}	{(0).(hmm.hatpase_c),(1).(GO:0009059=macromolecule_biosynthesis),(1).(GO:0043283=biopolymer_metabolism)}	5	1.59313719870814	2.6992	58	0.02	FAIL
b2216	b2043
b2216	b2041
b2218	b2043
b2218	b2041
b3404	b2028
\\
{(0,1)}	{1.+}	{(0).(hmm.flhd),(1).(PF00015:Methyl-accepting_chemotaxis_protein_(MCP)_signaling_domain),(1).(hmm.mcpsignal)}	5	0.750336097921941	4.9060	58	0	PASS
b1892	b1886
b1892	b1885
b1892	b4355
b1892	b1421
b1892	b3072
\\
{(0,1)}	{1.+}	{(0).(hmm.trans_reg_c),(1).(hmm.hth_1)}	6	2.2496955529949	2.5004	11	0.03	FAIL
b0399	b2916
b0995	b3773
b0995	b2157
b3405	b3118
b3405	b3060
b3405	b1526
\\
{(0,1)}	{1.+}	{(0).(hmm.hatpase_c),(1).(GO:0005975=carbohydrate_metabolism),(1).(GO:0043283=biopolymer_metabolism),(1).(GO:0044260=cellular_macromolecule_metabolism)}	34	4.30060392610667	14.3213	249	0	PASS
b2216	b2062
b2216	b2060
b2216	b2049
b2216	b2056
b2216	b2050
b2216	b2054
b2216	b2059
b2216	b2028
b2216	b2053
b2216	b2027
b2216	b2061
b2216	b2055
b2216	b2057
b2218	b2062
b2218	b2060
b2218	b2049
b2218	b2056
b2218	b2050
b2218	b2054
b2218	b2059
b2218	b2028
b2218	b2053
b2218	b2027
b2218	b2061
b2218	b2055
b2218	b2057
b2219	b2037
b2219	b2035
b3668	b2035
b4112	b2049
b4125	b2041
b4125	b2033
b4125	b2037
b4125	b2035
\\
{(0,1)}	{1.-}	{(0).(hmm.response_reg),(1).(hmm.fer2_bfd),(1).(hmm.nir_sir_ferr),(1).(hmm.pyr_redox)}	5	0.804868218882595	4.6761	249	0	PASS
b2079	b3365
b2217	b3365
b2218	b3365
b4113	b3365
b4124	b3365
\\
{(0,1)}	{1.+}	{(0).(hmm.hatpase_c),(1).(GO:0005975=carbohydrate_metabolism),(1).(GO:0043283=biopolymer_metabolism),(1).(GO:0044249=cellular_biosynthesis),(1).(GO:0044255=cellular_lipid_metabolism)}	9	0.645290742174292	10.4005	1016	0	PASS
b2216	b2027
b2218	b2027
b2219	b2037
b2219	b2035
b3668	b2035
b4125	b2041
b4125	b2033
b4125	b2037
b4125	b2035
\\
{(0,1)}	{1.-}	{(0).(hmm.histone_hns),(1).(GO:0043283=biopolymer_metabolism),(1).(GO:0044249=cellular_biosynthesis)}	12	0.533146634857239	15.7044	58	0	PASS
b1237	b2060
b1237	b2049
b1237	b2050
b1237	b2054
b1237	b2059
b1237	b2047
b1237	b2028
b1237	b2053
b1237	b2061
b1237	b2033
b1237	b2055
b1237	b2057
\\
{(0,1)}	{1.-}	{(0).(hmm.response_reg),(1).(PF00005:ABC_transporter)}	14	6.73614846517059	2.7987	11	0.01	FAIL
b0993	b0588
b0995	b0588
b1221	b2201
b1235	b2129
b1914	b3450
b2217	b4485
b2217	b1318
b2218	b4485
b2218	b1318
b3405	b2677
b3405	b2129
b3405	b2422
b3405	b3450
b4113	b3749
\\
{(0,1)}	{1.+}	{(0).(hmm.response_reg),(1).(GO:0044260=cellular_macromolecule_metabolism)}	37	9.27887448329518	9.1005	11	0	PASS
b1235	b0014
b1914	b2045
b2217	b2062
b2217	b2060
b2217	b2049
b2217	b2056
b2217	b2050
b2217	b2054
b2217	b2059
b2217	b2058
b2217	b2028
b2217	b2053
b2217	b2027
b2217	b2061
b2217	b2055
b2217	b2057
b2218	b2062
b2218	b2060
b2218	b2049
b2218	b2056
b2218	b2050
b2218	b2054
b2218	b2059
b2218	b2028
b2218	b2053
b2218	b2027
b2218	b2061
b2218	b2055
b2218	b2057
b2220	b2037
b2220	b2035
b3669	b2035
b4113	b2049
b4124	b2041
b4124	b2033
b4124	b2037
b4124	b2035
\\
{(0,1)}	{1.-}	{(0).(hmm.histone_hns),(1).(GO:0005975=carbohydrate_metabolism),(1).(GO:0043283=biopolymer_metabolism),(1).(GO:0044260=cellular_macromolecule_metabolism)}	12	0.331812030315908	20.2562	249	0	PASS
b1237	b2060
b1237	b2049
b1237	b2050
b1237	b2054
b1237	b2059
b1237	b2047
b1237	b2028
b1237	b2053
b1237	b2061
b1237	b2033
b1237	b2055
b1237	b2057
\\
{(0,1)}	{1.-}	{(0).(hmm.histone_hns),(1).(GO:0009269=response_to_desiccation),(1).(GO:0043283=biopolymer_metabolism),(1).(GO:0044249=cellular_biosynthesis)}	11	0.261822098424572	20.9859	249	0	PASS
b1237	b2060
b1237	b2049
b1237	b2050
b1237	b2054
b1237	b2059
b1237	b2047
b1237	b2028
b1237	b2053
b1237	b2061
b1237	b2055
b1237	b2057
\\
{(0,1)}	{1.+}	{(0).(hmm.response_reg),(1).(GO:0005975=carbohydrate_metabolism),(1).(GO:0044249=cellular_biosynthesis),(1).(GO:0044255=cellular_lipid_metabolism),(1).(GO:0044260=cellular_macromolecule_metabolism)}	9	0.866862647289403	8.7354	1016	0	PASS
b2217	b2027
b2218	b2027
b2220	b2037
b2220	b2035
b3669	b2035
b4124	b2041
b4124	b2033
b4124	b2037
b4124	b2035
\\
{(0,1)}	{1.+}	{(0).(hmm.hatpase_c),(0).(hmm.pas),(1).(GO:0043283=biopolymer_metabolism),(1).(GO:0044249=cellular_biosynthesis)}	6	0.522404885745234	7.5786	249	0	PASS
b2219	b2037
b2219	b2035
b4125	b2041
b4125	b2033
b4125	b2037
b4125	b2035
\\
{(0,1)}	{1.+}	{(0).(hmm.cnmp_binding),(0).(hmm.crp),(1).(hmm.mfs_1)}	12	5.43158150787031	2.8184	58	0.01	FAIL
b1334	b2240
b1334	b1223
b3357	b2801
b3357	b3666
b3357	b4332
b3357	b3224
b3357	b1596
b3357	b4279
b3357	b3754
b3357	b2841
b3357	b3093
b3357	b2240
\\
{(0,1)}	{1.+}	{(0).(PF01627:Hpt_domain),(1).(GO:0005975=carbohydrate_metabolism),(1).(GO:0043283=biopolymer_metabolism),(1).(GO:0044249=cellular_biosynthesis)}	13	1.00253156713669	11.9823	249	0	PASS
b2216	b2062
b2216	b2060
b2216	b2049
b2216	b2056
b2216	b2050
b2216	b2054
b2216	b2059
b2216	b2028
b2216	b2053
b2216	b2027
b2216	b2061
b2216	b2055
b2216	b2057
\\
{(0,1)}	{1.+}	{(0).(hmm.hpt),(1).(GO:0009059=macromolecule_biosynthesis),(1).(GO:0044260=cellular_macromolecule_metabolism)}	13	1.75656334235604	8.4833	58	0	PASS
b2216	b2062
b2216	b2060
b2216	b2049
b2216	b2056
b2216	b2050
b2216	b2054
b2216	b2059
b2216	b2028
b2216	b2053
b2216	b2027
b2216	b2061
b2216	b2055
b2216	b2057
\\
{(0,1)}	{1.+}	{(0).(hmm.hatpase_c),(1).(hmm.hth_1),(1).(hmm.lysr_substrate)}	10	3.6652059148128	3.3089	58	0	PASS
b0993	b2157
b0993	b3773
b2216	b1526
b2216	b3521
b2218	b1526
b2218	b3521
b3404	b1526
b3404	b3118
b3404	b3060
b4125	b1987
\\
{(0,1)}	{1.+}	{(0).(hmm.response_reg),(1).(hmm.hth_1),(1).(hmm.lysr_substrate)}	15	5.20728333046697	4.2914	58	0	PASS
b0993	b2157
b0993	b3773
b0995	b3773
b0995	b2157
b1235	b3118
b2217	b1526
b2217	b3521
b2218	b1526
b2218	b3521
b3405	b3118
b3405	b3060
b3405	b1526
b3868	b1988
b3868	b1987
b4124	b1987
\\
{(0,1)}	{1.+}	{(0).(hmm.response_reg),(1).(GO:0006139=nucleobase,_nucleoside,_nucleotide_and_nucleic_acid_metabolism),(1).(GO:0009059=macromolecule_biosynthesis),(1).(GO:0009269=response_to_desiccation)}	7	0.925347184473077	6.3149	249	0	PASS
b2217	b2060
b2217	b2049
b2217	b2053
b2218	b2060
b2218	b2049
b2218	b2053
b4113	b2049
\\
{(0,1)}	{1.+}	{(0).(hmm.response_reg),(1).(GO:0006629=lipid_metabolism),(1).(GO:0008610=lipid_biosynthesis),(1).(GO:0043283=biopolymer_metabolism)}	9	1.1915860523453	7.1532	249	0	PASS
b2217	b2027
b2218	b2027
b2220	b2037
b2220	b2035
b3669	b2035
b4124	b2041
b4124	b2033
b4124	b2037
b4124	b2035
\\
{(0,1)}	{1.+}	{(0).(hmm.flhd),(1).(PF00384:Molybdopterin_oxidoreductase)}	7	2.74389887732211	2.5694	11	0.01	FAIL
b1892	b1474
b1892	b0894
b1892	b1587
b1892	b1468
b1892	b1588
b1892	b2206
b1892	b1224
\\
{(0,1)}	{1.+}	{(0).(PF01627:Hpt_domain),(0).(hmm.hpt),(1).(GO:0005975=carbohydrate_metabolism),(1).(GO:0043283=biopolymer_metabolism),(1).(GO:0044260=cellular_macromolecule_metabolism)}	13	0.651998772452688	15.2923	1016	0	PASS
b2216	b2062
b2216	b2060
b2216	b2049
b2216	b2056
b2216	b2050
b2216	b2054
b2216	b2059
b2216	b2028
b2216	b2053
b2216	b2027
b2216	b2061
b2216	b2055
b2216	b2057
\\
{(0,1)}	{1.+}	{(0).(PF00072:Response_regulator_receiver_domain),(0).(hmm.hatpase_c),(0).(hmm.response_reg),(1).(GO:0044249=cellular_biosynthesis)}	15	1.66606320202541	10.3303	249	0	PASS
b2218	b2062
b2218	b2060
b2218	b2049
b2218	b2056
b2218	b2050
b2218	b0149
b2218	b2054
b2218	b2059
b2218	b2028
b2218	b2053
b2218	b2027
b2218	b2061
b2218	b2518
b2218	b2055
b2218	b2057
\\
{(0,1)}	{1.+}	{(0).(hmm.pas),(1).(GO:0006629=lipid_metabolism),(1).(GO:0009059=macromolecule_biosynthesis),(1).(GO:0043283=biopolymer_metabolism)}	6	0.141594215332686	15.5689	249	0	PASS
b2219	b2037
b2219	b2035
b4125	b2041
b4125	b2033
b4125	b2037
b4125	b2035
\\
{(0,1)}	{1.-}	{(0).(hmm.response_reg),(1).(PF01832:Mannosyl-glycoprotein_endo-beta-N-acetylglucosaminidase),(1).(hmm.amidase_4)}	5	0.794684112601878	4.7174	58	0	PASS
b0620	b1081
b1914	b1081
b2217	b1081
b2218	b1081
b3405	b1081
\\
{(0,1)}	{1.+}	{(0).(hmm.trans_reg_c),(1).(hmm.hiska)}	5	0.702013900491107	5.1297	11	0	PASS
b0399	b0400
b0571	b1968
b3405	b2219
b4113	b0993
b4113	b4112
\\
{(0,1)}	{1.+}	{(0).(PF01627:Hpt_domain),(0).(hmm.hpt),(1).(GO:0009059=macromolecule_biosynthesis)}	14	1.38689913938974	10.7102	58	0	PASS
b2216	b2062
b2216	b2060
b2216	b2049
b2216	b2056
b2216	b2050
b2216	b0149
b2216	b2054
b2216	b2059
b2216	b2028
b2216	b2053
b2216	b2027
b2216	b2061
b2216	b2055
b2216	b2057
\\
{(0,1)}	{1.+}	{(0).(PF00072:Response_regulator_receiver_domain),(0).(hmm.hatpase_c),(0).(hmm.hiska),(1).(GO:0005975=carbohydrate_metabolism),(1).(GO:0044249=cellular_biosynthesis)}	14	0.920698801933819	13.6309	1016	0	PASS
b2218	b2062
b2218	b2060
b2218	b2049
b2218	b2056
b2218	b2050
b2218	b0149
b2218	b2054
b2218	b2059
b2218	b2028
b2218	b2053
b2218	b2027
b2218	b2061
b2218	b2055
b2218	b2057
\\
{(0,1)}	{1.+}	{(0).(PF01627:Hpt_domain),(0).(hmm.hatpase_c),(1).(GO:0005975=carbohydrate_metabolism),(1).(GO:0009059=macromolecule_biosynthesis),(1).(GO:0044260=cellular_macromolecule_metabolism)}	13	0.642360795729026	15.4186	1016	0	PASS
b2216	b2062
b2216	b2060
b2216	b2049
b2216	b2056
b2216	b2050
b2216	b2054
b2216	b2059
b2216	b2028
b2216	b2053
b2216	b2027
b2216	b2061
b2216	b2055
b2216	b2057
\\
{(0,1)}	{1.+}	{(0).(hmm.pas),(1).(GO:0008610=lipid_biosynthesis),(1).(GO:0044249=cellular_biosynthesis),(1).(GO:0044260=cellular_macromolecule_metabolism)}	6	0.142210271353092	15.5335	249	0	PASS
b2219	b2037
b2219	b2035
b4125	b2041
b4125	b2033
b4125	b2037
b4125	b2035
\\
{(0,1)}	{1.-}	{(0).(hmm.hiska),(1).(hmm.bpd_transp_1)}	11	2.59450671750343	5.2184	11	0	PASS
b0993	b3270
b2218	b3542
b2218	b4033
b3404	b3451
b3404	b0831
b3404	b2308
b3404	b2678
b3404	b2424
b3404	b1918
b3404	b0832
b4112	b2424
\\
{(0,1)}	{1.-}	{(0).(hmm.hatpase_c),(1).(PF00070:Pyridine_nucleotide-disulphide_oxidoreductase),(1).(hmm.nir_sir_ferr),(1).(hmm.pyr_redox)}	5	0.63531302564055	5.4759	249	0	PASS
b2078	b3365
b2216	b3365
b2218	b3365
b4112	b3365
b4125	b3365
\\
{(0,1)}	{1.+}	{(0).(hmm.hatpase_c),(0).(hmm.hiska),(1).(GO:0005975=carbohydrate_metabolism),(1).(GO:0009059=macromolecule_biosynthesis),(1).(GO:0009269=response_to_desiccation)}	13	1.18149794940707	10.8729	1016	0	PASS
b2218	b2062
b2218	b2060
b2218	b2049
b2218	b2056
b2218	b2050
b2218	b2054
b2218	b2059
b2218	b2028
b2218	b2053
b2218	b2061
b2218	b2055
b2218	b2057
b4112	b2049
\\
{(0,1)}	{1.+}	{(0).(PF00072:Response_regulator_receiver_domain),(0).(hmm.hiska),(1).(GO:0005975=carbohydrate_metabolism),(1).(GO:0044260=cellular_macromolecule_metabolism)}	13	1.21540030129188	10.6894	249	0	PASS
b2218	b2062
b2218	b2060
b2218	b2049
b2218	b2056
b2218	b2050
b2218	b2054
b2218	b2059
b2218	b2028
b2218	b2053
b2218	b2027
b2218	b2061
b2218	b2055
b2218	b2057
\\
{(0,1)}	{1.+}	{(0).(PF01627:Hpt_domain),(0).(hmm.hatpase_c),(1).(GO:0009059=macromolecule_biosynthesis),(1).(GO:0043283=biopolymer_metabolism),(1).(GO:0044249=cellular_biosynthesis)}	13	0.639780364301688	15.4529	1016	0	PASS
b2216	b2062
b2216	b2060
b2216	b2049
b2216	b2056
b2216	b2050
b2216	b2054
b2216	b2059
b2216	b2028
b2216	b2053
b2216	b2027
b2216	b2061
b2216	b2055
b2216	b2057
\\
{(0,1)}	{1.+}	{(0).(hmm.response_reg),(1).(GO:0005975=carbohydrate_metabolism),(1).(GO:0006629=lipid_metabolism),(1).(GO:0008610=lipid_biosynthesis)}	9	1.20630945045007	7.0960	249	0	PASS
b2217	b2027
b2218	b2027
b2220	b2037
b2220	b2035
b3669	b2035
b4124	b2041
b4124	b2033
b4124	b2037
b4124	b2035
\\
{(0,1)}	{1.+}	{(0).(hmm.trans_reg_c),(1).(PF00512:His_Kinase_A_(phosphoacceptor)_domain),(1).(hmm.hatpase_c)}	7	0.500002720156923	9.1924	58	0	PASS
b0399	b0400
b0571	b1968
b1130	b1129
b1130	b1609
b1608	b1609
b3405	b2219
b4113	b4112
\\
{(0,1)}	{1.+}	{(0).(PF00158:Sigma-54_interaction_domain),(1).(PF00361:NADH-Ubiquinone/plastoquinone_(complex_I),_various_chains)}	7	0.132722255666786	18.8501	11	0	PASS
b2491	b2482
b2491	b2486
b2491	b2484
b2731	b2486
b2731	b2723
b2731	b2484
b2731	b2482
\\
{(0,1)}	{1.+}	{(0).(hmm.response_reg),(1).(GO:0009059=macromolecule_biosynthesis),(1).(GO:0044249=cellular_biosynthesis),(1).(GO:0044260=cellular_macromolecule_metabolism)}	36	6.11249254493462	12.0887	249	0	PASS
b1914	b2045
b2217	b2062
b2217	b2060
b2217	b2049
b2217	b2056
b2217	b2050
b2217	b2054
b2217	b2059
b2217	b2058
b2217	b2028
b2217	b2053
b2217	b2027
b2217	b2061
b2217	b2055
b2217	b2057
b2218	b2062
b2218	b2060
b2218	b2049
b2218	b2056
b2218	b2050
b2218	b2054
b2218	b2059
b2218	b2028
b2218	b2053
b2218	b2027
b2218	b2061
b2218	b2055
b2218	b2057
b2220	b2037
b2220	b2035
b3669	b2035
b4113	b2049
b4124	b2041
b4124	b2033
b4124	b2037
b4124	b2035
\\
{(0,1)}	{1.-}	{(0).(PF00072:Response_regulator_receiver_domain),(1).(PF00005:ABC_transporter)}	5	1.75714567753019	2.4464	11	0.02	FAIL
b0993	b0588
b0995	b0588
b2218	b4485
b2218	b1318
b4113	b3749
\\
{(0,1)}	{1.+}	{(0).(hmm.pas),(1).(GO:0008610=lipid_biosynthesis),(1).(GO:0043283=biopolymer_metabolism)}	6	0.181409671939343	13.6612	58	0	PASS
b2219	b2037
b2219	b2035
b4125	b2041
b4125	b2033
b4125	b2037
b4125	b2035
\\
{(0,1)}	{1.+}	{(0).(PF00072:Response_regulator_receiver_domain),(0).(hmm.response_reg),(1).(PF00512:His_Kinase_A_(phosphoacceptor)_domain)}	5	0.542899056917207	6.0491	58	0	PASS
b1130	b1129
b1130	b1609
b1608	b1609
b4004	b4003
b4113	b4112
\\
{(0,1)}	{1.+}	{(0).(hmm.cnmp_binding),(1).(PF00037:4Fe-4S_binding_domain)}	5	3.3429018259341	0.9063	11	0.21	FAIL
b1334	b2204
b1334	b1225
b1334	b0895
b3357	b2481
b3357	b2488
\\
{(0,1)}	{1.+}	{(0).(hmm.gere),(0).(hmm.response_reg),(1).(GO:0005975=carbohydrate_metabolism),(1).(GO:0009059=macromolecule_biosynthesis),(1).(GO:0009269=response_to_desiccation)}	14	0.68076705669094	16.1428	1016	0	PASS
b1914	b2045
b2217	b2062
b2217	b2060
b2217	b2049
b2217	b2056
b2217	b2050
b2217	b2054
b2217	b2059
b2217	b2058
b2217	b2028
b2217	b2053
b2217	b2061
b2217	b2055
b2217	b2057
\\
{(0,1)}	{1.+}	{(0).(hmm.hatpase_c),(1).(GO:0043283=biopolymer_metabolism),(1).(GO:0044255=cellular_lipid_metabolism)}	9	1.57619048958651	5.9132	58	0	PASS
b2216	b2027
b2218	b2027
b2219	b2037
b2219	b2035
b3668	b2035
b4125	b2041
b4125	b2033
b4125	b2037
b4125	b2035
\\
{(0,1)}	{1.-}	{(0).(hmm.hpt),(1).(hmm.flg_bb_rod)}	5	0.666718373082063	5.3070	11	0	PASS
b2216	b1076
b2216	b1074
b2216	b1077
b2216	b1078
b2216	b1073
\\
{(0,1)}	{1.+}	{(0).(hmm.hiska),(0).(hmm.response_reg),(1).(GO:0005975=carbohydrate_metabolism),(1).(GO:0044260=cellular_macromolecule_metabolism)}	13	1.40241810941429	9.7933	249	0	PASS
b2218	b2062
b2218	b2060
b2218	b2049
b2218	b2056
b2218	b2050
b2218	b2054
b2218	b2059
b2218	b2028
b2218	b2053
b2218	b2027
b2218	b2061
b2218	b2055
b2218	b2057
\\
{(0,1)}	{1.+}	{(0).(hmm.hiska),(1).(GO:0009059=macromolecule_biosynthesis),(1).(GO:0043283=biopolymer_metabolism),(1).(GO:0044260=cellular_macromolecule_metabolism)}	16	2.71102087292886	8.0710	249	0	PASS
b2218	b2062
b2218	b2060
b2218	b2049
b2218	b2056
b2218	b2050
b2218	b2054
b2218	b2059
b2218	b2028
b2218	b2053
b2218	b2027
b2218	b2061
b2218	b2055
b2218	b2057
b2219	b2037
b2219	b2035
b4112	b2049
\\
{(0,1)}	{1.+}	{(0).(hmm.crp),(1).(PF00005:ABC_transporter)}	10	4.8985674472556	2.3049	11	0.01	FAIL
b1334	b2201
b1334	b3479
b1334	b0886
b1334	b3480
b1334	b0887
b3357	b1513
b3357	b3749
b3357	b0765
b3357	b4485
b3357	b3450
\\
{(0,1)}	{1.-}	{(0).(hmm.gere),(0).(hmm.response_reg),(1).(hmm.duf1078)}	5	0.646658585820822	5.4136	58	0	PASS
b1914	b1076
b1914	b1078
b2217	b1076
b2217	b1078
b2217	b1082
\\
{(0,1)}	{1.+}	{(0).(hmm.hatpase_c),(1).(GO:0005975=carbohydrate_metabolism),(1).(GO:0009269=response_to_desiccation),(1).(GO:0043283=biopolymer_metabolism),(1).(GO:0044260=cellular_macromolecule_metabolism)}	25	1.36982204370662	20.1899	1016	0	PASS
b2216	b2062
b2216	b2060
b2216	b2049
b2216	b2056
b2216	b2050
b2216	b2054
b2216	b2059
b2216	b2028
b2216	b2053
b2216	b2061
b2216	b2055
b2216	b2057
b2218	b2062
b2218	b2060
b2218	b2049
b2218	b2056
b2218	b2050
b2218	b2054
b2218	b2059
b2218	b2028
b2218	b2053
b2218	b2061
b2218	b2055
b2218	b2057
b4112	b2049
\\
{(0,1)}	{1.+}	{(0).(PF00072:Response_regulator_receiver_domain),(1).(GO:0005975=carbohydrate_metabolism),(1).(GO:0009269=response_to_desiccation),(1).(GO:0044249=cellular_biosynthesis)}	13	1.44286383609126	9.6214	249	0	PASS
b2218	b2062
b2218	b2060
b2218	b2049
b2218	b2056
b2218	b2050
b2218	b2054
b2218	b2059
b2218	b2028
b2218	b2053
b2218	b2061
b2218	b2055
b2218	b2057
b4113	b2049
\\
{(0,1)}	{1.-}	{(0).(hmm.histone_hns),(1).(GO:0009059=macromolecule_biosynthesis)}	12	0.590516773771039	14.8474	11	0	PASS
b1237	b2060
b1237	b2049
b1237	b2050
b1237	b2054
b1237	b2059
b1237	b2047
b1237	b2028
b1237	b2053
b1237	b2061
b1237	b2033
b1237	b2055
b1237	b2057
\\
{(0,1)}	{1.+}	{(0).(hmm.flhd),(1).(GO:0044249=cellular_biosynthesis)}	6	5.08229597396325	0.4071	11	0.39	FAIL
b1892	b3460
b1892	b0033
b1892	b2039
b1892	b2171
b1892	b0032
b1892	b2051
\\
{(0,1)}	{1.+}	{(0).(hmm.hatpase_c),(0).(hmm.hiska),(0).(hmm.response_reg),(1).(GO:0009269=response_to_desiccation),(1).(GO:0044260=cellular_macromolecule_metabolism)}	12	0.721704369691631	13.2759	1016	0	PASS
b2218	b2062
b2218	b2060
b2218	b2049
b2218	b2056
b2218	b2050
b2218	b2054
b2218	b2059
b2218	b2028
b2218	b2053
b2218	b2061
b2218	b2055
b2218	b2057
\\
{(0,1)}	{1.+}	{(0).(hmm.response_reg),(0).(hmm.trans_reg_c),(1).(PF00384:Molybdopterin_oxidoreductase),(1).(hmm.molybdopterin),(1).(hmm.molydop_binding)}	8	0.702342741525538	8.7078	1016	0	PASS
b0995	b0997
b1608	b0894
b1608	b1224
b3405	b0894
b3405	b1224
b3405	b1468
b3912	b1468
b3912	b1224
\\
{(0,1)}	{1.+}	{(0).(hmm.hatpase_c),(1).(GO:0009059=macromolecule_biosynthesis),(1).(GO:0044255=cellular_lipid_metabolism),(1).(GO:0044260=cellular_macromolecule_metabolism)}	9	1.05319117693192	7.7435	249	0	PASS
b2216	b2027
b2218	b2027
b2219	b2037
b2219	b2035
b3668	b2035
b4125	b2041
b4125	b2033
b4125	b2037
b4125	b2035
\\
{(0,1)}	{1.+}	{(0).(hmm.hatpase_c),(0).(hmm.pas),(1).(GO:0005975=carbohydrate_metabolism),(1).(GO:0009059=macromolecule_biosynthesis)}	6	0.547137367763523	7.3718	249	0	PASS
b2219	b2037
b2219	b2035
b4125	b2041
b4125	b2033
b4125	b2037
b4125	b2035
\\
{(0,1)}	{1.+}	{(0).(hmm.pas),(1).(GO:0005975=carbohydrate_metabolism),(1).(GO:0006629=lipid_metabolism),(1).(GO:0043283=biopolymer_metabolism),(1).(GO:0044255=cellular_lipid_metabolism)}	6	0.0819863147936155	20.6683	1016	0	PASS
b2219	b2037
b2219	b2035
b4125	b2041
b4125	b2033
b4125	b2037
b4125	b2035
\\
{(0,1)}	{1.-}	{(0).(hmm.hatpase_c),(1).(hmm.hamp),(1).(hmm.mcpsignal),(1).(hmm.tarh)}	5	0.335632829004705	8.0512	249	0	PASS
b2216	b1886
b2216	b4355
b2218	b1886
b2218	b4355
b3404	b4355
\\
{(0,1)}	{1.+}	{(0).(hmm.hatpase_c),(1).(GO:0030113=capsule_(sensu_Bacteria)),(1).(GO:0044249=cellular_biosynthesis)}	5	0.628696328865391	5.5130	58	0	PASS
b2216	b2049
b2216	b2028
b2218	b2049
b2218	b2028
b4112	b2049
\\
{(0,1)}	{1.+}	{(0).(PF00072:Response_regulator_receiver_domain),(1).(GO:0005975=carbohydrate_metabolism),(1).(GO:0009059=macromolecule_biosynthesis),(1).(GO:0044260=cellular_macromolecule_metabolism)}	16	2.12745738364536	9.5110	249	0	PASS
b2218	b2062
b2218	b2060
b2218	b2049
b2218	b2056
b2218	b2050
b2218	b2054
b2218	b2059
b2218	b2028
b2218	b2053
b2218	b2027
b2218	b2061
b2218	b2055
b2218	b2057
b2220	b2037
b2220	b2035
b4113	b2049
\\
{(0,1)}	{1.+}	{(0).(hmm.response_reg),(1).(hmm.moez_moeb)}	5	0.910176745272421	4.2869	11	0	PASS
b1221	b0826
b2217	b3992
b2218	b3992
b3405	b3992
b4401	b0826
[truncated: 28,610 more rows]
