# Supplementary material for: BISON: bio-interface for the semi-global analysis of network patterns
Source: Source Code Biol Med. 2006 Nov 29;1:8. doi: 10.1186/1751-0473-1-8 (PMC1698476; doi:10.1186/1751-0473-1-8)
Supplement: Additional File 1 — The BISON package contains the BISON application, example data from the paper, and the source code for BISON and the SGR pattern mining Perl library. The contents of the archive are further explained within the README.TXT file. [file 1751-0473-1-8-S1.zip › bison-1.0.0/default_data/ecoli_syn.txt]

b0116	lpdA
b0161	htrA
b0178	skp
b0591	ybdA
b0755	pgmA
b1009	ycdJ
b1136	icdA
b1387	paaZ
b1594	mlc
b1702	ppsA
b1826	yobG
b2000	flu
b2341	yfcX
b2342	yfcY
b2659	ygaT
b2684	mprA
b2782	mazF
b2783	mazE
b3057	uppP
b3132	kbaZ
b3137	kbaY
b3403	pckA
b3603	lldP
b3604	lldR
b3605	lldD
b3688	yidQ
b3859	yihE
b4030	yjbA
b4050	yjbO
b4067	yjcG
b4089	rpiR
b4090	rpiB
b4103	phnE
b4311	yjhA
b4488	ilvG_2
b4498	gatR_2
