# Supplementary material for: BISON: bio-interface for the semi-global analysis of network patterns
Source: Source Code Biol Med. 2006 Nov 29;1:8. doi: 10.1186/1751-0473-1-8 (PMC1698476; doi:10.1186/1751-0473-1-8)
Supplement: Additional File 1 — The BISON package contains the BISON application, example data from the paper, and the source code for BISON and the SGR pattern mining Perl library. The contents of the archive are further explained within the README.TXT file. [file 1751-0473-1-8-S1.zip › bison-1.0.0/default_data/flhD_microarray.net]

b1892	b0019	-
b1892	b0020	-
b1892	b0030	+
b1892	b0032	+
b1892	b0033	+
b1892	b0036	+
b1892	b0037	+
b1892	b0059	+
b1892	b0064	+
b1892	b0066	+
b1892	b0069	+
b1892	b0070	+
b1892	b0071	+
b1892	b0072	-
b1892	b0107	+
b1892	b0121	-
b1892	b0126	-
b1892	b0150	-
b1892	b0151	-
b1892	b0161	-
b1892	b0182	-
b1892	b0199	-
b1892	b0211	-
b1892	b0241	+
b1892	b0246	+
b1892	b0287	-
b1892	b0300	-
b1892	b0311	-
b1892	b0312	-
b1892	b0330	+
b1892	b0338	+
b1892	b0339	+
b1892	b0351	+
b1892	b0386	+
b1892	b0405	-
b1892	b0406	-
b1892	b0411	+
b1892	b0424	+
b1892	b0428	-
b1892	b0429	-
b1892	b0431	-
b1892	b0469	-
b1892	b0477	-
b1892	b0489	+
b1892	b0497	-
b1892	b0504	+
b1892	b0535	-
b1892	b0544	-
b1892	b0550	+
b1892	b0553	+
b1892	b0565	-
b1892	b0586	-
b1892	b0588	-
b1892	b0591	-
b1892	b0593	-
b1892	b0594	-
b1892	b0595	-
b1892	b0597	-
b1892	b0607	+
b1892	b0619	+
b1892	b0620	+
b1892	b0621	+
b1892	b0622	+
b1892	b0631	+
b1892	b0632	+
b1892	b0635	-
b1892	b0641	+
b1892	b0642	+
b1892	b0643	+
b1892	b0651	+
b1892	b0654	+
b1892	b0655	+
b1892	b0658	-
b1892	b0661	-
b1892	b0678	+
b1892	b0679	+
b1892	b0695	-
b1892	b0709	-
b1892	b0720	-
b1892	b0721	-
b1892	b0723	-
b1892	b0726	-
b1892	b0727	-
b1892	b0728	-
b1892	b0729	-
b1892	b0731	+
b1892	b0734	+
b1892	b0758	-
b1892	b0766	+
b1892	b0794	+
b1892	b0795	+
b1892	b0805	-
b1892	b0810	+
b1892	b0823	+
b1892	b0834	+
b1892	b0872	+
b1892	b0873	+
b1892	b0894	+
b1892	b0896	+
b1892	b0901	+
b1892	b0902	+
b1892	b0903	+
b1892	b0904	+
b1892	b0906	+
b1892	b0911	-
b1892	b0912	-
b1892	b0914	-
b1892	b0949	-
b1892	b0952	+
b1892	b0959	-
b1892	b0972	+
b1892	b1011	-
b1892	b1014	-
b1892	b1015	-
b1892	b1019	+
b1892	b1022	+
b1892	b1036	-
b1892	b1037	+
b1892	b1041	-
b1892	b1042	+
b1892	b1056	-
b1892	b1061	-
b1892	b1069	+
b1892	b1073	+
b1892	b1074	+
b1892	b1075	+
b1892	b1076	+
b1892	b1078	+
b1892	b1079	+
b1892	b1082	+
b1892	b1083	+
b1892	b1101	-
b1892	b1113	-
b1892	b1125	-
b1892	b1127	+
b1892	b1136	-
b1892	b1149	-
b1892	b1156	+
b1892	b1163	-
b1892	b1175	-
b1892	b1185	+
b1892	b1198	+
b1892	b1199	+
b1892	b1203	-
b1892	b1221	+
b1892	b1223	+
b1892	b1224	+
b1892	b1226	+
b1892	b1227	+
b1892	b1241	+
b1892	b1245	-
b1892	b1246	-
b1892	b1250	+
b1892	b1252	-
b1892	b1254	+
b1892	b1256	+
b1892	b1274	-
b1892	b1276	+
b1892	b1282	-
b1892	b1285	-
b1892	b1300	+
b1892	b1302	-
b1892	b1308	+
b1892	b1325	+
b1892	b1333	+
b1892	b1345	+
b1892	b1362	-
b1892	b1377	-
b1892	b1402	-
b1892	b1406	+
b1892	b1409	+
b1892	b1415	-
b1892	b1422	+
b1892	b1427	+
b1892	b1456	+
b1892	b1466	+
b1892	b1468	+
b1892	b1479	+
b1892	b1482	-
b1892	b1555	+
b1892	b1557	+
b1892	b1582	-
b1892	b1587	+
b1892	b1588	+
b1892	b1593	+
b1892	b1596	+
b1892	b1601	+
b1892	b1621	-
b1892	b1624	+
b1892	b1625	-
b1892	b1627	-
b1892	b1628	-
b1892	b1629	-
b1892	b1635	+
b1892	b1646	-
b1892	b1656	+
b1892	b1673	-
b1892	b1678	+
b1892	b1683	-
b1892	b1703	-
b1892	b1709	-
b1892	b1714	-
b1892	b1725	+
b1892	b1737	+
b1892	b1760	+
b1892	b1770	+
b1892	b1778	-
b1892	b1780	+
b1892	b1805	-
b1892	b1827	+
b1892	b1838	-
b1892	b1840	-
b1892	b1845	-
b1892	b1850	+
b1892	b1876	-
b1892	b1877	+
b1892	b1892	+
b1892	b1905	+
b1892	b1922	+
b1892	b1923	+
b1892	b1937	+
b1892	b1938	+
b1892	b1939	+
b1892	b1940	+
b1892	b1943	+
b1892	b1946	+
b1892	b2014	-
b1892	b2015	-
b1892	b2019	+
b1892	b2039	+
b1892	b2051	+
b1892	b2093	+
b1892	b2096	+
b1892	b2127	+
b1892	b2131	-
b1892	b2132	-
b1892	b2136	-
b1892	b2144	+
b1892	b2148	-
b1892	b2155	-
b1892	b2167	-
b1892	b2168	-
b1892	b2169	-
b1892	b2171	+
b1892	b2172	-
b1892	b2173	-
b1892	b2174	-
b1892	b2185	-
b1892	b2197	+
b1892	b2198	+
b1892	b2202	+
b1892	b2203	+
b1892	b2206	+
b1892	b2207	+
b1892	b2219	+
b1892	b2220	-
b1892	b2239	+
b1892	b2240	+
b1892	b2241	+
b1892	b2242	+
b1892	b2269	-
b1892	b2286	-
b1892	b2297	+
b1892	b2310	-
b1892	b2311	+
b1892	b2327	+
b1892	b2339	+
b1892	b2343	+
b1892	b2350	-
b1892	b2353	+
b1892	b2364	+
b1892	b2365	+
b1892	b2366	-
b1892	b2383	+
b1892	b2393	+
b1892	b2399	+
b1892	b2405	+
b1892	b2417	-
b1892	b2429	+
b1892	b2431	+
b1892	b2453	+
b1892	b2477	+
b1892	b2480	-
b1892	b2487	+
b1892	b2502	+
b1892	b2518	-
b1892	b2552	+
b1892	b2570	+
b1892	b2579	+
b1892	b2584	+
b1892	b2587	-
b1892	b2597	+
b1892	b2613	+
b1892	b2665	-
b1892	b2666	-
b1892	b2670	+
b1892	b2677	-
b1892	b2679	-
b1892	b2702	+
b1892	b2708	+
b1892	b2723	+
b1892	b2728	+
b1892	b2730	+
b1892	b2738	+
b1892	b2741	+
b1892	b2770	+
b1892	b2802	+
b1892	b2804	+
b1892	b2831	+
b1892	b2832	+
b1892	b2843	-
b1892	b2844	-
b1892	b2860	-
b1892	b2866	+
b1892	b2867	+
b1892	b2875	+
b1892	b2905	-
b1892	b2916	+
b1892	b2942	+
b1892	b2957	+
b1892	b2964	+
b1892	b2991	+
b1892	b2993	+
b1892	b3005	-
b1892	b3006	-
b1892	b3011	+
b1892	b3056	-
b1892	b3066	-
b1892	b3072	+
b1892	b3073	-
b1892	b3087	+
b1892	b3111	+
b1892	b3112	+
b1892	b3113	+
b1892	b3114	+
b1892	b3118	+
b1892	b3126	+
b1892	b3127	+
b1892	b3128	+
b1892	b3142	+
b1892	b3156	+
b1892	b3158	+
b1892	b3169	-
b1892	b3173	-
b1892	b3200	-
b1892	b3213	+
b1892	b3222	+
b1892	b3223	+
b1892	b3224	+
b1892	b3255	-
b1892	b3257	-
b1892	b3260	-
b1892	b3336	-
b1892	b3365	+
b1892	b3367	+
b1892	b3379	+
b1892	b3394	+
b1892	b3425	-
b1892	b3441	+
b1892	b3458	+
b1892	b3460	+
b1892	b3470	-
b1892	b3477	+
b1892	b3478	+
b1892	b3479	+
b1892	b3480	+
b1892	b3506	+
b1892	b3510	+
b1892	b3528	-
b1892	b3547	+
b1892	b3608	-
b1892	b3612	+
b1892	b3697	+
b1892	b3700	-
b1892	b3704	-
b1892	b3709	+
b1892	b3737	-
b1892	b3738	-
b1892	b3739	-
b1892	b3749	+
b1892	b3753	-
b1892	b3858	+
b1892	b3899	+
b1892	b3909	-
b1892	b3916	+
b1892	b3922	-
b1892	b3935	-
b1892	b3942	+
b1892	b3947	+
b1892	b3952	+
b1892	b3954	-
b1892	b4004	+
b1892	b4006	-
b1892	b4021	+
b1892	b4034	+
b1892	b4036	+
b1892	b4051	+
b1892	b4057	+
b1892	b4069	-
b1892	b4089	+
b1892	b4097	+
b1892	b4101	+
b1892	b4122	+
b1892	b4123	+
b1892	b4125	+
b1892	b4129	+
b1892	b4130	+
b1892	b4131	+
b1892	b4139	+
b1892	b4151	+
b1892	b4152	+
b1892	b4154	+
b1892	b4185	+
b1892	b4188	+
b1892	b4200	-
b1892	b4209	+
b1892	b4213	+
b1892	b4218	+
b1892	b4240	+
b1892	b4242	-
b1892	b4243	+
b1892	b4245	+
b1892	b4252	-
b1892	b4273	-
b1892	b4279	+
b1892	b4283	+
b1892	b4290	-
b1892	b4291	-
b1892	b4294	+
b1892	b4300	+
b1892	b4316	-
b1892	b4318	+
b1892	b4335	+
b1892	b4340	-
b1892	b4350	+
b1892	b4352	+
b1892	b4353	+
b1892	b4354	+
b1892	b4367	-
b1892	b4382	+
b1892	b4383	+
b1892	b4384	+
b1892	b4392	+
b1891	b0019	-
b1891	b0020	-
b1891	b0030	+
b1891	b0032	+
b1891	b0033	+
b1891	b0036	+
b1891	b0037	+
b1891	b0059	+
b1891	b0064	+
b1891	b0066	+
b1891	b0069	+
b1891	b0070	+
b1891	b0071	+
b1891	b0072	-
b1891	b0107	+
b1891	b0121	-
b1891	b0126	-
b1891	b0150	-
b1891	b0151	-
b1891	b0161	-
b1891	b0182	-
b1891	b0199	-
b1891	b0211	-
b1891	b0241	+
b1891	b0246	+
b1891	b0287	-
b1891	b0300	-
b1891	b0311	-
b1891	b0312	-
b1891	b0330	+
b1891	b0338	+
b1891	b0339	+
b1891	b0351	+
b1891	b0386	+
b1891	b0405	-
b1891	b0406	-
b1891	b0411	+
b1891	b0424	+
b1891	b0428	-
b1891	b0429	-
b1891	b0431	-
b1891	b0469	-
b1891	b0477	-
b1891	b0489	+
b1891	b0497	-
b1891	b0504	+
b1891	b0535	-
b1891	b0544	-
b1891	b0550	+
b1891	b0553	+
b1891	b0565	-
b1891	b0586	-
b1891	b0588	-
b1891	b0591	-
b1891	b0593	-
b1891	b0594	-
b1891	b0595	-
b1891	b0597	-
b1891	b0607	+
b1891	b0619	+
b1891	b0620	+
b1891	b0621	+
b1891	b0622	+
b1891	b0631	+
b1891	b0632	+
b1891	b0635	-
b1891	b0641	+
b1891	b0642	+
b1891	b0643	+
b1891	b0651	+
b1891	b0654	+
b1891	b0655	+
b1891	b0658	-
b1891	b0661	-
b1891	b0678	+
b1891	b0679	+
b1891	b0695	-
b1891	b0709	-
b1891	b0720	-
b1891	b0721	-
b1891	b0723	-
b1891	b0726	-
b1891	b0727	-
b1891	b0728	-
b1891	b0729	-
b1891	b0731	+
b1891	b0734	+
b1891	b0758	-
b1891	b0766	+
b1891	b0794	+
b1891	b0795	+
b1891	b0805	-
b1891	b0810	+
b1891	b0823	+
b1891	b0834	+
b1891	b0872	+
b1891	b0873	+
b1891	b0894	+
b1891	b0896	+
b1891	b0901	+
b1891	b0902	+
b1891	b0903	+
b1891	b0904	+
b1891	b0906	+
b1891	b0911	-
b1891	b0912	-
b1891	b0914	-
b1891	b0949	-
b1891	b0952	+
b1891	b0959	-
b1891	b0972	+
b1891	b1011	-
b1891	b1014	-
b1891	b1015	-
b1891	b1019	+
b1891	b1022	+
b1891	b1036	-
b1891	b1037	+
b1891	b1041	-
b1891	b1042	+
b1891	b1056	-
b1891	b1061	-
b1891	b1069	+
b1891	b1073	+
b1891	b1074	+
b1891	b1075	+
b1891	b1076	+
b1891	b1078	+
b1891	b1079	+
b1891	b1082	+
b1891	b1083	+
b1891	b1101	-
b1891	b1113	-
b1891	b1125	-
b1891	b1127	+
b1891	b1136	-
b1891	b1149	-
b1891	b1156	+
b1891	b1163	-
b1891	b1175	-
b1891	b1185	+
b1891	b1198	+
b1891	b1199	+
b1891	b1203	-
b1891	b1221	+
b1891	b1223	+
b1891	b1224	+
b1891	b1226	+
b1891	b1227	+
b1891	b1241	+
b1891	b1245	-
b1891	b1246	-
b1891	b1250	+
b1891	b1252	-
b1891	b1254	+
b1891	b1256	+
b1891	b1274	-
b1891	b1276	+
b1891	b1282	-
b1891	b1285	-
b1891	b1300	+
b1891	b1302	-
b1891	b1308	+
b1891	b1325	+
b1891	b1333	+
b1891	b1345	+
b1891	b1362	-
b1891	b1377	-
b1891	b1402	-
b1891	b1406	+
b1891	b1409	+
b1891	b1415	-
b1891	b1422	+
b1891	b1427	+
b1891	b1456	+
b1891	b1466	+
b1891	b1468	+
b1891	b1479	+
b1891	b1482	-
b1891	b1555	+
b1891	b1557	+
b1891	b1582	-
b1891	b1587	+
b1891	b1588	+
b1891	b1593	+
b1891	b1596	+
b1891	b1601	+
b1891	b1621	-
b1891	b1624	+
b1891	b1625	-
b1891	b1627	-
b1891	b1628	-
b1891	b1629	-
b1891	b1635	+
b1891	b1646	-
b1891	b1656	+
b1891	b1673	-
b1891	b1678	+
b1891	b1683	-
b1891	b1703	-
b1891	b1709	-
b1891	b1714	-
b1891	b1725	+
b1891	b1737	+
b1891	b1760	+
b1891	b1770	+
b1891	b1778	-
b1891	b1780	+
b1891	b1805	-
b1891	b1827	+
b1891	b1838	-
b1891	b1840	-
b1891	b1845	-
b1891	b1850	+
b1891	b1876	-
b1891	b1877	+
b1891	b1891	+
b1891	b1905	+
b1891	b1922	+
b1891	b1923	+
b1891	b1937	+
b1891	b1938	+
b1891	b1939	+
b1891	b1940	+
b1891	b1943	+
b1891	b1946	+
b1891	b2014	-
b1891	b2015	-
b1891	b2019	+
b1891	b2039	+
b1891	b2051	+
b1891	b2093	+
b1891	b2096	+
b1891	b2127	+
b1891	b2131	-
b1891	b2132	-
b1891	b2136	-
b1891	b2144	+
b1891	b2148	-
b1891	b2155	-
b1891	b2167	-
b1891	b2168	-
b1891	b2169	-
b1891	b2171	+
b1891	b2172	-
b1891	b2173	-
b1891	b2174	-
b1891	b2185	-
b1891	b2197	+
b1891	b2198	+
b1891	b2202	+
b1891	b2203	+
b1891	b2206	+
b1891	b2207	+
b1891	b2219	+
b1891	b2220	-
b1891	b2239	+
b1891	b2240	+
b1891	b2241	+
b1891	b2242	+
b1891	b2269	-
b1891	b2286	-
b1891	b2297	+
b1891	b2310	-
b1891	b2311	+
b1891	b2327	+
b1891	b2339	+
b1891	b2343	+
b1891	b2350	-
b1891	b2353	+
b1891	b2364	+
b1891	b2365	+
b1891	b2366	-
b1891	b2383	+
b1891	b2393	+
b1891	b2399	+
b1891	b2405	+
b1891	b2417	-
b1891	b2429	+
b1891	b2431	+
b1891	b2453	+
b1891	b2477	+
b1891	b2480	-
b1891	b2487	+
b1891	b2502	+
b1891	b2518	-
b1891	b2552	+
b1891	b2570	+
b1891	b2579	+
b1891	b2584	+
b1891	b2587	-
b1891	b2597	+
b1891	b2613	+
b1891	b2665	-
b1891	b2666	-
b1891	b2670	+
b1891	b2677	-
b1891	b2679	-
b1891	b2702	+
b1891	b2708	+
b1891	b2723	+
b1891	b2728	+
b1891	b2730	+
b1891	b2738	+
b1891	b2741	+
b1891	b2770	+
b1891	b2802	+
b1891	b2804	+
b1891	b2831	+
b1891	b2832	+
b1891	b2843	-
b1891	b2844	-
b1891	b2860	-
b1891	b2866	+
b1891	b2867	+
b1891	b2875	+
b1891	b2905	-
b1891	b2916	+
b1891	b2942	+
b1891	b2957	+
b1891	b2964	+
b1891	b2991	+
b1891	b2993	+
b1891	b3005	-
b1891	b3006	-
b1891	b3011	+
b1891	b3056	-
b1891	b3066	-
b1891	b3072	+
b1891	b3073	-
b1891	b3087	+
b1891	b3111	+
b1891	b3112	+
b1891	b3113	+
b1891	b3114	+
b1891	b3118	+
b1891	b3126	+
b1891	b3127	+
b1891	b3128	+
b1891	b3142	+
b1891	b3156	+
b1891	b3158	+
b1891	b3169	-
b1891	b3173	-
b1891	b3200	-
b1891	b3213	+
b1891	b3222	+
b1891	b3223	+
b1891	b3224	+
b1891	b3255	-
b1891	b3257	-
b1891	b3260	-
b1891	b3336	-
b1891	b3365	+
b1891	b3367	+
b1891	b3379	+
b1891	b3394	+
b1891	b3425	-
b1891	b3441	+
b1891	b3458	+
b1891	b3460	+
b1891	b3470	-
b1891	b3477	+
b1891	b3478	+
b1891	b3479	+
b1891	b3480	+
b1891	b3506	+
b1891	b3510	+
b1891	b3528	-
b1891	b3547	+
b1891	b3608	-
b1891	b3612	+
b1891	b3697	+
b1891	b3700	-
b1891	b3704	-
b1891	b3709	+
b1891	b3737	-
b1891	b3738	-
b1891	b3739	-
b1891	b3749	+
b1891	b3753	-
b1891	b3858	+
b1891	b3899	+
b1891	b3909	-
b1891	b3916	+
b1891	b3922	-
b1891	b3935	-
b1891	b3942	+
b1891	b3947	+
b1891	b3952	+
b1891	b3954	-
b1891	b4004	+
b1891	b4006	-
b1891	b4021	+
b1891	b4034	+
b1891	b4036	+
b1891	b4051	+
b1891	b4057	+
b1891	b4069	-
b1891	b4089	+
b1891	b4097	+
b1891	b4101	+
b1891	b4122	+
b1891	b4123	+
b1891	b4125	+
b1891	b4129	+
b1891	b4130	+
b1891	b4131	+
b1891	b4139	+
b1891	b4151	+
b1891	b4152	+
b1891	b4154	+
b1891	b4185	+
b1891	b4188	+
b1891	b4200	-
b1891	b4209	+
b1891	b4213	+
b1891	b4218	+
b1891	b4240	+
b1891	b4242	-
b1891	b4243	+
b1891	b4245	+
b1891	b4252	-
b1891	b4273	-
b1891	b4279	+
b1891	b4283	+
b1891	b4290	-
b1891	b4291	-
b1891	b4294	+
b1891	b4300	+
b1891	b4316	-
b1891	b4318	+
b1891	b4335	+
b1891	b4340	-
b1891	b4350	+
b1891	b4352	+
b1891	b4353	+
b1891	b4354	+
b1891	b4367	-
b1891	b4382	+
b1891	b4383	+
b1891	b4384	+
b1891	b4392	+
