# Supplementary material for: BISON: bio-interface for the semi-global analysis of network patterns
Source: Source Code Biol Med. 2006 Nov 29;1:8. doi: 10.1186/1751-0473-1-8 (PMC1698476; doi:10.1186/1751-0473-1-8)
Supplement: Additional File 1 — The BISON package contains the BISON application, example data from the paper, and the source code for BISON and the SGR pattern mining Perl library. The contents of the archive are further explained within the README.TXT file. [file 1751-0473-1-8-S1.zip › bison-1.0.0/default_data/patterns.out]

{(0,1)}	{1.-}	{(1,0).(hmm.response_reg)}	6	3.5348876216034886	2.010618148288079	1	0	FAIL
b4124	b2370
b2220	b2218
b4113	b0993
b2218	b0535
b2218	b2217
b2217	b0535
b2370	b2369
b2369	b2370
b1130	b1608
b1914	b1882
b4398	b1883
b3405	b2220
b3405	b4113
b3405	b2370
\\
{(0,1)}	{1.+}	{(1,0).(hmm.hatpase_c)}	8	2.9896008050989606	9.312472596176889	1	0	FAIL
b0619	b1888
b0570	b1968
b4125	b2370
b4125	b1968
b2786	b1968
b4112	b0993
b2219	b2218
b2218	b2219
b2218	b1888
b2216	b2219
b2216	b1888
b1129	b1609
b3404	b4112
b3404	b2219
b3404	b2370
\\
{(0,1)}	{1.-}	{(1,0).(hmm.hatpase_c)}	7	2.0	13.800925925925926	1	0	FAIL
b0619	b1888
b0570	b1968
b4125	b2370
b4125	b1968
b2786	b1968
b4112	b0993
b2219	b2218
b2218	b2219
b2218	b1888
b2216	b2219
b2216	b1888
b1129	b1609
b3404	b4112
b3404	b2219
b3404	b2370
\\
{(0,1)}	{1.+}	{(1,0).(hmm.response_reg)}	8	4.62009392821201	2.865478271769809	1	0	FAIL
b4124	b2370
b2220	b2218
b4113	b0993
b2218	b0535
b2218	b2217
b2217	b0535
b2370	b2369
b2369	b2370
b1130	b1608
b1914	b1882
b4398	b1883
b3405	b2220
b3405	b4113
b3405	b2370
\\
{(0,1)}	{1.+}	{(1,0).(hmm.hiska),(1,0).(hmm.hatpase_c)}	5	5.513177237967173E-4	50924.88919403299	11	0	FAIL
b0570	b1968
b2786	b1968
b4112	b0993
b2219	b2218
b2218	b2219
b3404	b4112
b3404	b2219
b3404	b2370
\\
{(0,1)}	{1.-}	{(1).(hmm.cyto_ox_2),(0).(hmm.response_reg)}	5	1.408026018749407	760.6882714890587	11	0	FAIL
b0620	b0734
b4401	b0734
b2218	b0734
b2217	b0734
b1914	b0734
b1914	b0979
\\
{(0,1)}	{1.-}	{(1).(hmm.flgh),(0).(hmm.hatpase_c)}	5	0.9057363300905736	530.4937699123855	11	0	FAIL
b0619	b1079
b3911	b1079
b2218	b1079
b2216	b1079
b3404	b1079
\\
{(0,1)}	{1.-}	{(1).(hmm.flgh),(0).(hmm.response_reg)}	6	1.408026018749407	767.4662094805094	11	0	FAIL
b0620	b1079
b3912	b1079
b2218	b1079
b2217	b1079
b1914	b1079
b3405	b1079
\\
{(0,1)}	{1.-}	{(1).(hmm.sbp_bac_1),(0).(hmm.hatpase_c)}	5	0.996309963099631	527.830640788663	11	0	FAIL
b0619	b4034
b2218	b4034
b2216	b4034
b3404	b3453
b3404	b2425
\\
{(0,1)}	{1.-}	{(1).(hmm.sbp_bac_1),(0).(hmm.response_reg)}	7	1.5488286206243476	772.3788641180751	11	0	FAIL
b0399	b3728
b0399	b3453
b0620	b4034
b3868	b0854
b2218	b4034
b2217	b4034
b1914	b4034
b3405	b3453
b3405	b2425
\\
{(0,1)}	{1.-}	{(1).(PF00196:Bacterial_regulatory_proteins,_luxR_family),(0).(hmm.response_reg)}	5	1.4073175185722435	772.6868096168699	11	0	FAIL
b3912	b1040
b2218	b1040
b2218	b3520
b2217	b1040
b2217	b3520
b1914	b3507
b1914	b3418
b3405	b1040
b3405	b3520
\\
{(0,1)}	{1.-}	{(1).(hmm.form_nir_trans),(0).(hmm.response_reg)}	5	1.8304338243742293	756.4054347990185	11	0	FAIL
b4401	b0904
b1221	b3367
b1221	b0904
b3669	b0904
b4113	b0904
b2218	b0904
b2217	b0904
b0995	b0904
b0993	b0904
\\
{(0,1)}	{1.-}	{(1).(hmm.oxidored_q6),(0).(hmm.response_reg)}	6	1.6896312224992884	762.8285474273465	11	0	FAIL
b4401	b0972
b4401	b2287
b1221	b0972
b1221	b2287
b2193	b0972
b2218	b2489
b2218	b2287
b2217	b2489
b2217	b2287
b1914	b0972
b3405	b2719
\\
{(0,1)}	{1.+}	{(1).(hmm.ribosomal_s30ae),(0).(hmm.response_reg)}	6	1.9684164023946367	1531.5395478258008	11	0	FAIL
b0620	b2597
b1608	b2597
b1914	b2597
b3405	b2597
b0995	b2597
b0993	b2597
\\
{(0,1)}	{1.-}	{(1).(hmm.isochorismatase),(0).(hmm.response_reg)}	5	1.8304338243742293	756.4054347990185	11	0	FAIL
b1235	b0897
b3912	b0595
b3868	b1011
b1608	b0595
b1914	b0897
b3405	b0595
\\
{(0,1)}	{1.+}	{(1).(hmm.duf218),(0).(hmm.response_reg)}	5	1.7059608820753518	1529.3489738168344	11	0	FAIL
b4124	b3086
b2218	b1414
b2217	b1414
b0995	b2144
b0993	b2144
\\
{(0,1)}	{1.-}	{(1).(PF00419:Fimbrial_protein),(0).(hmm.histone_hns)}	7	0.44776118143298477	105.15808824448513	11	0	FAIL
b1237	b0938
b1237	b0141
b1237	b4320
b1237	b4319
b1237	b4318
b1237	b4315
b1237	b4314
\\
{(0,1)}	{1.-}	{(1).(hmm.oxidored_q1),(0).(hmm.bac_dna_binding)}	6	0.4172948296833766	99.16113129680231	11	0	FAIL
b0912	b2723
b0912	b2278
b0912	b2277
b0912	b2276
b1712	b2723
b1712	b2278
b1712	b2277
b1712	b2276
\\
{(0,1)}	{1.+}	{(1).(hmm.palp),(0).(hmm.response_reg)}	5	2.0996441625542785	1526.6348922755124	11	0	FAIL
b1235	b3117
b2218	b1261
b2217	b1261
b1914	b3117
b1914	b2366
b3405	b3117
b3405	b2421
b3405	b2414
\\
{(0,1)}	{1.-}	{(1).(hmm.gere),(0).(hmm.hatpase_c)}	5	1.377958874279359	165742.61469840357	11	0	FAIL
b3911	b1040
b2218	b1040
b2218	b3520
b2218	b0535
b2218	b1951
b2218	b2217
b2216	b1040
b2216	b3520
b2216	b0535
b2216	b1951
b2216	b2217
b2370	b2369
b3404	b1040
b3404	b3520
\\
{(0,1)}	{1.-}	{(1).(hmm.gly_radical),(0).(hmm.hatpase_c)}	5	1.268030862126803	522.2073222425038	11	0	FAIL
b3911	b2579
b1609	b2579
b2786	b2579
b2218	b2579
b2218	b0903
b2216	b2579
b2216	b0903
b3404	b2579
b3404	b3951
b0993	b2579
\\
{(0,1)}	{1.-}	{(1).(hmm.gly_radical),(0).(hmm.response_reg)}	7	1.97123642624917	764.9702626904078	11	0	FAIL
b4401	b0903
b4401	b2579
b1235	b2579
b3912	b2579
b1221	b0903
b1608	b2579
b2786	b2579
b2218	b2579
b2218	b0903
b2217	b2579
b2217	b0903
b1914	b3114
b3405	b2579
b3405	b3951
b0995	b2579
b0993	b2579
\\
{(0,1)}	{1.-}	{(1).(hmm.hth_1),(0).(hmm.response_reg)}	5	1.8252145397357922	1300.394508649837	11	0	FAIL
b0399	b2916
b1235	b3118
b3868	b1988
b3868	b1987
b3669	b0504
b4124	b1987
b2218	b3521
b2218	b0316
b2218	b1526
b2217	b3521
b2217	b0316
b2217	b1526
b1914	b3118
b3405	b3118
b3405	b3060
b3405	b0076
b3405	b1526
b0995	b2157
b0995	b3773
b0993	b3773
b0993	b2157
\\
{(0,1)}	{1.+}	{(1).(PF07338:Protein_of_unknown_function_(DUF1471)),(0).(hmm.response_reg)}	5	2.099644162554279	1526.6348922755124	11	0	FAIL
b2079	b4189
b1608	b4189
b0694	b4189
b3405	b4189
b0995	b4189
b0993	b4189
\\
{(0,1)}	{1.+}	{(1).(hmm.oxidored_q6),(0).(hmm.response_reg)}	5	2.2308719227139213	1525.9785807814558	11	0	FAIL
b4401	b0972
b4401	b2287
b1221	b0972
b1221	b2287
b2193	b0972
b2218	b2489
b2218	b2287
b2217	b2489
b2217	b2287
b1914	b0972
b3405	b2719
\\
{(0,1)}	{1.+}	{(1).(hmm.transgly),(0).(hmm.hatpase_c)}	6	0.9292358255533395	1252.6647331909292	11	0	FAIL
b4112	b3396
b2218	b0149
b2218	b3396
b2216	b0149
b2216	b3396
b1129	b3208
\\
{(0,1)}	{1.+}	{(1).(hmm.transgly),(0).(hmm.response_reg)}	6	1.312277601596424	1541.3245428179944	11	0	FAIL
b4113	b3396
b2218	b0149
b2218	b3396
b2217	b0149
b2217	b3396
b1130	b3208
\\
{(0,1)}	{1.-}	{(1).(PF00165:Bacterial_regulatory_helix-turn-helix_proteins,_AraC_family),(0).(hmm.response_reg)}	6	2.5318962331111443	815.5270131470571	11	0	FAIL
b2218	b3680
b2218	b0300
b2217	b3680
b2217	b0300
b1914	b0564
b3405	b2213
b0995	b3516
\\
{(0,1)}	{1.-}	{(1).(hmm.hatpase_c),(0).(hmm.response_reg)}	5	2.816052037498814	350570.12761467043	11	0	FAIL
b0399	b0400
b0620	b1888
b4004	b4003
b0571	b1968
b3868	b3869
b1608	b1609
b4124	b2370
b4124	b1968
b2786	b1968
b2220	b2218
b4113	b0993
b4113	b4112
b2218	b2219
b2218	b1888
b2217	b2219
b2217	b1888
b2369	b2370
b1130	b1129
b1130	b1609
b3405	b4112
b3405	b2219
b3405	b2370
\\
{(0,1)}	{1.+}	{(1).(PF00512:His_Kinase_A_(phosphoacceptor)_domain),(0).(hmm.response_reg)}	10	2.0637227092532826	18115.28175963064	11	0	FAIL
b0399	b0400
b4004	b4003
b0571	b1968
b1608	b1609
b4124	b1968
b2786	b1968
b4113	b4112
b2218	b2219
b2217	b2219
b1130	b1129
b1130	b1609
b3405	b4112
b3405	b2219
\\
{(0,1)}	{1.-}	{(1).(PF00171:Aldehyde_dehydrogenase_family),(0).(hmm.response_reg)}	7	2.816052037498814	757.2607004805922	11	0	FAIL
b0620	b1014
b0620	b1415
b0620	b2455
b4401	b1415
b4401	b0312
b1235	b1444
b3868	b1746
b2218	b1300
b2217	b1300
b1914	b1746
\\
{(0,1)}	{1.-}	{(1).(hmm.duf1078),(0).(hmm.hatpase_c)}	8	1.3586044951358605	545.9349730562354	11	0	FAIL
b0619	b1078
b0619	b1076
b2219	b1078
b2219	b1076
b2218	b1082
b2218	b1078
b2218	b1076
b2216	b1082
b2216	b1078
b2216	b1076
\\
{(0,1)}	{1.-}	{(1).(hmm.duf1078),(0).(hmm.response_reg)}	10	2.1120390281241104	784.3828503880611	11	0	FAIL
b0620	b1078
b0620	b1076
b2220	b1078
b2220	b1076
b2218	b1082
b2218	b1078
b2218	b1076
b2217	b1082
b2217	b1078
b2217	b1076
b1914	b1078
b1914	b1076
\\
{(0,1)}	{1.-}	{(1).(PF00460:Flagella_basal_body_rod_protein),(0).(hmm.hatpase_c)}	8	1.3586044951358605	545.9349730562354	11	0	FAIL
b0619	b1077
b0619	b1076
b2219	b1076
b2218	b1082
b2218	b1077
b2218	b1076
b2216	b1082
b2216	b1077
b2216	b1076
\\
{(0,1)}	{1.-}	{(1).(PF00460:Flagella_basal_body_rod_protein),(0).(hmm.response_reg)}	10	2.1120390281241104	784.3828503880611	11	0	FAIL
b0620	b1077
b0620	b1076
b2220	b1076
b2218	b1082
b2218	b1077
b2218	b1076
b2217	b1082
b2217	b1077
b2217	b1076
b1914	b1077
b1914	b1076
\\
{(0,1)}	{1.+}	{(1).(PF00419:Fimbrial_protein),(0).(hmm.asnc_trans_reg)}	5	0.1549555549228756	159.05024054367325	11	0	FAIL
b0889	b4319
b0889	b4318
b0889	b4315
b0889	b4314
b0889	b4320
\\
{(0,1)}	{1.+}	{(1).(PF00419:Fimbrial_protein),(0).(hmm.bac_dna_binding)}	10	0.9200332959689572	111.07614403586412	11	0	FAIL
b0912	b4320
b0912	b4319
b0912	b4318
b0912	b4315
b0912	b4314
b1712	b4320
b1712	b4319
b1712	b4318
b1712	b4315
b1712	b4314
\\
{(0,1)}	{1.+}	{(1).(hmm.flg_bb_rod),(0).(hmm.flhc)}	5	1.08171162526483	201.07278048403518	11	0	FAIL
b1891	b1078
b1891	b1077
b1891	b1076
b1891	b1074
b1891	b1073
\\
{(0,1)}	{1.+}	{(1).(hmm.flg_bb_rod),(0).(hmm.flhd)}	5	1.1322351185147668	284.06475772581507	11	0	FAIL
b1892	b1078
b1892	b1077
b1892	b1076
b1892	b1074
b1892	b1073
\\
{(0,1)}	{1.+}	{(1).(hmm.gere),(0).(hmm.hatpase_c)}	9	2.059094320454592	93180.72508273306	11	0	FAIL
b3911	b1040
b2218	b1040
b2218	b3520
b2218	b0535
b2218	b1951
b2218	b2217
b2216	b1040
b2216	b3520
b2216	b0535
b2216	b1951
b2216	b2217
b2370	b2369
b3404	b1040
b3404	b3520
\\
{(0,1)}	{1.-}	{(1).(hmm.pts_eiib),(0).(hmm.response_reg)}	6	2.816052037498814	754.2061612483925	11	0	FAIL
b4401	b1101
b2218	b3682
b2218	b0679
b2217	b3682
b2217	b0679
b1914	b1101
b3405	b0679
\\
{(0,1)}	{1.-}	{(1).(PF00037:4Fe-4S_binding_domain),(0).(hmm.hatpase_c)}	5	2.536061724253606	512.7273315509404	11	0	FAIL
b2786	b2562
b2218	b2488
b2218	b1225
b2216	b2488
b2216	b1225
b3404	b0307
b0993	b2147
b0993	b1467
\\
{(0,1)}	{1.-}	{(1).(PF00037:4Fe-4S_binding_domain),(0).(hmm.response_reg)}	13	3.94247285249834	774.3320833782061	11	0	FAIL
b4401	b4467
b1221	b2204
b1221	b0895
b1221	b1225
b2193	b2204
b2786	b2562
b2218	b2488
b2218	b1225
b2217	b2488
b2217	b1225
b1914	b1467
b1914	b4467
b1914	b1225
b3405	b0307
b0995	b1467
b0995	b2147
b0993	b2147
b0993	b1467
\\
{(0,1)}	{1.+}	{(1).(hmm.pts_eiic),(0).(hmm.flhc)}	6	1.2525081976750665	205.12091475682547	11	0	FAIL
b1891	b1621
b1891	b2167
b1891	b1101
b1891	b4240
b1891	b3899
b1891	b0731
b1891	b0679
b1891	b2429
b1891	b1737
\\
{(0,1)}	{1.+}	{(1).(hmm.pts_eiic),(0).(hmm.flhd)}	6	1.3110090845960456	287.8631033747042	11	0	FAIL
b1892	b1621
b1892	b2167
b1892	b1101
b1892	b4240
b1892	b3899
b1892	b0731
b1892	b0679
b1892	b2429
b1892	b1737
\\
{(0,1)}	{1.-}	{(1).(hmm.fer2_bfd),(0).(hmm.response_reg)}	6	2.2528416299990512	757.2761568667231	11	0	FAIL
b4401	b2241
b2079	b3365
b1235	b3365
b1221	b3365
b1608	b3365
b4124	b3365
b4113	b3365
b2218	b3365
b2217	b3365
b3405	b3365
b0995	b3365
b0993	b3365
\\
{(0,1)}	{1.+}	{(1).(PF00528:Binding-protein-dependent_transport_system_inner_membrane_component),(0).(hmm.response_reg)}	12	3.4119217641507023	1546.9996259168981	11	0	FAIL
b0399	b3726
b0399	b4104
b0399	b4103
b0399	b3452
b0399	b3451
b1235	b4033
b3912	b0367
b3868	b3269
b3868	b1486
b3868	b1485
b3868	b0856
b3868	b2308
b3868	b3270
b4113	b2424
b2218	b3452
b2218	b4033
b2217	b3452
b2217	b4033
b1914	b0832
b1914	b4033
b3405	b2678
b3405	b2308
b3405	b3451
b3405	b2424
b3405	b0832
b3405	b0831
b0995	b3270
b0993	b3270
\\
{(0,1)}	{1.+}	{(1).(PF00037:4Fe-4S_binding_domain),(0).(hmm.bac_dna_binding)}	6	1.1500416199611967	39.263300135570056	11	0	FAIL
b0912	b2720
b0912	b1225
b0912	b0895
b0912	b4467
b1712	b2720
b1712	b1225
b1712	b0895
b1712	b4467
\\
{(0,1)}	{1.+}	{(1).(PF00037:4Fe-4S_binding_domain),(0).(hmm.response_reg)}	5	4.592971605587485	1522.05836200846	11	0	FAIL
b4401	b4467
b1221	b2204
b1221	b0895
b1221	b1225
b2193	b2204
b2786	b2562
b2218	b2488
b2218	b1225
b2217	b2488
b2217	b1225
b1914	b1467
b1914	b4467
b1914	b1225
b3405	b0307
b0995	b1467
b0995	b2147
b0993	b2147
b0993	b1467
\\
{(0,1)}	{1.+}	{(1).(hmm.molybdop_fe4s4),(0).(hmm.response_reg)}	5	2.75578296335249	1524.1223308885437	11	0	FAIL
b4401	b2283
b1235	b0894
b1235	b2206
b1221	b2206
b1221	b0894
b1221	b2283
b1608	b0894
b2193	b2206
b3405	b0894
\\
{(0,1)}	{1.+}	{(1).(hmm.ntp_transferase),(0).(hmm.hatpase_c)}	5	1.1150829906640076	1237.041534261956	11	0	FAIL
b4112	b2049
b2218	b1236
b2218	b2049
b2216	b1236
b2216	b2049
\\
{(0,1)}	{1.+}	{(1).(hmm.ntp_transferase),(0).(hmm.response_reg)}	6	1.5747331219157095	1536.3568872217047	11	0	FAIL
b1235	b1236
b4113	b2049
b2218	b1236
b2218	b2049
b2217	b1236
b2217	b2049
\\
{(0,1)}	{1.+}	{(1).(hmm.csd),(0).(hmm.hatpase_c)}	9	2.6009874969530578	1243.536799024721	11	0	FAIL
b2078	b1557
b1609	b1552
b1609	b1823
b0695	b1557
b2786	b1557
b4112	b1557
b2219	b1557
b2218	b1823
b2216	b1823
b2370	b1557
b0993	b1552
\\
{(0,1)}	{1.+}	{(1).(hmm.csd),(0).(hmm.response_reg)}	11	3.6731446855822085	1542.8940956470663	11	0	FAIL
b2079	b1557
b1608	b1552
b1608	b1823
b2786	b1557
b0694	b1557
b2220	b1557
b4113	b1557
b2218	b1823
b2217	b1823
b2370	b1557
b2369	b1557
b0995	b1552
b0993	b1552
\\
{(0,1)}	{1.+}	{(1).(hmm.gly_radical),(0).(hmm.hatpase_c)}	5	3.345248971992023	1222.972849530472	11	0	FAIL
b3911	b2579
b1609	b2579
b2786	b2579
b2218	b2579
b2218	b0903
b2216	b2579
b2216	b0903
b3404	b2579
b3404	b3951
b0993	b2579
\\
{(0,1)}	{1.+}	{(1).(hmm.gly_radical),(0).(hmm.response_reg)}	9	4.724199365747127	1526.4879593794074	11	0	FAIL
b4401	b0903
b4401	b2579
b1235	b2579
b3912	b2579
b1221	b0903
b1608	b2579
b2786	b2579
b2218	b2579
b2218	b0903
b2217	b2579
b2217	b0903
b1914	b3114
b3405	b2579
b3405	b3951
b0995	b2579
b0993	b2579
\\
{(0,1)}	{1.+}	{(1).(hmm.response_reg),(0).(PF00512:His_Kinase_A_(phosphoacceptor)_domain)}	7	0.5183553198348245	1181594.5774559372	11	0	FAIL
b2078	b2079
b1609	b1608
b4112	b0993
b2219	b2220
b2219	b2218
b1129	b1130
b1129	b1608
b4399	b1883
\\
{(0,1)}	{1.+}	{(1).(hmm.response_reg),(0).(hmm.flhc)}	5	1.729594609068772	1209288.0752184906	11	0	FAIL
b1891	b0620
b1891	b1221
b1891	b0535
b1891	b4004
b1891	b2220
b1891	b1883
b1891	b1882
\\
{(0,1)}	{1.+}	{(1).(hmm.response_reg),(0).(hmm.flhd)}	5	1.8103787658767558	1206219.886054011	11	0	FAIL
b1892	b0620
b1892	b1221
b1892	b0535
b1892	b4004
b1892	b2220
b1892	b1883
b1892	b1882
\\
{(0,1)}	{1.+}	{(1).(hmm.response_reg),(0).(hmm.hatpase_c)}	10	2.8230097098850826	793710.6397342359	11	0	FAIL
b0619	b0620
b2078	b2079
b3911	b3912
b1609	b1608
b4125	b2370
b4112	b0993
b2219	b2220
b2219	b2218
b2218	b0535
b2218	b2217
b2216	b0535
b2216	b2217
b2370	b2369
b1129	b1130
b1129	b1608
b4399	b1883
b3404	b2220
b3404	b4113
b3404	b2370
b3404	b3405
\\
{(0,1)}	{1.-}	{(1).(hmm.flg_bb_rod),(0).(hmm.hatpase_c)}	15	2.536061724253606	577.9043289633945	11	0	FAIL
b0619	b1078
b0619	b1077
b0619	b1076
b0619	b1074
b0619	b1073
b2219	b1078
b2219	b1076
b2219	b1074
b2219	b1073
b2218	b1078
b2218	b1077
b2218	b1076
b2218	b1074
b2218	b1073
b2216	b1078
b2216	b1077
b2216	b1076
b2216	b1074
b2216	b1073
\\
{(0,1)}	{1.-}	{(1).(hmm.flg_bb_rod),(0).(hmm.response_reg)}	18	3.94247285249834	808.6213859591039	11	0	FAIL
b0620	b1078
b0620	b1077
b0620	b1076
b0620	b1074
b0620	b1073
b2220	b1078
b2220	b1076
b2220	b1074
b2220	b1073
b2218	b1078
b2218	b1077
b2218	b1076
b2218	b1074
b2218	b1073
b2217	b1078
b2217	b1077
b2217	b1076
b2217	b1074
b2217	b1073
b1914	b1078
b1914	b1077
b1914	b1076
\\
{(0,1)}	{1.+}	{(1).(hmm.hatpase_c),(0).(hmm.trans_reg_c)}	8	1.4286502523669022	588826.6327080231	11	0	FAIL
b0399	b0400
b0571	b1968
b1608	b1609
b4113	b0993
b4113	b4112
b1130	b1129
b1130	b1609
b3405	b4112
b3405	b2219
b3405	b2370
\\
{(0,1)}	{1.-}	{(1).(PF00384:Molybdopterin_oxidoreductase),(0).(hmm.response_reg)}	14	3.5135704619161867	1006.4848125357588	11	0	FAIL
b0620	b1224
b2079	b1224
b1235	b0894
b1235	b1224
b1235	b2206
b3912	b1468
b3912	b1224
b1221	b4079
b1221	b2206
b1221	b0997
b1221	b0894
b1221	b1224
b1221	b1474
b3669	b1224
b1608	b1224
b1608	b0894
b4124	b1224
b2193	b2206
b4113	b1224
b2218	b1224
b2217	b1224
b1914	b1468
b1914	b1224
b3405	b1224
b3405	b0894
b3405	b4079
b3405	b1474
b3405	b1468
b0995	b0997
\\
{(0,1)}	{1.-}	{(1).(PF07690:Major_Facilitator_Superfamily),(0).(hmm.hatpase_c)}	14	2.8983562562898357	557.2154785928424	11	0	FAIL
b2078	b1223
b3668	b1223
b4125	b1223
b2786	b1660
b4112	b1223
b2219	b1616
b2218	b3874
b2218	b1223
b2218	b2240
b2218	b3224
b2218	b1528
b2216	b3874
b2216	b1223
b2216	b2240
b2216	b3224
b2216	b1528
b3404	b1223
b3404	b1616
b3404	b3667
b3404	b3224
\\
{(0,1)}	{1.-}	{(1).(PF07690:Major_Facilitator_Superfamily),(0).(hmm.response_reg)}	16	4.5056832599981025	784.3107099647643	11	0	FAIL
b4401	b1528
b2079	b1223
b1235	b3673
b1235	b1223
b1221	b1223
b3669	b1223
b4124	b1223
b2786	b1660
b2220	b1616
b4113	b1223
b2218	b3874
b2218	b1223
b2218	b2240
b2218	b3224
b2218	b1528
b2217	b3874
b2217	b1223
b2217	b2240
b2217	b3224
b2217	b1528
b1914	b3224
b1914	b3710
b3405	b1223
b3405	b1616
b3405	b3667
b3405	b3224
\\
{(0,1)}	{1.-}	{(1).(hmm.pts_eiic),(0).(hmm.response_reg)}	6	4.364880658123162	750.7212396329196	11	0	FAIL
b0620	b3599
b4401	b1101
b4401	b4240
b2218	b3683
b2218	b0679
b2217	b3683
b2217	b0679
b1914	b1101
b3405	b0679
\\
{(0,1)}	{1.+}	{(1).(hmm.bpd_transp_1),(0).(hmm.bac_dna_binding)}	8	1.5114832719490017	47.01121014728561	11	0	FAIL
b0912	b3543
b0912	b3542
b0912	b0810
b0912	b3726
b1712	b3543
b1712	b3542
b1712	b0810
b1712	b3726
\\
{(0,1)}	{1.+}	{(1).(hmm.bpd_transp_1),(0).(hmm.flhc)}	6	2.618880776956957	190.64209323773187	11	0	FAIL
b1891	b1245
b1891	b1125
b1891	b0810
b1891	b3543
b1891	b3542
b1891	b3478
b1891	b3477
b1891	b0654
\\
{(0,1)}	{1.+}	{(1).(hmm.bpd_transp_1),(0).(hmm.flhd)}	6	2.741200813246277	274.12578474364904	11	0	FAIL
b1892	b1245
b1892	b1125
b1892	b0810
b1892	b3543
b1892	b3542
b1892	b3478
b1892	b3477
b1892	b0654
\\
{(0,1)}	{1.+}	{(1).(hmm.bpd_transp_1),(0).(hmm.response_reg)}	11	6.0364769673435505	1526.738688352185	11	0	FAIL
b0399	b3726
b0399	b3452
b0399	b3451
b1235	b4033
b3912	b0367
b3868	b1486
b3868	b1485
b3868	b0856
b3868	b2308
b3868	b2307
b3868	b3270
b3868	b0810
b4113	b2424
b2218	b3542
b2218	b3452
b2218	b4033
b2217	b3542
b2217	b3452
b2217	b4033
b1914	b0832
b1914	b4033
b1914	b4032
b3405	b2678
b3405	b2308
b3405	b3478
b3405	b3451
b3405	b2424
b3405	b1918
b3405	b0832
b3405	b0831
b0995	b3270
b0993	b3270
\\
{(0,1)}	{1.+}	{(1).(PF07690:Major_Facilitator_Superfamily),(0).(hmm.hatpase_c)}	6	3.6240197196580244	1223.8000027844657	11	0	FAIL
b2078	b1223
b3668	b1223
b4125	b1223
b2786	b1660
b4112	b1223
b2219	b1616
b2218	b3874
b2218	b1223
b2218	b2240
b2218	b3224
b2218	b1528
b2216	b3874
b2216	b1223
b2216	b2240
b2216	b3224
b2216	b1528
b3404	b1223
b3404	b1616
b3404	b3667
b3404	b3224
\\
{(0,1)}	{1.+}	{(1).(PF07690:Major_Facilitator_Superfamily),(0).(hmm.response_reg)}	10	5.117882646226055	1527.4010470033074	11	0	FAIL
b4401	b1528
b2079	b1223
b1235	b3673
b1235	b1223
b1221	b1223
b3669	b1223
b4124	b1223
b2786	b1660
b2220	b1616
b4113	b1223
b2218	b3874
b2218	b1223
b2218	b2240
b2218	b3224
b2218	b1528
b2217	b3874
b2217	b1223
b2217	b2240
b2217	b3224
b2217	b1528
b1914	b3224
b1914	b3710
b3405	b1223
b3405	b1616
b3405	b3667
b3405	b3224
\\
{(0,1)}	{1.-}	{(1).(hmm.pyr_redox),(0).(hmm.response_reg)}	9	4.5056832599981025	755.245008437639	11	0	FAIL
b4401	b0116
b4401	b1109
b2079	b3365
b1235	b3365
b1221	b3365
b1221	b2711
b1608	b3365
b4124	b3365
b2193	b2711
b4113	b3365
b2218	b3365
b2217	b3365
b3405	b3213
b3405	b3365
b0995	b3365
b0993	b3365
\\
{(0,1)}	{1.-}	{(1).(hmm.bpd_transp_1),(0).(hmm.hatpase_c)}	13	4.166387118416639	530.9227187985528	11	0	FAIL
b3911	b0367
b4112	b2424
b2218	b3542
b2218	b3452
b2218	b4033
b2216	b3542
b2216	b3452
b2216	b4033
b3404	b2678
b3404	b2308
b3404	b3478
b3404	b3451
b3404	b2424
b3404	b1918
b3404	b0832
b3404	b0831
b0993	b3270
\\
{(0,1)}	{1.-}	{(1).(hmm.bpd_transp_1),(0).(hmm.response_reg)}	21	6.476919686247272	788.1883621599289	11	0	FAIL
b0399	b3726
b0399	b3452
b0399	b3451
b1235	b4033
b3912	b0367
b3868	b1486
b3868	b1485
b3868	b0856
b3868	b2308
b3868	b2307
b3868	b3270
b3868	b0810
b4113	b2424
b2218	b3542
b2218	b3452
b2218	b4033
b2217	b3542
b2217	b3452
b2217	b4033
b1914	b0832
b1914	b4033
b1914	b4032
b3405	b2678
b3405	b2308
b3405	b3478
b3405	b3451
b3405	b2424
b3405	b1918
b3405	b0832
b3405	b0831
b0995	b3270
b0993	b3270
\\
{(0,1)}	{1.-}	{(1).(PF00005:ABC_transporter),(0).(hmm.hatpase_c)}	10	5.2532707145253275	514.8747739459275	11	0	FAIL
b3911	b1496
b4112	b3749
b2218	b0588
b2218	b3480
b2218	b0366
b2218	b3479
b2218	b4485
b2218	b1318
b2216	b0588
b2216	b3480
b2216	b0366
b2216	b3479
b2216	b4485
b2216	b1318
b3404	b2129
b3404	b2677
b3404	b3450
b3404	b2422
b0993	b0588
\\
{(0,1)}	{1.-}	{(1).(PF00005:ABC_transporter),(0).(hmm.response_reg)}	17	8.166550908746562	761.2206234887745	11	0	FAIL
b0399	b4096
b0399	b4106
b0399	b3450
b0399	b4097
b1235	b2129
b3912	b1496
b1221	b2201
b1221	b0887
b1221	b0886
b3868	b0809
b3868	b1484
b3868	b1483
b3868	b0855
b3868	b2306
b3868	b3271
b2193	b2201
b4113	b3749
b2218	b0588
b2218	b3480
b2218	b0366
b2218	b3479
b2218	b4485
b2218	b1318
b2217	b0588
b2217	b3480
b2217	b0366
b2217	b3479
b2217	b4485
b2217	b1318
b1914	b3450
b3405	b2129
b3405	b2677
b3405	b3450
b3405	b2422
b0995	b0588
b0993	b0588
\\
{(0,1)}	{1.+}	{(1).(hmm.hth_1),(0).(hmm.flhc)}	7	2.85386691437567	20392.411571803535	11	0	FAIL
b1891	b2405
b1891	b2364
b1891	b0504
b1891	b0020
b1891	b2916
b1891	b1422
b1891	b0338
b1891	b3118
b1891	b2015
\\
{(0,1)}	{1.+}	{(1).(hmm.hth_1),(0).(hmm.flhd)}	7	2.9871624456586727	20475.761529140873	11	0	FAIL
b1892	b2405
b1892	b2364
b1892	b0504
b1892	b0020
b1892	b2916
b1892	b1422
b1892	b0338
b1892	b3118
b1892	b2015
\\
{(0,1)}	{1.+}	{(1).(hmm.hth_1),(0).(hmm.response_reg)}	16	6.57811613574484	21233.475770092457	11	0	FAIL
b0399	b2916
b1235	b3118
b3868	b1988
b3868	b1987
b3669	b0504
b4124	b1987
b2218	b3521
b2218	b0316
b2218	b1526
b2217	b3521
b2217	b0316
b2217	b1526
b1914	b3118
b3405	b3118
b3405	b3060
b3405	b0076
b3405	b1526
b0995	b2157
b0995	b3773
b0993	b3773
b0993	b2157
\\
{(0,1)}	{1.+}	{(1).(PF00384:Molybdopterin_oxidoreductase),(0).(hmm.flhc)}	7	2.724036309517704	877.0964165052068	11	0	FAIL
b1891	b1588
b1891	b1587
b1891	b1224
b1891	b0894
b1891	b2206
b1891	b1474
b1891	b1468
\\
{(0,1)}	{1.+}	{(1).(PF00384:Molybdopterin_oxidoreductase),(0).(hmm.flhd)}	7	2.851267844135634	960.391058134433	11	0	FAIL
b1892	b1588
b1892	b1587
b1892	b1224
b1892	b0894
b1892	b2206
b1892	b1474
b1892	b1468
\\
{(0,1)}	{1.+}	{(1).(PF00384:Molybdopterin_oxidoreductase),(0).(hmm.hatpase_c)}	9	4.446117553516401	1911.1833270660588	11	0	FAIL
b0619	b1224
b2078	b1224
b3911	b1224
b3911	b1468
b3668	b1224
b1609	b1224
b1609	b0894
b4125	b1224
b4112	b1224
b2218	b1224
b2216	b1224
b3404	b1224
b3404	b0894
b3404	b4079
b3404	b1474
b3404	b1468
\\
{(0,1)}	{1.+}	{(1).(PF00384:Molybdopterin_oxidoreductase),(0).(hmm.response_reg)}	15	6.278858734347572	2219.9123071341896	11	0	FAIL
b0620	b1224
b2079	b1224
b1235	b0894
b1235	b1224
b1235	b2206
b3912	b1468
b3912	b1224
b1221	b4079
b1221	b2206
b1221	b0997
b1221	b0894
b1221	b1224
b1221	b1474
b3669	b1224
b1608	b1224
b1608	b0894
b4124	b1224
b2193	b2206
b4113	b1224
b2218	b1224
b2217	b1224
b1914	b1468
b1914	b1224
b3405	b1224
b3405	b0894
b3405	b4079
b3405	b1474
b3405	b1468
b0995	b0997
\\
{(0,1)}	{1.-}	{(1).(hmm.abc_tran),(0).(hmm.flhd)}	9	1.9363449222915885	144.7909765541419	11	0	FAIL
b1892	b0199
b1892	b1709
b1892	b0588
b1892	b1246
b1892	b2677
b1892	b3749
b1892	b0151
b1892	b0949
b1892	b0914
b1892	b0066
b1892	b0794
b1892	b2149
b1892	b3541
b1892	b3480
b1892	b3479
b1892	b4097
\\
{(0,1)}	{1.-}	{(1).(hmm.abc_tran),(0).(hmm.hatpase_c)}	12	6.1590070446159	516.2879299838172	11	0	FAIL
b3911	b1496
b4125	b0495
b4112	b3749
b2218	b0588
b2218	b3480
b2218	b0366
b2218	b3479
b2218	b1318
b2218	b4035
b2216	b0588
b2216	b3480
b2216	b0366
b2216	b3479
b2216	b1318
b2216	b4035
b1129	b3195
b3404	b2129
b3404	b3541
b3404	b2677
b3404	b3450
b3404	b2422
b0993	b0588
\\
{(0,1)}	{1.-}	{(1).(hmm.abc_tran),(0).(hmm.response_reg)}	20	9.574576927495968	763.3522101994612	11	0	FAIL
b0399	b4096
b0399	b3725
b0399	b4106
b0399	b3450
b0399	b4097
b1235	b2129
b3912	b1496
b1221	b2201
b1221	b0887
b1221	b0886
b3868	b0809
b3868	b1484
b3868	b1483
b3868	b0855
b3868	b2306
b3868	b3271
b4124	b0495
b2193	b2201
b4113	b3749
b2218	b0588
b2218	b3480
b2218	b0366
b2218	b3479
b2218	b1318
b2218	b4035
b2217	b0588
b2217	b3480
b2217	b0366
b2217	b3479
b2217	b1318
b2217	b4035
b1130	b3195
b1914	b3450
b1914	b4035
b3405	b2129
b3405	b3541
b3405	b2677
b3405	b3450
b3405	b2422
b0995	b0588
b0993	b0588
\\
{(0,1)}	{1.-}	{(1).(GO:0005975=carbohydrate_metabolism),(0).(hmm.histone_hns)}	13	0.8358208720082382	189.47998318706576	11	0	FAIL
b1237	b2061
b1237	b2060
b1237	b2059
b1237	b2057
b1237	b2055
b1237	b2054
b1237	b2053
b1237	b2050
b1237	b2049
b1237	b2047
b1237	b0343
b1237	b2033
b1237	b2028
\\
{(0,1)}	{1.-}	{(1).(GO:0005975=carbohydrate_metabolism),(0).(hmm.hatpase_c)}	8	2.536061724253606	523.1288400358084	11	0	FAIL
b3911	b0343
b3668	b2035
b1609	b4477
b4125	b2041
b4125	b2037
b4125	b2035
b4125	b2033
b4112	b2049
b2219	b2037
b2219	b2035
b2218	b2062
b2218	b2061
b2218	b2060
b2218	b2059
b2218	b2057
b2218	b2056
b2218	b2055
b2218	b2054
b2218	b2053
b2218	b2050
b2218	b2049
b2218	b2043
b2218	b2041
b2218	b0149
b2218	b4479
b2218	b2028
b2218	b2027
b2216	b2062
b2216	b2061
b2216	b2060
b2216	b2059
b2216	b2057
b2216	b2056
b2216	b2055
b2216	b2054
b2216	b2053
b2216	b2050
b2216	b2049
b2216	b2043
b2216	b2041
b2216	b0149
b2216	b4479
b2216	b2028
b2216	b2027
b3404	b2028
\\
{(0,1)}	{1.-}	{(1).(GO:0005975=carbohydrate_metabolism),(0).(hmm.response_reg)}	8	3.94247285249834	754.8834185583038	11	0	FAIL
b3912	b0343
b3669	b2035
b1608	b4477
b4124	b2041
b4124	b2037
b4124	b2035
b4124	b2033
b2220	b2037
b2220	b2035
b4113	b2049
b2218	b2062
b2218	b2061
b2218	b2060
b2218	b2059
b2218	b2057
b2218	b2056
b2218	b2055
b2218	b2054
b2218	b2053
b2218	b2050
b2218	b2049
b2218	b2043
b2218	b2041
b2218	b0149
b2218	b4479
b2218	b2028
b2218	b2027
b2217	b2062
b2217	b2061
b2217	b2060
b2217	b2059
b2217	b2058
b2217	b2057
b2217	b2056
b2217	b2055
b2217	b2054
b2217	b2053
b2217	b2050
b2217	b2049
b2217	b2043
b2217	b2041
b2217	b0149
b2217	b4479
b2217	b2028
b2217	b2027
b1914	b2045
b3405	b2028
\\
{(0,1)}	{1.+}	{(1).(hmm.abc_tran),(0).(hmm.bac_dna_binding)}	8	2.332941571921285	32.3937446869667	11	0	FAIL
b0912	b3541
b0912	b3540
b0912	b0809
b0912	b3725
b1712	b3541
b1712	b3540
b1712	b0809
b1712	b3725
\\
{(0,1)}	{1.+}	{(1).(hmm.abc_tran),(0).(hmm.gere)}	7	2.586093508917767	857.9348335285151	11	0	FAIL
b1221	b2201
b1221	b0887
b1221	b0886
b2193	b2201
b2217	b0588
b2217	b3480
b2217	b0366
b2217	b3479
b2217	b1318
b2217	b4035
b3418	b4035
b1914	b3450
b1914	b4035
\\
{(0,1)}	{1.+}	{(1).(hmm.abc_tran),(0).(hmm.flhc)}	7	4.042185547042259	188.30282914129816	11	0	FAIL
b1891	b0199
b1891	b1709
b1891	b0588
b1891	b1246
b1891	b2677
b1891	b3749
b1891	b0151
b1891	b0949
b1891	b0914
b1891	b0066
b1891	b0794
b1891	b3541
b1891	b3480
b1891	b3479
b1891	b4097
\\
{(0,1)}	{1.+}	{(1).(hmm.abc_tran),(0).(hmm.flhd)}	7	4.230983863923602	271.92838410102564	11	0	FAIL
b1892	b0199
b1892	b1709
b1892	b0588
b1892	b1246
b1892	b2677
b1892	b3749
b1892	b0151
b1892	b0949
b1892	b0914
b1892	b0066
b1892	b0794
b1892	b2149
b1892	b3541
b1892	b3480
b1892	b3479
b1892	b4097
\\
{(0,1)}	{1.+}	{(1).(hmm.abc_tran),(0).(hmm.hatpase_c)}	10	6.597574361428711	1224.038680960671	11	0	FAIL
b3911	b1496
b4125	b0495
b4112	b3749
b2218	b0588
b2218	b3480
b2218	b0366
b2218	b3479
b2218	b1318
b2218	b4035
b2216	b0588
b2216	b3480
b2216	b0366
b2216	b3479
b2216	b1318
b2216	b4035
b1129	b3195
b3404	b2129
b3404	b3541
b3404	b2677
b3404	b3450
b3404	b2422
b0993	b0588
\\
{(0,1)}	{1.+}	{(1).(hmm.abc_tran),(0).(hmm.response_reg)}	21	9.31717097133461	1539.0564964324462	11	0	FAIL
b0399	b4096
b0399	b3725
b0399	b4106
b0399	b3450
b0399	b4097
b1235	b2129
b3912	b1496
b1221	b2201
b1221	b0887
b1221	b0886
b3868	b0809
b3868	b1484
b3868	b1483
b3868	b0855
b3868	b2306
b3868	b3271
b4124	b0495
b2193	b2201
b4113	b3749
b2218	b0588
b2218	b3480
b2218	b0366
b2218	b3479
b2218	b1318
b2218	b4035
b2217	b0588
b2217	b3480
b2217	b0366
b2217	b3479
b2217	b1318
b2217	b4035
b1130	b3195
b1914	b3450
b1914	b4035
b3405	b2129
b3405	b3541
b3405	b2677
b3405	b3450
b3405	b2422
b0995	b0588
b0993	b0588
\\
{(0,1)}	{1.+}	{(1).(hmm.mfs_1),(0).(hmm.flhc)}	8	3.700592402221787	191.3258649207445	11	0	FAIL
b1891	b0591
b1891	b1596
b1891	b1223
b1891	b2240
b1891	b0070
b1891	b2587
b1891	b4279
b1891	b3224
b1891	b3547
b1891	b3127
b1891	b0709
\\
{(0,1)}	{1.+}	{(1).(hmm.mfs_1),(0).(hmm.flhd)}	8	3.8734359317610436	274.69302201031996	11	0	FAIL
b1892	b0591
b1892	b1596
b1892	b1223
b1892	b2240
b1892	b0070
b1892	b2587
b1892	b4279
b1892	b3224
b1892	b3547
b1892	b3127
b1892	b0709
\\
{(0,1)}	{1.+}	{(1).(hmm.mfs_1),(0).(hmm.hatpase_c)}	13	6.040032866096708	1231.0526082275715	11	0	FAIL
b2078	b1223
b2078	b4279
b3911	b0343
b3668	b1223
b4125	b1223
b2786	b1660
b4112	b1223
b2218	b3691
b2218	b3874
b2218	b1223
b2218	b2240
b2218	b3224
b2218	b1528
b2218	b2943
b2216	b3691
b2216	b3874
b2216	b1223
b2216	b2240
b2216	b3224
b2216	b1528
b2216	b2943
b1129	b4111
b3404	b1634
b3404	b1223
b3404	b3667
b3404	b3224
\\
{(0,1)}	{1.+}	{(1).(hmm.mfs_1),(0).(hmm.response_reg)}	19	8.529804410376755	1536.9501577124054	11	0	FAIL
b4401	b1528
b2079	b1223
b2079	b4279
b1235	b3673
b1235	b1223
b3912	b0343
b1221	b1223
b3669	b1223
b3669	b3666
b4124	b1223
b2786	b1660
b4113	b1223
b2218	b3691
b2218	b3874
b2218	b1223
b2218	b2240
b2218	b3224
b2218	b1528
b2218	b2943
b2217	b3691
b2217	b3874
b2217	b1223
b2217	b2240
b2217	b3224
b2217	b1528
b2217	b2943
b1130	b4111
b1914	b3224
b1914	b3710
b3405	b2686
b3405	b1634
b3405	b1223
b3405	b3667
b3405	b3224
\\
{(0,1)}	{1.-}	{(1).(GO:0043283=biopolymer_metabolism),(0).(hmm.hatpase_c)}	7	2.717208990271721	517.5670543276475	11	0	FAIL
b3668	b2035
b4125	b2041
b4125	b2037
b4125	b2035
b4125	b2033
b4112	b2049
b2219	b2037
b2219	b2035
b2218	b2062
b2218	b2061
b2218	b2060
b2218	b2059
b2218	b2057
b2218	b2056
b2218	b2055
b2218	b2054
b2218	b2053
b2218	b2050
b2218	b2049
b2218	b2043
b2218	b2041
b2218	b4475
b2218	b2028
b2218	b2027
b2216	b2062
b2216	b2061
b2216	b2060
b2216	b2059
b2216	b2057
b2216	b2056
b2216	b2055
b2216	b2054
b2216	b2053
b2216	b2050
b2216	b2049
b2216	b2043
b2216	b2041
b2216	b4475
b2216	b2028
b2216	b2027
b3404	b2028
\\
{(0,1)}	{1.-}	{(1).(GO:0043283=biopolymer_metabolism),(0).(hmm.response_reg)}	7	4.224078056248221	752.1360945025588	11	0	FAIL
b3669	b2035
b4124	b2041
b4124	b2037
b4124	b2035
b4124	b2033
b2220	b2037
b2220	b2035
b4113	b2049
b2218	b2062
b2218	b2061
b2218	b2060
b2218	b2059
b2218	b2057
b2218	b2056
b2218	b2055
b2218	b2054
b2218	b2053
b2218	b2050
b2218	b2049
b2218	b2043
b2218	b2041
b2218	b4475
b2218	b2028
b2218	b2027
b2217	b2062
b2217	b2061
b2217	b2060
b2217	b2059
b2217	b2058
b2217	b2057
b2217	b2056
b2217	b2055
b2217	b2054
b2217	b2053
b2217	b2050
b2217	b2049
b2217	b2043
b2217	b2041
b2217	b4475
b2217	b2028
b2217	b2027
b1914	b2045
b3405	b2028
\\
{(0,1)}	{1.-}	{(1).(GO:0006139=nucleobase,_nucleoside,_nucleotide_and_nucleic_acid_metabolism),(0).(hmm.hatpase_c)}	8	3.16901372789154	522.2490542591208	11	0	FAIL
b0619	b2518
b4125	b2041
b4112	b2049
b2218	b2518
b2218	b2060
b2218	b2053
b2218	b2049
b2218	b2041
b2218	b4479
b2218	b4475
b2216	b2518
b2216	b2060
b2216	b2053
b2216	b2049
b2216	b2041
b2216	b4479
b2216	b4475
b3404	b0033
b3404	b0032
\\
{(0,1)}	{1.-}	{(1).(GO:0006139=nucleobase,_nucleoside,_nucleotide_and_nucleic_acid_metabolism),(0).(hmm.response_reg)}	9	4.9264378985428765	757.9349742599246	11	0	FAIL
b0620	b2518
b4124	b2041
b4113	b2049
b2218	b2518
b2218	b2060
b2218	b2053
b2218	b2049
b2218	b2041
b2218	b4479
b2218	b4475
b2217	b2518
b2217	b2060
b2217	b2053
b2217	b2049
b2217	b2041
b2217	b4479
b2217	b4475
b1914	b2518
b3405	b0033
b3405	b0032
b0995	b3516
\\
{(0,1)}	{1.-}	{(1).(GO:0044249=cellular_biosynthesis),(0).(hmm.hatpase_c)}	7	2.9874258990828753	528.0480390769778	11	0	FAIL
b0619	b2518
b3668	b2035
b4125	b2041
b4125	b2037
b4125	b2035
b4125	b2033
b4112	b2049
b2219	b2037
b2219	b2035
b2218	b2518
b2218	b2062
b2218	b2061
b2218	b2060
b2218	b2059
b2218	b2057
b2218	b2056
b2218	b2055
b2218	b2054
b2218	b2053
b2218	b2050
b2218	b2049
b2218	b2043
b2218	b2041
b2218	b0149
b2218	b2028
b2218	b2027
b2216	b2518
b2216	b2062
b2216	b2061
b2216	b2060
b2216	b2059
b2216	b2057
b2216	b2056
b2216	b2055
b2216	b2054
b2216	b2053
b2216	b2050
b2216	b2049
b2216	b2043
b2216	b2041
b2216	b0149
b2216	b2028
b2216	b2027
b3404	b0033
b3404	b0032
b3404	b2028
\\
{(0,1)}	{1.-}	{(1).(GO:0044249=cellular_biosynthesis),(0).(hmm.response_reg)}	7	4.644147811288404	763.3935534570645	11	0	FAIL
b0620	b2518
b3669	b2035
b4124	b2041
b4124	b2037
b4124	b2035
b4124	b2033
b2220	b2037
b2220	b2035
b4113	b2049
b2218	b2518
b2218	b2062
b2218	b2061
b2218	b2060
b2218	b2059
b2218	b2057
b2218	b2056
b2218	b2055
b2218	b2054
b2218	b2053
b2218	b2050
b2218	b2049
b2218	b2043
b2218	b2041
b2218	b0149
b2218	b2028
b2218	b2027
b2217	b2518
b2217	b2062
b2217	b2061
b2217	b2060
b2217	b2059
b2217	b2058
b2217	b2057
b2217	b2056
b2217	b2055
b2217	b2054
b2217	b2053
b2217	b2050
b2217	b2049
b2217	b2043
b2217	b2041
b2217	b0149
b2217	b2028
b2217	b2027
b1914	b2045
b1914	b2518
b3405	b0033
b3405	b0032
b3405	b2028
\\
{(0,1)}	{1.+}	{(1).(GO:0044260=cellular_macromolecule_metabolism),(0).(hmm.response_reg)}	37	9.182861713955521	1624.103670582797	11	0	FAIL
b1235	b0014
b3669	b2035
b4124	b2041
b4124	b2037
b4124	b2035
b4124	b2033
b2220	b2037
b2220	b2035
b4113	b2049
b2218	b2062
b2218	b2061
b2218	b2060
b2218	b2059
b2218	b2057
b2218	b2056
b2218	b2055
b2218	b2054
b2218	b2053
b2218	b2050
b2218	b2049
b2218	b2043
b2218	b2041
b2218	b2028
b2218	b2027
b2217	b2062
b2217	b2061
b2217	b2060
b2217	b2059
b2217	b2058
b2217	b2057
b2217	b2056
b2217	b2055
b2217	b2054
b2217	b2053
b2217	b2050
b2217	b2049
b2217	b2043
b2217	b2041
b2217	b2028
b2217	b2027
b1914	b2045
b3405	b2028
\\
{(0,1)}	{1.+}	{(0).(hmm.gere),(1).(GO:0044249=cellular_biosynthesis)}	24	3.0960274402536645	998.6885616236616	11	0	FAIL
b3669	b2035
b1951	b2062
b1951	b2061
b1951	b2059
b1951	b2060
b1951	b2058
b2217	b2518
b2217	b2062
b2217	b2061
b2217	b2060
b2217	b2059
b2217	b2058
b2217	b2057
b2217	b2056
b2217	b2055
b2217	b2054
b2217	b2053
b2217	b2050
b2217	b2049
b2217	b2043
b2217	b2041
b2217	b0149
b2217	b2028
b2217	b2027
b1914	b2045
b1914	b2518
\\
{(0,1)}	{1.+}	{(1).(GO:0044249=cellular_biosynthesis),(0).(hmm.flhc)}	6	4.83923621829003	186.29246109473092	11	0	FAIL
b1891	b2171
b1891	b0033
b1891	b0032
b1891	b2518
b1891	b2051
b1891	b2039
b1891	b3460
\\
{(0,1)}	{1.+}	{(1).(GO:0044249=cellular_biosynthesis),(0).(hmm.flhd)}	6	5.065262372302904	270.179942938539	11	0	FAIL
b1892	b2171
b1892	b0033
b1892	b0032
b1892	b2518
b1892	b2051
b1892	b2039
b1892	b3460
\\
{(0,1)}	{1.+}	{(1).(GO:0044249=cellular_biosynthesis),(0).(hmm.hatpase_c)}	39	7.898504517203388	1359.3473982077649	11	0	FAIL
b0619	b2518
b3668	b2035
b4125	b2041
b4125	b2037
b4125	b2035
b4125	b2033
b4112	b2049
b2219	b2037
b2219	b2035
b2218	b2518
b2218	b2062
b2218	b2061
b2218	b2060
b2218	b2059
b2218	b2057
b2218	b2056
b2218	b2055
b2218	b2054
b2218	b2053
b2218	b2050
b2218	b2049
b2218	b2043
b2218	b2041
b2218	b0149
b2218	b2028
b2218	b2027
b2216	b2518
b2216	b2062
b2216	b2061
b2216	b2060
b2216	b2059
b2216	b2057
b2216	b2056
b2216	b2055
b2216	b2054
b2216	b2053
b2216	b2050
b2216	b2049
b2216	b2043
b2216	b2041
b2216	b0149
b2216	b2028
b2216	b2027
b3404	b0033
b3404	b0032
b3404	b2028
\\
{(0,1)}	{1.+}	{(1).(GO:0044249=cellular_biosynthesis),(0).(hmm.response_reg)}	42	11.154359613569607	1621.5976746460904	11	0	FAIL
b0620	b2518
b3669	b2035
b4124	b2041
b4124	b2037
b4124	b2035
b4124	b2033
b2220	b2037
b2220	b2035
b4113	b2049
b2218	b2518
b2218	b2062
b2218	b2061
b2218	b2060
b2218	b2059
b2218	b2057
b2218	b2056
b2218	b2055
b2218	b2054
b2218	b2053
b2218	b2050
b2218	b2049
b2218	b2043
b2218	b2041
b2218	b0149
b2218	b2028
b2218	b2027
b2217	b2518
b2217	b2062
b2217	b2061
b2217	b2060
b2217	b2059
b2217	b2058
b2217	b2057
b2217	b2056
b2217	b2055
b2217	b2054
b2217	b2053
b2217	b2050
b2217	b2049
b2217	b2043
b2217	b2041
b2217	b0149
b2217	b2028
b2217	b2027
b1914	b2045
b1914	b2518
b3405	b0033
b3405	b0032
b3405	b2028
\\
{(0,1)}	{1.+}	{(1).(GO:0005975=carbohydrate_metabolism),(0).(hmm.flhc)}	6	5.237761553913914	186.11530442187185	11	0	FAIL
b1891	b3947
b1891	b2051
b1891	b3128
b1891	b3127
b1891	b3126
b1891	b2039
\\
{(0,1)}	{1.+}	{(1).(GO:0005975=carbohydrate_metabolism),(0).(hmm.flhd)}	6	5.482401626492554	270.0502868603952	11	0	FAIL
b1892	b3947
b1892	b2051
b1892	b3128
b1892	b3127
b1892	b3126
b1892	b2039
\\
{(0,1)}	{1.+}	{(1).(GO:0005975=carbohydrate_metabolism),(0).(hmm.hatpase_c)}	37	8.548969595090723	1328.3650706944218	11	0	FAIL
b3911	b0343
b3668	b2035
b1609	b4477
b4125	b2041
b4125	b2037
b4125	b2035
b4125	b2033
b4112	b2049
b2219	b2037
b2219	b2035
b2218	b2062
b2218	b2061
b2218	b2060
b2218	b2059
b2218	b2057
b2218	b2056
b2218	b2055
b2218	b2054
b2218	b2053
b2218	b2050
b2218	b2049
b2218	b2043
b2218	b2041
b2218	b0149
b2218	b4479
b2218	b2028
b2218	b2027
b2216	b2062
b2216	b2061
b2216	b2060
b2216	b2059
b2216	b2057
b2216	b2056
b2216	b2055
b2216	b2054
b2216	b2053
b2216	b2050
b2216	b2049
b2216	b2043
b2216	b2041
b2216	b0149
b2216	b4479
b2216	b2028
b2216	b2027
b3404	b2028
\\
{(0,1)}	{1.+}	{(1).(GO:0005975=carbohydrate_metabolism),(0).(hmm.response_reg)}	39	12.072953934687101	1592.1949661687254	11	0	FAIL
b3912	b0343
b3669	b2035
b1608	b4477
b4124	b2041
b4124	b2037
b4124	b2035
b4124	b2033
b2220	b2037
b2220	b2035
b4113	b2049
b2218	b2062
b2218	b2061
b2218	b2060
b2218	b2059
b2218	b2057
b2218	b2056
b2218	b2055
b2218	b2054
b2218	b2053
b2218	b2050
b2218	b2049
b2218	b2043
b2218	b2041
b2218	b0149
b2218	b4479
b2218	b2028
b2218	b2027
b2217	b2062
b2217	b2061
b2217	b2060
b2217	b2059
b2217	b2058
b2217	b2057
b2217	b2056
b2217	b2055
b2217	b2054
b2217	b2053
b2217	b2050
b2217	b2049
b2217	b2043
b2217	b2041
b2217	b0149
b2217	b4479
b2217	b2028
b2217	b2027
b1914	b2045
b3405	b2028
\\
{(0,1)}	{1.-}	{(1).(PF01750:Hydrogenase_maturation_protease),(1).(hmm.hyci),(0).(hmm.response_reg)}	5	8.502002125960861E-4	30370.545321713555	57	0	FAIL
b4401	b2993
b4401	b0975
b1221	b2993
b1221	b0975
b4124	b0975
b2193	b0975
\\
{(0,1)}	{1.+}	{(1).(PF00392:Bacterial_regulatory_proteins,_gntR_family),(0).(hmm.cnmp_binding),(0).(hmm.crp)}	5	0.050497410692958766	6387.259090862928	57	0	FAIL
b3357	b4479
b3357	b3375
b3357	b3755
b3357	b3684
b3357	b4324
\\
{(0,1)}	{1.-}	{(1).(hmm.cytochrom_c_asm),(0).(hmm.gere),(0).(hmm.response_reg)}	5	0.05520891967573239	2645.360879696973	57	0	FAIL
b1221	b4074
b1221	b2199
b1221	b2196
b2193	b2199
b2193	b2196
\\
{(0,1)}	{1.+}	{(1).(hmm.bpd_transp_2),(0).(hmm.cnmp_binding),(0).(hmm.crp)}	6	0.05892352899010068	6482.717597555405	57	0	FAIL
b3357	b3750
b3357	b1515
b3357	b1514
b3357	b2148
b3357	b4231
b3357	b4230
\\
{(0,1)}	{1.-}	{(1).(PF01032:FecCD_transport_family),(1).(hmm.feccd),(0).(hmm.fur)}	5	7.20204817247465E-5	347996.1632474169	57	0	FAIL
b0683	b0153
b0683	b0590
b0683	b4289
b0683	b4288
b0683	b0589
\\
{(0,1)}	{1.-}	{(1).(hmm.amidase_4),(1).(PF01832:Mannosyl-glycoprotein_endo-beta-N-acetylglucosaminidase),(0).(hmm.response_reg)}	5	0.0015114670446152642	18292.797640422294	57	0	FAIL
b0620	b1081
b2218	b1081
b2217	b1081
b1914	b1081
b3405	b1081
\\
{(0,1)}	{1.+}	{(1).(hmm.trans_reg_c),(1).(hmm.response_reg),(0).(hmm.hatpase_c)}	6	0.003601208421676465	433697.27753541264	57	0	FAIL
b2078	b2079
b3911	b3912
b1609	b1608
b1129	b1130
b1129	b1608
b3404	b4113
b3404	b3405
\\
{(0,1)}	{1.-}	{(1).(PF01228:Glycine_radical),(1).(hmm.gly_radical),(0).(hmm.response_reg)}	5	0.0029757007440863016	10056.610223689817	57	0	FAIL
b4401	b0903
b1221	b0903
b2218	b0903
b2217	b0903
b1914	b3114
b3405	b3951
\\
{(0,1)}	{1.+}	{(1).(hmm.gntp_permease),(0).(hmm.cnmp_binding),(0).(hmm.crp)}	5	0.0841764699858581	6190.357083676609	57	0	FAIL
b3357	b2365
b3357	b2740
b3357	b3415
b3357	b4321
b3357	b4265
\\
{(0,1)}	{1.+}	{(1).(hmm.aldolase_ii),(0).(hmm.cnmp_binding),(0).(hmm.crp)}	5	0.09259411698444392	6164.07734334749	57	0	FAIL
b3357	b2800
b3357	b2738
b3357	b0061
b3357	b3583
b3357	b4198
b3357	b3902
\\
{(0,1)}	{1.+}	{(1).(hmm.gntr),(0).(hmm.cnmp_binding),(0).(hmm.crp)}	5	0.10075762502634648	6519.598673081721	57	0	FAIL
b3357	b3375
b3357	b3684
b3357	b0113
b3357	b2980
b3357	b4324
b1334	b0113
\\
{(0,1)}	{1.-}	{(1).(PF00496:Bacterial_extracellular_solute-binding_proteins,_family_5_Middle),(1).(hmm.sbp_bac_5),(0).(hmm.response_reg)}	5	0.0023616672572113503	13100.975194126184	57	0	FAIL
b2079	b3476
b1235	b3544
b3868	b1487
b2218	b1294
b2217	b1294
b3405	b0830
\\
{(0,1)}	{1.+}	{(1).(PF04074:Domain_of_unknown_function_(DUF386)),(1).(hmm.duf386),(0).(hmm.response_reg)}	5	0.0029054116640511245	12032.000252866186	57	0	FAIL
b0620	b3221
b4124	b3221
b2218	b3221
b2217	b3221
b1914	b3221
\\
{(0,1)}	{1.+}	{(1).(PF03608:PTS_system_enzyme_II_sorbitol-specific_factor),(1).(hmm.eii-gut),(0).(hmm.response_reg)}	5	0.003169539997146681	11782.569769972484	57	0	FAIL
b0620	b2702
b3912	b2702
b2218	b2702
b2217	b2702
b1914	b2702
b3405	b2702
\\
{(0,1)}	{1.+}	{(1).(hmm.fimbrial),(1).(PF00419:Fimbrial_protein),(0).(hmm.bac_dna_binding)}	6	0.002469059499413505	16005.366885627907	57	0	FAIL
b0912	b4318
b0912	b4315
b0912	b4314
b1712	b4318
b1712	b4315
b1712	b4314
\\
{(0,1)}	{1.-}	{(1).(hmm.oxidored_q1),(0).(hmm.cnmp_binding),(0).(hmm.crp)}	6	0.007577342401462197	10235.013139080715	57	0	FAIL
b3357	b2486
b3357	b2484
b3357	b2482
b1334	b2278
b1334	b2277
b1334	b2276
b1334	b2486
b1334	b2484
b1334	b2482
\\
{(0,1)}	{1.-}	{(1).(hmm.porin_1),(1).(PF00267:Gram-negative_porin),(0).(hmm.bac_dna_binding)}	6	0.0011945373632891022	32579.124285672173	57	0	FAIL
b0912	b0553
b0912	b0929
b0912	b2215
b1712	b0553
b1712	b0929
b1712	b2215
\\
{(0,1)}	{1.+}	{(1).(PF00106:short_chain_dehydrogenase),(1).(hmm.adh_short),(0).(hmm.hatpase_c)}	5	0.0032418827862310405	10987.603095685941	57	0	FAIL
b0619	b2705
b3911	b0596
b1609	b0596
b2218	b2705
b2216	b2705
b3404	b0596
b3404	b2705
b3404	b2426
b3404	b2774
\\
{(0,1)}	{1.+}	{(1).(PF00106:short_chain_dehydrogenase),(1).(hmm.adh_short),(0).(hmm.response_reg)}	6	0.0045782244403229835	11032.523547504494	57	0	FAIL
b0620	b2705
b3912	b0596
b1608	b0596
b2218	b2705
b2217	b2705
b1914	b2705
b3405	b0596
b3405	b2705
b3405	b2426
b3405	b2774
\\
{(0,1)}	{1.-}	{(1).(PF00345:Gram-negative_pili_assembly_chaperone,_N-terminal_domain),(1).(hmm.pili_assembly_n),(0).(hmm.hatpase_c)}	5	0.0018382102640214593	16090.696131806759	57	0	FAIL
b2218	b0140
b2218	b3047
b2218	b2336
b2216	b0140
b2216	b3047
b2216	b2336
b3404	b4316
\\
{(0,1)}	{1.-}	{(1).(PF00345:Gram-negative_pili_assembly_chaperone,_N-terminal_domain),(1).(hmm.pili_assembly_n),(0).(hmm.response_reg)}	5	0.0028576173812257335	11595.134244484223	57	0	FAIL
b2218	b0140
b2218	b3047
b2218	b2336
b2217	b0140
b2217	b3047
b2217	b2336
b3405	b4316
\\
{(0,1)}	{1.-}	{(1).(PF00669:Bacterial_flagellin_N-terminus),(1).(hmm.flagellin_n),(0).(hmm.hatpase_c)}	6	0.0021876221323891745	18633.958566756293	57	0	FAIL
b0619	b1923
b0619	b1083
b2218	b1923
b2218	b1083
b2216	b1923
b2216	b1083
\\
{(0,1)}	{1.-}	{(1).(PF00669:Bacterial_flagellin_N-terminus),(1).(hmm.flagellin_n),(0).(hmm.response_reg)}	8	0.0034008008503843444	20365.887983896093	57	0	FAIL
b0620	b1923
b0620	b1083
b2218	b1923
b2218	b1083
b2217	b1923
b2217	b1083
b1914	b1923
b1914	b1083
\\
{(0,1)}	{1.+}	{(1).(hmm.hth_arac),(0).(hmm.cnmp_binding),(0).(hmm.crp)}	6	0.1660374516997134	18500.34764338674	57	0	FAIL
b3357	b4118
b3357	b0064
b3357	b1531
b3357	b3516
b3357	b3906
b3357	b3905
b3357	b1735
\\
{(0,1)}	{1.-}	{(1).(hmm.aldedh),(1).(PF00171:Aldehyde_dehydrogenase_family),(0).(hmm.response_reg)}	6	0.008502002125960861	7793.83337024361	57	0	FAIL
b0620	b1014
b0620	b1415
b4401	b1415
b4401	b0312
b1235	b1444
b3868	b1746
b2218	b1300
b2217	b1300
b1914	b1746
\\
{(0,1)}	{1.+}	{(1).(PF00512:His_Kinase_A_(phosphoacceptor)_domain),(1).(hmm.hatpase_c),(0).(hmm.response_reg)}	9	0.010041834891482795	237903.675772893	57	0	FAIL
b0399	b0400
b4004	b4003
b0571	b1968
b1608	b1609
b4124	b1968
b2786	b1968
b4113	b4112
b2218	b2219
b2217	b2219
b1130	b1129
b1130	b1609
b3405	b4112
b3405	b2219
\\
{(0,1)}	{1.+}	{(1).(PF00171:Aldehyde_dehydrogenase_family),(0).(hmm.cnmp_binding),(0).(hmm.crp)}	5	0.1599352929731304	6057.209614811463	57	0	FAIL
b3357	b2661
b3357	b3588
b3357	b1387
b3357	b2455
b3357	b1415
\\
{(0,1)}	{1.+}	{(1).(hmm.mcpsignal),(1).(PF00015:Methyl-accepting_chemotaxis_protein_(MCP)_signaling_domain),(0).(hmm.flhc)}	5	0.0021305836849205245	15980.319174552793	57	0	FAIL
b1891	b4355
b1891	b1886
b1891	b1885
b1891	b1421
b1891	b3072
\\
{(0,1)}	{1.+}	{(1).(hmm.mcpsignal),(1).(PF00015:Methyl-accepting_chemotaxis_protein_(MCP)_signaling_domain),(0).(hmm.flhd)}	5	0.0022300968341826054	15549.765167720325	57	0	FAIL
b1892	b4355
b1892	b1886
b1892	b1885
b1892	b1421
b1892	b3072
\\
{(0,1)}	{1.+}	{(1).(hmm.hiska),(1).(hmm.hatpase_c),(0).(hmm.trans_reg_c)}	5	0.004289434136294737	317470.23966494633	57	0	FAIL
b0399	b0400
b0571	b1968
b4113	b0993
b4113	b4112
b3405	b4112
b3405	b2219
b3405	b2370
\\
{(0,1)}	{1.-}	{(1).(hmm.duf1078),(1).(PF00460:Flagella_basal_body_rod_protein),(0).(hmm.hatpase_c)}	5	0.003418159581858085	8316.847515237701	57	0	FAIL
b0619	b1076
b2219	b1076
b2218	b1082
b2218	b1076
b2216	b1082
b2216	b1076
\\
{(0,1)}	{1.-}	{(1).(hmm.duf1078),(1).(PF00460:Flagella_basal_body_rod_protein),(0).(hmm.response_reg)}	6	0.005313751328725538	7829.716038966561	57	0	FAIL
b0620	b1076
b2220	b1076
b2218	b1082
b2218	b1076
b2217	b1082
b2217	b1076
b1914	b1076
\\
{(0,1)}	{1.-}	{(1).(hmm.duf1078),(1).(hmm.flg_bb_rod),(0).(hmm.hatpase_c)}	6	0.006380564552801759	6756.885841562606	57	0	FAIL
b0619	b1078
b0619	b1076
b2219	b1078
b2219	b1076
b2218	b1078
b2218	b1076
b2216	b1078
b2216	b1076
\\
{(0,1)}	{1.-}	{(1).(hmm.duf1078),(1).(hmm.flg_bb_rod),(0).(hmm.response_reg)}	8	0.009919002480287669	7500.049669076631	57	0	FAIL
b0620	b1078
b0620	b1076
b2220	b1078
b2220	b1076
b2218	b1078
b2218	b1076
b2217	b1078
b2217	b1076
b1914	b1078
b1914	b1076
\\
{(0,1)}	{1.-}	{(1).(hmm.duf1078),(0).(hmm.gere),(0).(hmm.response_reg)}	5	0.1035167243919982	2445.0769822344378	57	0	FAIL
b2217	b1082
b2217	b1078
b2217	b1076
b1914	b1078
b1914	b1076
\\
{(0,1)}	{1.-}	{(1).(PF00460:Flagella_basal_body_rod_protein),(1).(hmm.flg_bb_rod),(0).(hmm.hatpase_c)}	6	0.006380564552801759	6756.885841562606	57	0	FAIL
b0619	b1077
b0619	b1076
b2219	b1076
b2218	b1077
b2218	b1076
b2216	b1077
b2216	b1076
\\
{(0,1)}	{1.-}	{(1).(PF00460:Flagella_basal_body_rod_protein),(1).(hmm.flg_bb_rod),(0).(hmm.response_reg)}	8	0.009919002480287672	7500.0496690766295	57	0	FAIL
b0620	b1077
b0620	b1076
b2220	b1076
b2218	b1077
b2218	b1076
b2217	b1077
b2217	b1076
b1914	b1077
b1914	b1076
\\
{(0,1)}	{1.-}	{(1).(PF00460:Flagella_basal_body_rod_protein),(0).(hmm.gere),(0).(hmm.response_reg)}	5	0.10351672439199823	2445.0769822344373	57	0	FAIL
b2217	b1082
b2217	b1077
b2217	b1076
b1914	b1077
b1914	b1076
\\
{(0,1)}	{1.+}	{(1).(PF00313:'Cold-shock'_DNA-binding_domain),(1).(hmm.csd),(0).(hmm.response_reg)}	7	0.00985748322195829	7763.357949459954	57	0	FAIL
b2079	b1557
b2786	b1557
b0694	b1557
b2220	b1557
b4113	b1557
b2370	b1557
b2369	b1557
\\
{(0,1)}	{1.+}	{(1).(hmm.gere),(0).(hmm.hiska),(0).(hmm.hatpase_c)}	6	0.11877283495261068	96364.78600258606	57	0	FAIL
b3911	b1040
b2218	b1040
b2218	b3520
b2218	b0535
b2218	b1951
b2218	b2217
b2370	b2369
b3404	b1040
b3404	b3520
\\
{(0,1)}	{1.-}	{(1).(PF00535:Glycosyl_transferase_family_2),(1).(hmm.glycos_transf_2),(0).(hmm.response_reg)}	6	0.006825218373340803	8965.983518156265	57	0	FAIL
b3912	b3615
b2220	b0363
b2218	b2059
b2218	b2055
b2217	b2059
b2217	b2055
b3405	b2254
b3405	b1022
b0995	b0363
b0993	b0363
\\
{(0,1)}	{1.+}	{(1).(PF00072:Response_regulator_receiver_domain),(1).(hmm.response_reg),(0).(PF00512:His_Kinase_A_(phosphoacceptor)_domain)}	6	0.001577941673276811	678379.3763542181	57	0	FAIL
b1609	b1608
b4112	b0993
b2219	b2220
b2219	b2218
b1129	b1130
b1129	b1608
b4399	b1883
\\
{(0,1)}	{1.+}	{(1).(PF00072:Response_regulator_receiver_domain),(1).(hmm.response_reg),(0).(hmm.hatpase_c)}	5	0.008593612325059587	551532.7208117121	57	0	FAIL
b1609	b1608
b4125	b2370
b4112	b0993
b2219	b2220
b2219	b2218
b1129	b1130
b1129	b1608
b4399	b1883
b3404	b2220
b3404	b4113
b3404	b2370
\\
{(0,1)}	{1.-}	{(1).(PF00037:4Fe-4S_binding_domain),(0).(hmm.gere),(0).(hmm.response_reg)}	8	0.19323121886506336	2491.7842546594543	57	0	FAIL
b1221	b2204
b1221	b0895
b1221	b1225
b2193	b2204
b2217	b2488
b2217	b1225
b1914	b1467
b1914	b4467
b1914	b1225
\\
{(0,1)}	{1.-}	{(1).(PF00037:4Fe-4S_binding_domain),(0).(PF00072:Response_regulator_receiver_domain),(0).(hmm.response_reg)}	5	0.14782563463857104	1875.1125978516084	57	0	FAIL
b2193	b2204
b2218	b2488
b2218	b1225
b0995	b1467
b0995	b2147
b0993	b2147
b0993	b1467
\\
{(0,1)}	{1.+}	{(1).(hmm.pts_eiic),(0).(hmm.cnmp_binding),(0).(hmm.crp)}	5	0.18518823396888784	6038.672699487721	57	0	FAIL
b3357	b1621
b3357	b3722
b3357	b3599
b3357	b1101
b3357	b4240
b3357	b0731
b3357	b0679
b3357	b1737
\\
{(0,1)}	{1.-}	{(1).(hmm.tonb_dep_rec),(1).(PF00593:TonB_dependent_receptor),(0).(hmm.fur)}	6	7.607163382176348E-4	50904.3167943978	57	0	FAIL
b0683	b2155
b0683	b0805
b0683	b0150
b0683	b1102
b0683	b4291
b0683	b0584
\\
{(0,1)}	{1.-}	{(1).(hmm.tonb_dep_rec),(1).(PF00593:TonB_dependent_receptor),(0).(hmm.response_reg)}	5	0.015964870658748728	6886.736026795799	57	0	FAIL
b2218	b2155
b2217	b2155
b3405	b0584
b3405	b0805
b3405	b2155
b0995	b4291
b0993	b4291
\\
{(0,1)}	{1.+}	{(1).(hmm.sugar_tr),(1).(hmm.mfs_1),(0).(hmm.hatpase_c)}	7	0.022287944155338402	4468.916260598273	57	0	FAIL
b2078	b4279
b2218	b3224
b2218	b2943
b2216	b3224
b2216	b2943
b1129	b4111
b3404	b3224
\\
{(0,1)}	{1.+}	{(1).(hmm.sugar_tr),(1).(hmm.mfs_1),(0).(hmm.response_reg)}	8	0.031475293027220505	4513.517614989656	57	0	FAIL
b2079	b4279
b2218	b3224
b2218	b2943
b2217	b3224
b2217	b2943
b1130	b4111
b1914	b3224
b3405	b3224
\\
{(0,1)}	{1.-}	{(1).(hmm.nir_sir_ferr),(1).(hmm.nir_sir),(0).(hmm.hatpase_c)}	6	0.0038891060131363104	12359.979261200635	57	0	FAIL
b2078	b3365
b1609	b3365
b4125	b3365
b4112	b3365
b2218	b3365
b2216	b3365
b3404	b2763
b3404	b3365
b0993	b3365
\\
{(0,1)}	{1.-}	{(1).(hmm.nir_sir_ferr),(1).(hmm.nir_sir),(0).(hmm.response_reg)}	6	0.006045868178461057	9450.25259401296	57	0	FAIL
b2079	b3365
b1235	b3365
b1221	b3365
b1608	b3365
b4124	b3365
b4113	b3365
b2218	b3365
b2217	b3365
b3405	b2763
b3405	b3365
b0995	b3365
b0993	b3365
\\
{(0,1)}	{1.+}	{(1).(PF00528:Binding-protein-dependent_transport_system_inner_membrane_component),(1).(hmm.bpd_transp_1),(0).(hmm.response_reg)}	9	0.026324790531857142	5741.355507902512	57	0	FAIL
b0399	b3726
b0399	b3452
b0399	b3451
b1235	b4033
b3912	b0367
b3868	b1486
b3868	b1485
b3868	b0856
b3868	b2308
b3868	b3270
b4113	b2424
b2218	b3452
b2218	b4033
b2217	b3452
b2217	b4033
b1914	b0832
b1914	b4033
b3405	b2678
b3405	b2308
b3405	b3451
b3405	b2424
b3405	b0832
b3405	b0831
b0995	b3270
b0993	b3270
\\
{(0,1)}	{1.+}	{(1).(PF00037:4Fe-4S_binding_domain),(0).(hmm.cnmp_binding),(0).(hmm.crp)}	5	0.29461764495050335	6001.03685213977	57	0	FAIL
b3357	b2488
b3357	b2481
b1334	b2204
b1334	b0895
b1334	b2488
b1334	b1225
b1334	b2481
\\
{(0,1)}	{1.+}	{(1).(hmm.csd),(0).(PF00512:His_Kinase_A_(phosphoacceptor)_domain),(0).(hmm.hatpase_c)}	6	0.04437919270334769	2220.0510275580477	57	0	FAIL
b2078	b1557
b1609	b1552
b1609	b1823
b0695	b1557
b4112	b1557
b2219	b1557
\\
{(0,1)}	{1.+}	{(1).(hmm.csd),(0).(hmm.trans_reg_c),(0).(hmm.response_reg)}	6	0.18088820656282145	3022.2050004183434	57	0	FAIL
b2079	b1557
b1608	b1552
b1608	b1823
b0694	b1557
b4113	b1557
b0995	b1552
\\
{(0,1)}	{1.+}	{(1).(hmm.csd),(0).(PF00072:Response_regulator_receiver_domain),(0).(hmm.response_reg)}	8	0.16397252478637836	2807.992893563635	57	0	FAIL
b1608	b1552
b1608	b1823
b0694	b1557
b2220	b1557
b4113	b1557
b2218	b1823
b2370	b1557
b0995	b1552
b0993	b1552
\\
{(0,1)}	{1.+}	{(1).(hmm.csd),(0).(hmm.hiska),(0).(hmm.hatpase_c)}	7	0.15003035830879613	4290.10224298897	57	0	FAIL
b2078	b1557
b0695	b1557
b2786	b1557
b4112	b1557
b2219	b1557
b2218	b1823
b2370	b1557
b0993	b1552
\\
{(0,1)}	{1.+}	{(1).(hmm.gly_radical),(0).(hmm.trans_reg_c),(0).(hmm.response_reg)}	6	0.23264859510421557	2972.5408247193254	57	0	FAIL
b4401	b0903
b4401	b2579
b3912	b2579
b1608	b2579
b3405	b2579
b3405	b3951
b0995	b2579
\\
{(0,1)}	{1.+}	{(1).(hmm.gly_radical),(0).(hmm.cnmp_binding),(0).(hmm.crp)}	5	0.3030352919490892	5999.659433981926	57	0	FAIL
b3357	b0903
b3357	b2579
b3357	b3114
b1334	b4238
b1334	b0903
b1334	b2579
\\
{(0,1)}	{1.+}	{(1).(hmm.response_reg),(0).(PF00512:His_Kinase_A_(phosphoacceptor)_domain),(0).(hmm.hatpase_c)}	5	0.048167433355667845	795148.5695658019	57	0	FAIL
b2078	b2079
b1609	b1608
b4112	b0993
b2219	b2220
b2219	b2218
b1129	b1130
b1129	b1608
b4399	b1883
\\
{(0,1)}	{1.+}	{(1).(hmm.response_reg),(0).(hmm.hiska),(0).(hmm.hatpase_c)}	5	0.16283706045470214	794879.8840372883	57	0	FAIL
b2078	b2079
b3911	b3912
b4112	b0993
b2219	b2220
b2219	b2218
b2218	b0535
b2218	b2217
b2370	b2369
b4399	b1883
b3404	b2220
b3404	b4113
b3404	b2370
b3404	b3405
\\
{(0,1)}	{1.-}	{(1).(hmm.flg_bb_rod),(0).(PF00989:PAS_fold),(0).(hmm.hatpase_c)}	5	0.016164096867097792	2349.9975622086763	57	0	FAIL
b0619	b1078
b0619	b1077
b0619	b1076
b0619	b1074
b0619	b1073
\\
{(0,1)}	{1.-}	{(1).(hmm.flg_bb_rod),(0).(hmm.gere),(0).(hmm.response_reg)}	8	0.19323121886506336	2510.0578908196712	57	0	FAIL
b2217	b1078
b2217	b1077
b2217	b1076
b2217	b1074
b2217	b1073
b1914	b1078
b1914	b1077
b1914	b1076
\\
{(0,1)}	{1.-}	{(1).(PF00528:Binding-protein-dependent_transport_system_inner_membrane_component),(1).(hmm.bpd_transp_1),(0).(hmm.hatpase_c)}	10	0.021663535838798362	7174.406151199034	57	0	FAIL
b3911	b0367
b4112	b2424
b2218	b3452
b2218	b4033
b2216	b3452
b2216	b4033
b3404	b2678
b3404	b2308
b3404	b3451
b3404	b2424
b3404	b0832
b3404	b0831
b0993	b3270
\\
{(0,1)}	{1.-}	{(1).(PF00528:Binding-protein-dependent_transport_system_inner_membrane_component),(1).(hmm.bpd_transp_1),(0).(hmm.response_reg)}	16	0.03367737508783386	9465.218047121658	57	0	FAIL
b0399	b3726
b0399	b3452
b0399	b3451
b1235	b4033
b3912	b0367
b3868	b1486
b3868	b1485
b3868	b0856
b3868	b2308
b3868	b3270
b4113	b2424
b2218	b3452
b2218	b4033
b2217	b3452
b2217	b4033
b1914	b0832
b1914	b4033
b3405	b2678
b3405	b2308
b3405	b3451
b3405	b2424
b3405	b0832
b3405	b0831
b0995	b3270
b0993	b3270
\\
{(0,1)}	{1.-}	{(1).(PF00384:Molybdopterin_oxidoreductase),(0).(hmm.gere),(0).(hmm.response_reg)}	9	0.17220955687598724	2840.8264744871167	57	0	FAIL
b1221	b4079
b1221	b2206
b1221	b0997
b1221	b0894
b1221	b1224
b1221	b1474
b3669	b1224
b2193	b2206
b2217	b1224
b1914	b1468
b1914	b1224
\\
{(0,1)}	{1.+}	{(1).(PF00070:Pyridine_nucleotide-disulphide_oxidoreductase),(1).(hmm.pyr_redox),(0).(hmm.response_reg)}	7	0.011137411378862639	9014.740839465156	57	0	FAIL
b4401	b1109
b2079	b3365
b1235	b3365
b1221	b3365
b1221	b2711
b1608	b3365
b4124	b3365
b2193	b2711
b4113	b3365
b2218	b3365
b2217	b3365
b3405	b3213
b3405	b3365
b0995	b3365
b0993	b3365
\\
{(0,1)}	{1.-}	{(1).(PF07690:Major_Facilitator_Superfamily),(1).(hmm.mfs_1),(0).(hmm.hatpase_c)}	13	0.019445530065681553	10700.447392626611	57	0	FAIL
b2078	b1223
b3668	b1223
b4125	b1223
b2786	b1660
b4112	b1223
b2218	b3874
b2218	b1223
b2218	b2240
b2218	b3224
b2218	b1528
b2216	b3874
b2216	b1223
b2216	b2240
b2216	b3224
b2216	b1528
b3404	b1223
b3404	b3667
b3404	b3224
\\
{(0,1)}	{1.-}	{(1).(PF07690:Major_Facilitator_Superfamily),(1).(hmm.mfs_1),(0).(hmm.response_reg)}	15	0.030229340892305286	9431.886747635805	57	0	FAIL
b4401	b1528
b2079	b1223
b1235	b3673
b1235	b1223
b1221	b1223
b3669	b1223
b4124	b1223
b2786	b1660
b4113	b1223
b2218	b3874
b2218	b1223
b2218	b2240
b2218	b3224
b2218	b1528
b2217	b3874
b2217	b1223
b2217	b2240
b2217	b3224
b2217	b1528
b1914	b3224
b1914	b3710
b3405	b1223
b3405	b3667
b3405	b3224
\\
{(0,1)}	{1.-}	{(1).(PF07690:Major_Facilitator_Superfamily),(0).(PF00072:Response_regulator_receiver_domain),(0).(hmm.response_reg)}	6	0.1689435824440812	1911.2071303608382	57	0	FAIL
b2220	b1616
b4113	b1223
b2218	b3874
b2218	b1223
b2218	b2240
b2218	b3224
b2218	b1528
\\
{(0,1)}	{1.-}	{(1).(PF07690:Major_Facilitator_Superfamily),(0).(hmm.hiska),(0).(hmm.hatpase_c)}	8	0.17165996655658883	4230.071577908877	57	0	FAIL
b2078	b1223
b2786	b1660
b4112	b1223
b2219	b1616
b2218	b3874
b2218	b1223
b2218	b2240
b2218	b3224
b2218	b1528
b3404	b1223
b3404	b1616
b3404	b3667
b3404	b3224
\\
{(0,1)}	{1.-}	{(1).(PF00070:Pyridine_nucleotide-disulphide_oxidoreductase),(1).(hmm.pyr_redox),(0).(hmm.bac_dna_binding)}	6	0.0041808807715118575	11966.940961713926	57	0	FAIL
b0912	b1109
b0912	b2711
b0912	b3365
b1712	b1109
b1712	b2711
b1712	b3365
\\
{(0,1)}	{1.-}	{(1).(PF00070:Pyridine_nucleotide-disulphide_oxidoreductase),(1).(hmm.pyr_redox),(0).(hmm.hatpase_c)}	6	0.013611871045977088	6728.9181676122325	57	0	FAIL
b2078	b3365
b1609	b3365
b4125	b3365
b4112	b3365
b2218	b3365
b2216	b3365
b3404	b3213
b3404	b3365
b0993	b3365
\\
{(0,1)}	{1.-}	{(1).(PF00070:Pyridine_nucleotide-disulphide_oxidoreductase),(1).(hmm.pyr_redox),(0).(hmm.response_reg)}	8	0.0211605386246137	6905.822637223232	57	0	FAIL
b4401	b1109
b2079	b3365
b1235	b3365
b1221	b3365
b1221	b2711
b1608	b3365
b4124	b3365
b2193	b2711
b4113	b3365
b2218	b3365
b2217	b3365
b3405	b3213
b3405	b3365
b0995	b3365
b0993	b3365
\\
{(0,1)}	{1.+}	{(1).(hmm.bpd_transp_1),(0).(hmm.cnmp_binding),(0).(hmm.crp)}	7	0.3872117619349473	6010.313760538918	57	0	FAIL
b3357	b4033
b3357	b4032
b3357	b0764
b3357	b3452
b3357	b3451
b1334	b3478
b1334	b3477
\\
{(0,1)}	{1.+}	{(1).(PF07690:Major_Facilitator_Superfamily),(1).(hmm.mfs_1),(0).(hmm.flhc)}	6	0.0242071626445236	4078.014680240341	57	0	FAIL
b1891	b0591
b1891	b1596
b1891	b1223
b1891	b2240
b1891	b0070
b1891	b3224
b1891	b3547
\\
{(0,1)}	{1.+}	{(1).(PF07690:Major_Facilitator_Superfamily),(1).(hmm.mfs_1),(0).(hmm.flhd)}	6	0.02533780632986929	4103.258499575088	57	0	FAIL
b1892	b0591
b1892	b1596
b1892	b1223
b1892	b2240
b1892	b0070
b1892	b3224
b1892	b3547
\\
{(0,1)}	{1.+}	{(1).(PF07690:Major_Facilitator_Superfamily),(1).(hmm.mfs_1),(0).(hmm.hatpase_c)}	5	0.0395104464571908	4534.995887476502	57	0	FAIL
b2078	b1223
b3668	b1223
b4125	b1223
b2786	b1660
b4112	b1223
b2218	b3874
b2218	b1223
b2218	b2240
b2218	b3224
b2218	b1528
b2216	b3874
b2216	b1223
b2216	b2240
b2216	b3224
b2216	b1528
b3404	b1223
b3404	b3667
b3404	b3224
\\
{(0,1)}	{1.+}	{(1).(PF07690:Major_Facilitator_Superfamily),(1).(hmm.mfs_1),(0).(hmm.response_reg)}	9	0.05579711036643634	5119.860484686861	57	0	FAIL
b4401	b1528
b2079	b1223
b1235	b3673
b1235	b1223
b1221	b1223
b3669	b1223
b4124	b1223
b2786	b1660
b4113	b1223
b2218	b3874
b2218	b1223
b2218	b2240
b2218	b3224
b2218	b1528
b2217	b3874
b2217	b1223
b2217	b2240
b2217	b3224
b2217	b1528
b1914	b3224
b1914	b3710
b3405	b1223
b3405	b3667
b3405	b3224
\\
{(0,1)}	{1.+}	{(1).(PF07690:Major_Facilitator_Superfamily),(0).(hmm.hiska),(0).(hmm.hatpase_c)}	5	0.20904098066421775	4124.8750830882145	57	0	FAIL
b2078	b1223
b2786	b1660
b4112	b1223
b2219	b1616
b2218	b3874
b2218	b1223
b2218	b2240
b2218	b3224
b2218	b1528
b3404	b1223
b3404	b1616
b3404	b3667
b3404	b3224
\\
{(0,1)}	{1.-}	{(1).(hmm.bpd_transp_1),(0).(hmm.gere),(0).(hmm.response_reg)}	5	0.31745128813546114	2308.8950891847344	57	0	FAIL
b2217	b3542
b2217	b3452
b2217	b4033
b1914	b0832
b1914	b4033
b1914	b4032
\\
{(0,1)}	{1.-}	{(1).(hmm.bpd_transp_1),(0).(PF00072:Response_regulator_receiver_domain),(0).(hmm.response_reg)}	5	0.2428563997633667	1829.0883555773398	57	0	FAIL
b4113	b2424
b2218	b3542
b2218	b3452
b2218	b4033
b0995	b3270
b0993	b3270
\\
{(0,1)}	{1.-}	{(1).(hmm.bpd_transp_1),(0).(hmm.trans_reg_c),(0).(hmm.response_reg)}	11	0.352595495469765	2673.200025582068	57	0	FAIL
b0399	b3726
b0399	b3452
b0399	b3451
b3912	b0367
b4113	b2424
b3405	b2678
b3405	b2308
b3405	b3478
b3405	b3451
b3405	b2424
b3405	b1918
b3405	b0832
b3405	b0831
b0995	b3270
\\
{(0,1)}	{1.-}	{(1).(hmm.bpd_transp_1),(0).(hmm.hiska),(0).(hmm.hatpase_c)}	11	0.24676120192509643	4280.205785296326	57	0	FAIL
b3911	b0367
b4112	b2424
b2218	b3542
b2218	b3452
b2218	b4033
b3404	b2678
b3404	b2308
b3404	b3478
b3404	b3451
b3404	b2424
b3404	b1918
b3404	b0832
b3404	b0831
b0993	b3270
\\
{(0,1)}	{1.+}	{(1).(hmm.lysr_substrate),(1).(hmm.hth_1),(0).(hmm.flhc)}	6	0.02274522387102465	16546.46047030507	57	0	FAIL
b1891	b2405
b1891	b2364
b1891	b0504
b1891	b1422
b1891	b0338
b1891	b3118
b1891	b2015
\\
{(0,1)}	{1.+}	{(1).(hmm.lysr_substrate),(1).(hmm.hth_1),(0).(hmm.flhd)}	6	0.023807584797796294	16574.054634035056	57	0	FAIL
b1892	b2405
b1892	b2364
b1892	b0504
b1892	b1422
b1892	b0338
b1892	b3118
b1892	b2015
\\
{(0,1)}	{1.+}	{(1).(hmm.lysr_substrate),(1).(hmm.hth_1),(0).(hmm.hatpase_c)}	10	0.037124299246043393	17767.380373100903	57	0	FAIL
b3668	b0504
b4125	b1987
b2218	b3521
b2218	b0316
b2218	b1526
b2216	b3521
b2216	b0316
b2216	b1526
b3404	b3118
b3404	b3060
b3404	b1526
b0993	b3773
b0993	b2157
\\
{(0,1)}	{1.+}	{(1).(hmm.lysr_substrate),(1).(hmm.hth_1),(0).(hmm.response_reg)}	15	0.05242736562221506	18823.528045508054	57	0	FAIL
b1235	b3118
b3868	b1988
b3868	b1987
b3669	b0504
b4124	b1987
b2218	b3521
b2218	b0316
b2218	b1526
b2217	b3521
b2217	b0316
b2217	b1526
b1914	b3118
b3405	b3118
b3405	b3060
b3405	b1526
b0995	b2157
b0995	b3773
b0993	b3773
b0993	b2157
\\
{(0,1)}	{1.-}	{(1).(PF00005:ABC_transporter),(1).(hmm.abc_tran),(0).(hmm.flhd)}	8	0.018837303839804115	6966.249787586765	57	0	FAIL
b1892	b0199
b1892	b1709
b1892	b0588
b1892	b1246
b1892	b2677
b1892	b3749
b1892	b0151
b1892	b0949
b1892	b0914
b1892	b0066
b1892	b3480
b1892	b3479
b1892	b4097
\\
{(0,1)}	{1.-}	{(1).(PF00005:ABC_transporter),(1).(hmm.abc_tran),(0).(hmm.flhc)}	8	0.01883730383980411	6966.033561691416	57	0	FAIL
b1891	b0199
b1891	b1709
b1891	b0588
b1891	b1246
b1891	b2677
b1891	b3749
b1891	b0151
b1891	b0949
b1891	b0914
b1891	b0066
b1891	b3480
b1891	b3479
b1891	b4097
\\
{(0,1)}	{1.-}	{(1).(PF00005:ABC_transporter),(1).(hmm.abc_tran),(0).(hmm.hatpase_c)}	8	0.05991653951488129	5275.390997603725	57	0	FAIL
b3911	b1496
b4112	b3749
b2218	b0588
b2218	b3480
b2218	b0366
b2218	b3479
b2218	b1318
b2216	b0588
b2216	b3480
b2216	b0366
b2216	b3479
b2216	b1318
b3404	b2129
b3404	b2677
b3404	b3450
b3404	b2422
b0993	b0588
\\
{(0,1)}	{1.-}	{(1).(PF00005:ABC_transporter),(1).(hmm.abc_tran),(0).(hmm.response_reg)}	15	0.09314415662441566	6004.3104921499125	57	0	FAIL
b0399	b4096
b0399	b4106
b0399	b3450
b0399	b4097
b1235	b2129
b3912	b1496
b1221	b2201
b1221	b0887
b1221	b0886
b3868	b0809
b3868	b1484
b3868	b1483
b3868	b0855
b3868	b2306
b3868	b3271
b2193	b2201
b4113	b3749
b2218	b0588
b2218	b3480
b2218	b0366
b2218	b3479
b2218	b1318
b2217	b0588
b2217	b3480
b2217	b0366
b2217	b3479
b2217	b1318
b1914	b3450
b3405	b2129
b3405	b2677
b3405	b3450
b3405	b2422
b0995	b0588
b0993	b0588
\\
{(0,1)}	{1.-}	{(1).(PF00005:ABC_transporter),(0).(hmm.gere),(0).(hmm.response_reg)}	5	0.4002646676490598	2275.605505762531	57	0	FAIL
b1221	b2201
b1221	b0887
b1221	b0886
b2193	b2201
b2217	b0588
b2217	b3480
b2217	b0366
b2217	b3479
b2217	b4485
b2217	b1318
b1914	b3450
\\
{(0,1)}	{1.-}	{(1).(PF00005:ABC_transporter),(0).(PF00072:Response_regulator_receiver_domain),(0).(hmm.response_reg)}	6	0.30621024317989715	1811.686306082394	57	0	FAIL
b2193	b2201
b4113	b3749
b2218	b0588
b2218	b3480
b2218	b0366
b2218	b3479
b2218	b4485
b2218	b1318
b0995	b0588
b0993	b0588
\\
{(0,1)}	{1.-}	{(1).(PF00005:ABC_transporter),(0).(hmm.hiska),(0).(hmm.hatpase_c)}	8	0.31113368938381725	4065.8204249814867	57	0	FAIL
b3911	b1496
b4112	b3749
b2218	b0588
b2218	b3480
b2218	b0366
b2218	b3479
b2218	b4485
b2218	b1318
b3404	b2129
b3404	b2677
b3404	b3450
b3404	b2422
b0993	b0588
\\
{(0,1)}	{1.+}	{(1).(hmm.hth_1),(0).(hmm.trans_reg_c),(0).(hmm.response_reg)}	6	0.3239468445192043	22688.003911368025	57	0	FAIL
b0399	b2916
b3405	b3118
b3405	b3060
b3405	b0076
b3405	b1526
b0995	b2157
b0995	b3773
\\
{(0,1)}	{1.+}	{(1).(PF00005:ABC_transporter),(1).(hmm.abc_tran),(0).(hmm.hth_1)}	5	0.01110980034397263	10925.138472649785	57	0	FAIL
b0761	b0765
b0761	b2201
b1987	b0366
b3961	b1682
b1275	b0366
b1275	b2422
\\
{(0,1)}	{1.+}	{(1).(PF00005:ABC_transporter),(1).(hmm.abc_tran),(0).(hmm.flhc)}	5	0.037289534566810514	4758.457939003458	57	0	FAIL
b1891	b0199
b1891	b1709
b1891	b0588
b1891	b1246
b1891	b2677
b1891	b3749
b1891	b0151
b1891	b0949
b1891	b0914
b1891	b0066
b1891	b3480
b1891	b3479
b1891	b4097
\\
{(0,1)}	{1.+}	{(1).(PF00005:ABC_transporter),(1).(hmm.abc_tran),(0).(hmm.flhd)}	5	0.0390312164568598	4824.88637144715	57	0	FAIL
b1892	b0199
b1892	b1709
b1892	b0588
b1892	b1246
b1892	b2677
b1892	b3749
b1892	b0151
b1892	b0949
b1892	b0914
b1892	b0066
b1892	b3480
b1892	b3479
b1892	b4097
\\
{(0,1)}	{1.+}	{(1).(PF00005:ABC_transporter),(1).(hmm.abc_tran),(0).(hmm.hatpase_c)}	9	0.06086323211650103	5989.051951678082	57	0	FAIL
b3911	b1496
b4112	b3749
b2218	b0588
b2218	b3480
b2218	b0366
b2218	b3479
b2218	b1318
b2216	b0588
b2216	b3480
b2216	b0366
b2216	b3479
b2216	b1318
b3404	b2129
b3404	b2677
b3404	b3450
b3404	b2422
b0993	b0588
\\
{(0,1)}	{1.+}	{(1).(PF00005:ABC_transporter),(1).(hmm.abc_tran),(0).(hmm.response_reg)}	19	0.08595176172817906	7897.043637810912	57	0	FAIL
b0399	b4096
b0399	b4106
b0399	b3450
b0399	b4097
b1235	b2129
b3912	b1496
b1221	b2201
b1221	b0887
b1221	b0886
b3868	b0809
b3868	b1484
b3868	b1483
b3868	b0855
b3868	b2306
b3868	b3271
b2193	b2201
b4113	b3749
b2218	b0588
b2218	b3480
b2218	b0366
b2218	b3479
b2218	b1318
b2217	b0588
b2217	b3480
b2217	b0366
b2217	b3479
b2217	b1318
b1914	b3450
b3405	b2129
b3405	b2677
b3405	b3450
b3405	b2422
b0995	b0588
b0993	b0588
\\
{(0,1)}	{1.+}	{(1).(PF00005:ABC_transporter),(0).(hmm.cnmp_binding),(0).(hmm.crp)}	10	0.46297058492221954	6044.046897200065	57	0	FAIL
b3357	b4485
b3357	b3749
b3357	b1513
b3357	b0765
b3357	b3450
b1334	b3479
b1334	b2201
b1334	b0887
b1334	b0886
b1334	b3480
\\
{(0,1)}	{1.+}	{(1).(PF00384:Molybdopterin_oxidoreductase),(0).(hmm.trans_reg_c),(0).(hmm.response_reg)}	10	0.30920957188960135	3775.9405150733487	57	0	FAIL
b2079	b1224
b3912	b1468
b3912	b1224
b1608	b1224
b1608	b0894
b4113	b1224
b3405	b1224
b3405	b0894
b3405	b4079
b3405	b1474
b3405	b1468
b0995	b0997
\\
{(0,1)}	{1.+}	{(1).(PF00384:Molybdopterin_oxidoreductase),(0).(hmm.hiska),(0).(hmm.hatpase_c)}	7	0.2564612903439622	4852.237461654493	57	0	FAIL
b2078	b1224
b3911	b1224
b3911	b1468
b4112	b1224
b2218	b1224
b3404	b1224
b3404	b0894
b3404	b4079
b3404	b1474
b3404	b1468
\\
{(0,1)}	{1.-}	{(1).(hmm.abc_tran),(0).(hmm.gere),(0).(hmm.response_reg)}	6	0.46927581724372536	2280.594516004052	57	0	FAIL
b1221	b2201
b1221	b0887
b1221	b0886
b2193	b2201
b2217	b0588
b2217	b3480
b2217	b0366
b2217	b3479
b2217	b1318
b2217	b4035
b1914	b3450
b1914	b4035
\\
{(0,1)}	{1.-}	{(1).(hmm.abc_tran),(0).(PF00072:Response_regulator_receiver_domain),(0).(hmm.response_reg)}	6	0.3590051126936726	1799.3633543897806	57	0	FAIL
b2193	b2201
b4113	b3749
b2218	b0588
b2218	b3480
b2218	b0366
b2218	b3479
b2218	b1318
b2218	b4035
b1130	b3195
b0995	b0588
b0993	b0588
\\
{(0,1)}	{1.-}	{(1).(hmm.abc_tran),(0).(hmm.trans_reg_c),(0).(hmm.response_reg)}	8	0.5212281237379135	2496.81310845657	57	0	FAIL
b0399	b4096
b0399	b3725
b0399	b4106
b0399	b3450
b0399	b4097
b3912	b1496
b4113	b3749
b1130	b3195
b3405	b2129
b3405	b3541
b3405	b2677
b3405	b3450
b3405	b2422
b0995	b0588
\\
{(0,1)}	{1.-}	{(1).(hmm.abc_tran),(0).(hmm.hiska),(0).(hmm.hatpase_c)}	9	0.3647774289327512	4067.096830917175	57	0	FAIL
b3911	b1496
b4112	b3749
b2218	b0588
b2218	b3480
b2218	b0366
b2218	b3479
b2218	b1318
b2218	b4035
b3404	b2129
b3404	b3541
b3404	b2677
b3404	b3450
b3404	b2422
b0993	b0588
\\
{(0,1)}	{1.+}	{(1).(hmm.abc_tran),(0).(hmm.trans_reg_c),(0).(hmm.response_reg)}	6	0.45883472923331403	2919.943711309364	57	0	FAIL
b0399	b4096
b0399	b3725
b0399	b4106
b0399	b3450
b0399	b4097
b3912	b1496
b4113	b3749
b1130	b3195
b3405	b2129
b3405	b3541
b3405	b2677
b3405	b3450
b3405	b2422
b0995	b0588
\\
{(0,1)}	{1.+}	{(1).(hmm.abc_tran),(0).(PF00072:Response_regulator_receiver_domain),(0).(hmm.response_reg)}	5	0.41592699956330004	2542.3184436895235	57	0	FAIL
b2193	b2201
b4113	b3749
b2218	b0588
b2218	b3480
b2218	b0366
b2218	b3479
b2218	b1318
b2218	b4035
b1130	b3195
b0995	b0588
b0993	b0588
\\
{(0,1)}	{1.+}	{(1).(hmm.abc_tran),(0).(hmm.cnmp_binding),(0).(hmm.crp)}	13	0.5976529368995925	6061.962292005642	57	0	FAIL
b3357	b4035
b3357	b3749
b3357	b1513
b3357	b0794
b3357	b1900
b3357	b2149
b3357	b0765
b3357	b3450
b1334	b3479
b1334	b2201
b1334	b0887
b1334	b0886
b1334	b3480
\\
{(0,1)}	{1.+}	{(1).(hmm.mfs_1),(0).(hmm.gere),(0).(hmm.response_reg)}	6	0.3106883354649785	2513.200262379999	57	0	FAIL
b1221	b1223
b3669	b1223
b3669	b3666
b2217	b3691
b2217	b3874
b2217	b1223
b2217	b2240
b2217	b3224
b2217	b1528
b2217	b2943
b1914	b3224
b1914	b3710
\\
{(0,1)}	{1.+}	{(1).(hmm.mfs_1),(0).(hmm.trans_reg_c),(0).(hmm.response_reg)}	7	0.42005996338261137	2936.815537380458	57	0	FAIL
b4401	b1528
b2079	b1223
b2079	b4279
b3912	b0343
b4113	b1223
b1130	b4111
b3405	b2686
b3405	b1634
b3405	b1223
b3405	b3667
b3405	b3224
\\
{(0,1)}	{1.+}	{(1).(hmm.mfs_1),(0).(hmm.hiska),(0).(hmm.hatpase_c)}	9	0.348401634440363	4170.23187369976	57	0	FAIL
b2078	b1223
b2078	b4279
b3911	b0343
b2786	b1660
b4112	b1223
b2218	b3691
b2218	b3874
b2218	b1223
b2218	b2240
b2218	b3224
b2218	b1528
b2218	b2943
b3404	b1634
b3404	b1223
b3404	b3667
b3404	b3224
\\
{(0,1)}	{1.+}	{(1).(hmm.mfs_1),(0).(hmm.cnmp_binding),(0).(hmm.crp)}	12	0.5471470549080777	6058.017638678883	57	0	FAIL
b3357	b2801
b3357	b4111
b3357	b3754
b3357	b1596
b3357	b2240
b3357	b3666
b3357	b4332
b3357	b4279
b3357	b0396
b3357	b3224
b3357	b0343
b3357	b3093
b3357	b2841
b1334	b2240
b1334	b1223
\\
{(0,1)}	{1.-}	{(1).(GO:0006139=nucleobase,_nucleoside,_nucleotide_and_nucleic_acid_metabolism),(0).(hmm.hiska),(0).(hmm.hatpase_c)}	5	0.18769010516450244	4050.3231050780155	57	0	FAIL
b4112	b2049
b2218	b2518
b2218	b2060
b2218	b2053
b2218	b2049
b2218	b2041
b2218	b4479
b2218	b4475
b3404	b0033
b3404	b0032
\\
{(0,1)}	{1.-}	{(1).(GO:0044249=cellular_biosynthesis),(0).(hmm.hiska),(0).(hmm.hatpase_c)}	5	0.17693526419119798	4064.530558213413	57	0	FAIL
b4112	b2049
b2219	b2037
b2219	b2035
b2218	b2518
b2218	b2062
b2218	b2061
b2218	b2060
b2218	b2059
b2218	b2057
b2218	b2056
b2218	b2055
b2218	b2054
b2218	b2053
b2218	b2050
b2218	b2049
b2218	b2043
b2218	b2041
b2218	b0149
b2218	b2028
b2218	b2027
b3404	b0033
b3404	b0032
b3404	b2028
\\
{(0,1)}	{1.+}	{(1).(GO:0006139=nucleobase,_nucleoside,_nucleotide_and_nucleic_acid_metabolism),(0).(hmm.gere),(1).(GO:0044249=cellular_biosynthesis)}	6	0.018126493808635225	4183.709394748172	57	0	FAIL
b1951	b2060
b2217	b2518
b2217	b2060
b2217	b2053
b2217	b2049
b2217	b2041
b1914	b2518
\\
{(0,1)}	{1.+}	{(1).(GO:0006139=nucleobase,_nucleoside,_nucleotide_and_nucleic_acid_metabolism),(1).(GO:0044249=cellular_biosynthesis),(0).(hmm.hatpase_c)}	11	0.04624383859363796	4960.055542804876	57	0	FAIL
b0619	b2518
b4125	b2041
b4112	b2049
b2218	b2518
b2218	b2060
b2218	b2053
b2218	b2049
b2218	b2041
b2216	b2518
b2216	b2060
b2216	b2053
b2216	b2049
b2216	b2041
b3404	b0033
b3404	b0032
\\
{(0,1)}	{1.+}	{(1).(GO:0006139=nucleobase,_nucleoside,_nucleotide_and_nucleic_acid_metabolism),(1).(GO:0044249=cellular_biosynthesis),(0).(hmm.response_reg)}	12	0.06530608477362022	4781.31179747773	57	0	FAIL
b0620	b2518
b4124	b2041
b4113	b2049
b2218	b2518
b2218	b2060
b2218	b2053
b2218	b2049
b2218	b2041
b2217	b2518
b2217	b2060
b2217	b2053
b2217	b2049
b2217	b2041
b1914	b2518
b3405	b0033
b3405	b0032
\\
{(0,1)}	{1.+}	{(0).(hmm.gere),(1).(GO:0044249=cellular_biosynthesis),(0).(hmm.response_reg)}	19	0.40628474637727957	3164.5681900276104	57	0	FAIL
b3669	b2035
b2217	b2518
b2217	b2062
b2217	b2061
b2217	b2060
b2217	b2059
b2217	b2058
b2217	b2057
b2217	b2056
b2217	b2055
b2217	b2054
b2217	b2053
b2217	b2050
b2217	b2049
b2217	b2043
b2217	b2041
b2217	b0149
b2217	b2028
b2217	b2027
b1914	b2045
b1914	b2518
\\
{(0,1)}	{1.+}	{(1).(GO:0044249=cellular_biosynthesis),(0).(PF00072:Response_regulator_receiver_domain),(0).(hmm.response_reg)}	18	0.49794077412507765	2974.8364771736074	57	0	FAIL
b2220	b2037
b2220	b2035
b4113	b2049
b2218	b2518
b2218	b2062
b2218	b2061
b2218	b2060
b2218	b2059
b2218	b2057
b2218	b2056
b2218	b2055
b2218	b2054
b2218	b2053
b2218	b2050
b2218	b2049
b2218	b2043
b2218	b2041
b2218	b0149
b2218	b2028
b2218	b2027
\\
{(0,1)}	{1.+}	{(1).(GO:0044249=cellular_biosynthesis),(0).(hmm.hiska),(0).(hmm.hatpase_c)}	18	0.45560213734509	4530.482216021461	57	0	FAIL
b4112	b2049
b2219	b2037
b2219	b2035
b2218	b2518
b2218	b2062
b2218	b2061
b2218	b2060
b2218	b2059
b2218	b2057
b2218	b2056
b2218	b2055
b2218	b2054
b2218	b2053
b2218	b2050
b2218	b2049
b2218	b2043
b2218	b2041
b2218	b0149
b2218	b2028
b2218	b2027
b3404	b0033
b3404	b0032
b3404	b2028
\\
{(0,1)}	{1.+}	{(1).(GO:0005975=carbohydrate_metabolism),(0).(hmm.hiska),(0).(hmm.hatpase_c)}	18	0.49312231336174456	4464.316920878857	57	0	FAIL
b3911	b0343
b4112	b2049
b2219	b2037
b2219	b2035
b2218	b2062
b2218	b2061
b2218	b2060
b2218	b2059
b2218	b2057
b2218	b2056
b2218	b2055
b2218	b2054
b2218	b2053
b2218	b2050
b2218	b2049
b2218	b2043
b2218	b2041
b2218	b0149
b2218	b4479
b2218	b2028
b2218	b2027
b3404	b2028
\\
{(0,1)}	{1.+}	{(1).(hmm.thif),(1).(PF00899:ThiF_family),(1).(hmm.moez_moeb),(0).(hmm.response_reg)}	5	1.2662979180892306E-6	2.0224616417986903E7	247	0	FAIL
b4401	b0826
b1221	b0826
b2218	b3992
b2217	b3992
b3405	b3992
\\
{(0,1)}	{1.+}	{(0).(hmm.diacid_rec),(0).(PF05651:Putative_sugar_diacid_recognition),(1).(GO:0009057=macromolecule_catabolism),(1).(GO:0005975=carbohydrate_metabolism)}	8	8.087695041050776E-7	7.913330555571611E7	247	0	FAIL
b0162	b3127
b0162	b3126
b0162	b3125
b0162	b3124
b0162	b2789
b0162	b2788
b0162	b2787
b0162	b3128
\\
{(0,1)}	{1.+}	{(1).(hmm.transpeptidase),(1).(PF00905:Penicillin_binding_protein_transpeptidase_domain),(1).(hmm.transgly),(0).(hmm.hatpase_c)}	5	1.6731002948061002E-6	1.5498008127634987E7	247	0	FAIL
b4112	b3396
b2218	b0149
b2218	b3396
b2216	b0149
b2216	b3396
\\
{(0,1)}	{1.+}	{(1).(hmm.transpeptidase),(1).(PF00905:Penicillin_binding_protein_transpeptidase_domain),(1).(hmm.transgly),(0).(hmm.response_reg)}	5	2.3627716255892354E-6	1.1161712370214008E7	247	0	FAIL
b4113	b3396
b2218	b0149
b2218	b3396
b2217	b0149
b2217	b3396
\\
{(0,1)}	{1.+}	{(1).(PF00512:His_Kinase_A_(phosphoacceptor)_domain),(1).(hmm.hiska),(1).(hmm.hatpase_c),(0).(hmm.response_reg)}	6	3.014998898659751E-5	1358193.3098757425	247	0	FAIL
b0399	b0400
b4004	b4003
b0571	b1968
b4124	b1968
b2786	b1968
b4113	b4112
b2218	b2219
b2217	b2219
b3405	b4112
b3405	b2219
\\
{(0,1)}	{1.+}	{(1).(PF00512:His_Kinase_A_(phosphoacceptor)_domain),(1).(hmm.hatpase_c),(0).(hmm.trans_reg_c),(0).(hmm.response_reg)}	7	4.945216319003706E-4	331544.37661565095	247	0	FAIL
b0399	b0400
b0571	b1968
b1608	b1609
b4113	b4112
b1130	b1129
b1130	b1609
b3405	b4112
b3405	b2219
\\
{(0,1)}	{1.+}	{(1).(PF00512:His_Kinase_A_(phosphoacceptor)_domain),(1).(hmm.hatpase_c),(0).(PF00072:Response_regulator_receiver_domain),(0).(hmm.response_reg)}	5	4.4827665708555963E-4	276070.812545916	247	0	FAIL
b4004	b4003
b1608	b1609
b4113	b4112
b2218	b2219
b1130	b1129
b1130	b1609
\\
{(0,1)}	{1.+}	{(1).(PF00313:'Cold-shock'_DNA-binding_domain),(1).(hmm.csd),(0).(hmm.hiska),(0).(hmm.hatpase_c)}	6	4.0263095151639347E-4	95059.3391517561	247	0	FAIL
b2078	b1557
b0695	b1557
b2786	b1557
b4112	b1557
b2219	b1557
b2370	b1557
\\
{(0,1)}	{1.-}	{(1).(PF00535:Glycosyl_transferase_family_2),(1).(hmm.glycos_transf_2),(0).(hmm.hiska),(0).(hmm.hatpase_c)}	5	2.6003087436501053E-4	103647.32001253721	247	0	FAIL
b3911	b3615
b2219	b0363
b2218	b2059
b2218	b2055
b3404	b2254
b3404	b1022
b0993	b0363
\\
{(0,1)}	{1.+}	{(1).(PF00528:Binding-protein-dependent_transport_system_inner_membrane_component),(0).(hmm.hth_8),(0).(hmm.sigma54_activat),(0).(hmm.response_reg)}	6	0.002144828790901353	26331.432678978268	247	0	FAIL
b3868	b3269
b3868	b1486
b3868	b1485
b3868	b0856
b3868	b2308
b3868	b3270
\\
{(0,1)}	{1.+}	{(1).(PF00037:4Fe-4S_binding_domain),(0).(hmm.gaf),(0).(PF00158:Sigma-54_interaction_domain),(0).(hmm.sigma54_activat)}	5	3.4718597288783003E-5	905598.3083336197	247	0	FAIL
b2731	b2720
b2731	b2488
b2731	b2481
b2491	b2481
b2491	b2488
\\
{(0,1)}	{1.+}	{(1).(hmm.csd),(0).(hmm.trans_reg_c),(0).(PF00072:Response_regulator_receiver_domain),(0).(hmm.response_reg)}	5	0.008075014319639962	9734.31439308964	247	0	FAIL
b1608	b1552
b1608	b1823
b0694	b1557
b4113	b1557
b0995	b1552
\\
{(0,1)}	{1.-}	{(1).(hmm.molybdopterin),(1).(hmm.molydop_binding),(1).(PF00384:Molybdopterin_oxidoreductase),(0).(hmm.hatpase_c)}	7	3.0661764998919514E-5	2332757.8470764677	247	0	FAIL
b0619	b1224
b2078	b1224
b3911	b1224
b3911	b1468
b3668	b1224
b1609	b1224
b1609	b0894
b4125	b1224
b4112	b1224
b2218	b1224
b2216	b1224
b3404	b1224
b3404	b0894
b3404	b1468
\\
{(0,1)}	{1.-}	{(1).(hmm.molybdopterin),(1).(hmm.molydop_binding),(1).(PF00384:Molybdopterin_oxidoreductase),(0).(hmm.response_reg)}	13	4.766570740840361E-5	3826476.839291292	247	0	FAIL
b0620	b1224
b2079	b1224
b1235	b0894
b1235	b1224
b1235	b2206
b3912	b1468
b3912	b1224
b1221	b2206
b1221	b0997
b1221	b0894
b1221	b1224
b3669	b1224
b1608	b1224
b1608	b0894
b4124	b1224
b2193	b2206
b4113	b1224
b2218	b1224
b2217	b1224
b1914	b1468
b1914	b1224
b3405	b1224
b3405	b0894
b3405	b1468
b0995	b0997
\\
{(0,1)}	{1.-}	{(1).(hmm.flg_bb_rod),(0).(PF01627:Hpt_domain),(0).(hmm.hpt),(0).(hmm.hatpase_c)}	5	0.001200857151534447	74177.10312197988	247	0	FAIL
b2216	b1078
b2216	b1077
b2216	b1076
b2216	b1074
b2216	b1073
\\
{(0,1)}	{1.-}	{(1).(PF00528:Binding-protein-dependent_transport_system_inner_membrane_component),(1).(hmm.bpd_transp_1),(0).(hmm.trans_reg_c),(0).(hmm.response_reg)}	10	0.001833354639309412	59280.239603627175	247	0	FAIL
b0399	b3726
b0399	b3452
b0399	b3451
b3912	b0367
b4113	b2424
b3405	b2678
b3405	b2308
b3405	b3451
b3405	b2424
b3405	b0832
b3405	b0831
b0995	b3270
\\
{(0,1)}	{1.-}	{(1).(PF00528:Binding-protein-dependent_transport_system_inner_membrane_component),(1).(hmm.bpd_transp_1),(0).(hmm.hiska),(0).(hmm.hatpase_c)}	9	0.0012830589164169724	69271.72291850914	247	0	FAIL
b3911	b0367
b4112	b2424
b2218	b3452
b2218	b4033
b3404	b2678
b3404	b2308
b3404	b3451
b3404	b2424
b3404	b0832
b3404	b0831
b0993	b3270
\\
{(0,1)}	{1.-}	{(1).(PF07690:Major_Facilitator_Superfamily),(1).(hmm.mfs_1),(0).(hmm.gere),(0).(hmm.response_reg)}	6	0.0014816214606033515	30708.616360018506	247	0	FAIL
b1221	b1223
b3669	b1223
b2217	b3874
b2217	b1223
b2217	b2240
b2217	b3224
b2217	b1528
b1914	b3224
b1914	b3710
\\
{(0,1)}	{1.-}	{(1).(PF07690:Major_Facilitator_Superfamily),(1).(hmm.mfs_1),(0).(PF00072:Response_regulator_receiver_domain),(0).(hmm.response_reg)}	5	0.0011334691878167138	28570.774721471025	247	0	FAIL
b4113	b1223
b2218	b3874
b2218	b1223
b2218	b2240
b2218	b3224
b2218	b1528
\\
{(0,1)}	{1.-}	{(1).(PF07690:Major_Facilitator_Superfamily),(1).(hmm.mfs_1),(0).(hmm.hiska),(0).(hmm.hatpase_c)}	7	0.0011516938380180396	50078.790951175746	247	0	FAIL
b2078	b1223
b2786	b1660
b4112	b1223
b2218	b3874
b2218	b1223
b2218	b2240
b2218	b3224
b2218	b1528
b3404	b1223
b3404	b3667
b3404	b3224
\\
{(0,1)}	{1.+}	{(1).(hmm.bpd_transp_1),(0).(hmm.hth_8),(0).(hmm.sigma54_activat),(0).(hmm.response_reg)}	6	0.0037946970915947007	19057.34495065878	247	0	FAIL
b3868	b1486
b3868	b1485
b3868	b0856
b3868	b2308
b3868	b2307
b3868	b3270
b3868	b0810
\\
{(0,1)}	{1.+}	{(1).(PF00126:Bacterial_regulatory_helix-turn-helix_protein,_lysR_family),(1).(hmm.lysr_substrate),(1).(hmm.hth_1),(0).(hmm.hatpase_c)}	8	1.8602127852764458E-4	596735.406749188	247	0	FAIL
b4125	b1987
b2218	b3521
b2218	b0316
b2218	b1526
b2216	b3521
b2216	b0316
b2216	b1526
b3404	b3060
b3404	b1526
b0993	b3773
\\
{(0,1)}	{1.+}	{(1).(PF00126:Bacterial_regulatory_helix-turn-helix_protein,_lysR_family),(1).(hmm.lysr_substrate),(1).(hmm.hth_1),(0).(hmm.response_reg)}	11	2.627014053045088E-4	656887.7471811479	247	0	FAIL
b3868	b1988
b3868	b1987
b4124	b1987
b2218	b3521
b2218	b0316
b2218	b1526
b2217	b3521
b2217	b0316
b2217	b1526
b3405	b3060
b3405	b1526
b0995	b3773
b0993	b3773
\\
{(0,1)}	{1.+}	{(1).(PF07690:Major_Facilitator_Superfamily),(1).(hmm.mfs_1),(0).(hmm.cnmp_binding),(0).(hmm.crp)}	7	0.003579123639955557	22219.36691350377	247	0	FAIL
b3357	b2801
b3357	b3754
b3357	b1596
b3357	b2240
b3357	b0396
b3357	b3224
b1334	b2240
b1334	b1223
\\
{(0,1)}	{1.+}	{(1).(hmm.molydop_binding),(1).(hmm.molybdopterin),(1).(PF00384:Molybdopterin_oxidoreductase),(0).(hmm.flhc)}	6	1.1582056519033308E-4	880472.0861500058	247	0	FAIL
b1891	b1588
b1891	b1587
b1891	b1224
b1891	b0894
b1891	b2206
b1891	b1468
\\
{(0,1)}	{1.+}	{(1).(hmm.molydop_binding),(1).(hmm.molybdopterin),(1).(PF00384:Molybdopterin_oxidoreductase),(0).(hmm.flhd)}	6	1.2123019508329552E-4	868500.7194219875	247	0	FAIL
b1892	b1588
b1892	b1587
b1892	b1224
b1892	b0894
b1892	b2206
b1892	b1468
\\
{(0,1)}	{1.+}	{(1).(hmm.molydop_binding),(1).(hmm.molybdopterin),(1).(PF00384:Molybdopterin_oxidoreductase),(0).(hmm.hatpase_c)}	7	1.8904000881034646E-4	819476.4881917725	247	0	FAIL
b0619	b1224
b2078	b1224
b3911	b1224
b3911	b1468
b3668	b1224
b1609	b1224
b1609	b0894
b4125	b1224
b4112	b1224
b2218	b1224
b2216	b1224
b3404	b1224
b3404	b0894
b3404	b1468
\\
{(0,1)}	{1.+}	{(1).(hmm.molydop_binding),(1).(hmm.molybdopterin),(1).(PF00384:Molybdopterin_oxidoreductase),(0).(hmm.response_reg)}	12	2.6696449119327303E-4	957026.9803405645	247	0	FAIL
b0620	b1224
b2079	b1224
b1235	b0894
b1235	b1224
b1235	b2206
b3912	b1468
b3912	b1224
b1221	b2206
b1221	b0997
b1221	b0894
b1221	b1224
b3669	b1224
b1608	b1224
b1608	b0894
b4124	b1224
b2193	b2206
b4113	b1224
b2218	b1224
b2217	b1224
b1914	b1468
b1914	b1224
b3405	b1224
b3405	b0894
b3405	b1468
b0995	b0997
\\
{(0,1)}	{1.+}	{(1).(hmm.lysr_substrate),(1).(hmm.hth_1),(0).(hmm.trans_reg_c),(0).(hmm.response_reg)}	5	0.0025818455176678198	27855.952732641057	247	0	FAIL
b3405	b3118
b3405	b3060
b3405	b1526
b0995	b2157
b0995	b3773
\\
{(0,1)}	{1.+}	{(1).(hmm.lysr_substrate),(1).(hmm.hth_1),(0).(PF00072:Response_regulator_receiver_domain),(0).(hmm.response_reg)}	6	0.002340405359668149	32799.564561658946	247	0	FAIL
b2218	b3521
b2218	b0316
b2218	b1526
b0995	b2157
b0995	b3773
b0993	b3773
b0993	b2157
\\
{(0,1)}	{1.+}	{(1).(hmm.lysr_substrate),(1).(hmm.hth_1),(0).(hmm.hiska),(0).(hmm.hatpase_c)}	7	0.002141406648194812	41447.37740521818	247	0	FAIL
b2218	b3521
b2218	b0316
b2218	b1526
b3404	b3118
b3404	b3060
b3404	b1526
b0993	b3773
b0993	b2157
\\
{(0,1)}	{1.-}	{(1).(PF00005:ABC_transporter),(1).(hmm.abc_tran),(0).(PF00072:Response_regulator_receiver_domain),(0).(hmm.response_reg)}	5	0.00349250193496025	13012.208854912256	247	0	FAIL
b2193	b2201
b4113	b3749
b2218	b0588
b2218	b3480
b2218	b0366
b2218	b3479
b2218	b1318
b0995	b0588
b0993	b0588
\\
{(0,1)}	{1.-}	{(1).(PF00005:ABC_transporter),(1).(hmm.abc_tran),(0).(hmm.trans_reg_c),(0).(hmm.response_reg)}	7	0.005070652662998823	15873.24377792633	247	0	FAIL
b0399	b4096
b0399	b4106
b0399	b3450
b0399	b4097
b3912	b1496
b4113	b3749
b3405	b2129
b3405	b2677
b3405	b3450
b3405	b2422
b0995	b0588
\\
{(0,1)}	{1.-}	{(1).(PF00005:ABC_transporter),(1).(hmm.abc_tran),(0).(hmm.hiska),(0).(hmm.hatpase_c)}	7	0.0035486566383930843	21721.377124887258	247	0	FAIL
b3911	b1496
b4112	b3749
b2218	b0588
b2218	b3480
b2218	b0366
b2218	b3479
b2218	b1318
b3404	b2129
b3404	b2677
b3404	b3450
b3404	b2422
b0993	b0588
\\
{(0,1)}	{1.+}	{(1).(PF00005:ABC_transporter),(1).(hmm.abc_tran),(0).(hmm.gere),(0).(hmm.response_reg)}	6	0.003130694268806907	18299.428713310717	247	0	FAIL
b1221	b2201
b1221	b0887
b1221	b0886
b2193	b2201
b2217	b0588
b2217	b3480
b2217	b0366
b2217	b3479
b2217	b1318
b1914	b3450
\\
{(0,1)}	{1.+}	{(1).(PF00005:ABC_transporter),(1).(hmm.abc_tran),(0).(hmm.hiska),(0).(hmm.hatpase_c)}	5	0.0035107175766769467	15192.465602775097	247	0	FAIL
b3911	b1496
b4112	b3749
b2218	b0588
b2218	b3480
b2218	b0366
b2218	b3479
b2218	b1318
b3404	b2129
b3404	b2677
b3404	b3450
b3404	b2422
b0993	b0588
\\
{(0,1)}	{1.+}	{(1).(PF00005:ABC_transporter),(1).(hmm.abc_tran),(0).(hmm.cnmp_binding),(0).(hmm.crp)}	9	0.005513403476933511	24372.007902224774	247	0	FAIL
b3357	b3749
b3357	b1513
b3357	b0765
b3357	b3450
b1334	b3479
b1334	b2201
b1334	b0887
b1334	b0886
b1334	b3480
\\
{(0,1)}	{1.+}	{(1).(GO:0006139=nucleobase,_nucleoside,_nucleotide_and_nucleic_acid_metabolism),(0).(hmm.gere),(1).(GO:0044249=cellular_biosynthesis),(0).(hmm.response_reg)}	5	0.0023786991820548267	15051.3225831105	247	0	FAIL
b2217	b2518
b2217	b2060
b2217	b2053
b2217	b2049
b2217	b2041
b1914	b2518
\\
{(0,1)}	{1.+}	{(1).(GO:0006139=nucleobase,_nucleoside,_nucleotide_and_nucleic_acid_metabolism),(1).(GO:0044249=cellular_biosynthesis),(0).(PF00072:Response_regulator_receiver_domain),(0).(hmm.response_reg)}	5	0.002915323114353836	13141.756777948154	247	0	FAIL
b4113	b2049
b2218	b2518
b2218	b2060
b2218	b2053
b2218	b2049
b2218	b2041
\\
{(0,1)}	{1.+}	{(1).(GO:0006139=nucleobase,_nucleoside,_nucleotide_and_nucleic_acid_metabolism),(1).(GO:0044249=cellular_biosynthesis),(0).(hmm.hiska),(0).(hmm.hatpase_c)}	5	0.0026674406093474792	15573.247381591607	247	0	FAIL
b4112	b2049
b2218	b2518
b2218	b2060
b2218	b2053
b2218	b2049
b2218	b2041
b3404	b0033
b3404	b0032
\\
{(0,1)}	{1.+}	{(0).(PF01627:Hpt_domain),(0).(hmm.hpt),(1).(GO:0044249=cellular_biosynthesis),(0).(hmm.hatpase_c)}	15	0.004277989970073257	90182.6871421887	247	0	FAIL
b2216	b2518
b2216	b2062
b2216	b2061
b2216	b2060
b2216	b2059
b2216	b2057
b2216	b2056
b2216	b2055
b2216	b2054
b2216	b2053
b2216	b2050
b2216	b2049
b2216	b2043
b2216	b2041
b2216	b0149
b2216	b2028
b2216	b2027
\\
{(0,1)}	{1.+}	{(1).(GO:0009059=macromolecule_biosynthesis),(0).(hmm.gere),(1).(GO:0044249=cellular_biosynthesis),(1).(GO:0005975=carbohydrate_metabolism)}	22	5.769539906222658E-4	991460.7510838332	247	0	FAIL
b3669	b2035
b1951	b2062
b1951	b2061
b1951	b2059
b1951	b2060
b1951	b2058
b2217	b2062
b2217	b2061
b2217	b2060
b2217	b2059
b2217	b2058
b2217	b2057
b2217	b2056
b2217	b2055
b2217	b2054
b2217	b2053
b2217	b2050
b2217	b2049
b2217	b2043
b2217	b2041
b2217	b0149
b2217	b2028
b2217	b2027
b1914	b2045
\\
{(0,1)}	{1.+}	{(1).(GO:0009059=macromolecule_biosynthesis),(1).(GO:0044249=cellular_biosynthesis),(1).(GO:0005975=carbohydrate_metabolism),(0).(hmm.hatpase_c)}	36	0.0014719099843556666	962808.1603530229	247	0	FAIL
b3668	b2035
b4125	b2041
b4125	b2037
b4125	b2035
b4125	b2033
b4112	b2049
b2219	b2037
b2219	b2035
b2218	b2062
b2218	b2061
b2218	b2060
b2218	b2059
b2218	b2057
b2218	b2056
b2218	b2055
b2218	b2054
b2218	b2053
b2218	b2050
b2218	b2049
b2218	b2043
b2218	b2041
b2218	b0149
b2218	b2028
b2218	b2027
b2216	b2062
b2216	b2061
b2216	b2060
b2216	b2059
b2216	b2057
b2216	b2056
b2216	b2055
b2216	b2054
b2216	b2053
b2216	b2050
b2216	b2049
b2216	b2043
b2216	b2041
b2216	b0149
b2216	b2028
b2216	b2027
b3404	b2028
\\
{(0,1)}	{1.+}	{(1).(GO:0009059=macromolecule_biosynthesis),(1).(GO:0044249=cellular_biosynthesis),(1).(GO:0005975=carbohydrate_metabolism),(0).(hmm.response_reg)}	38	0.00207864833761213	771283.7238651133	247	0	FAIL
b3669	b2035
b4124	b2041
b4124	b2037
b4124	b2035
b4124	b2033
b2220	b2037
b2220	b2035
b4113	b2049
b2218	b2062
b2218	b2061
b2218	b2060
b2218	b2059
b2218	b2057
b2218	b2056
b2218	b2055
b2218	b2054
b2218	b2053
b2218	b2050
b2218	b2049
b2218	b2043
b2218	b2041
b2218	b0149
b2218	b2028
b2218	b2027
b2217	b2062
b2217	b2061
b2217	b2060
b2217	b2059
b2217	b2058
b2217	b2057
b2217	b2056
b2217	b2055
b2217	b2054
b2217	b2053
b2217	b2050
b2217	b2049
b2217	b2043
b2217	b2041
b2217	b0149
b2217	b2028
b2217	b2027
b1914	b2045
b3405	b2028
\\
{(0,1)}	{1.-}	{(1).(hmm.tarh),(1).(PF00015:Methyl-accepting_chemotaxis_protein_(MCP)_signaling_domain),(1).(hmm.mcpsignal),(1).(hmm.hamp),(0).(hmm.hatpase_c)}	5	3.097393316453761E-9	8.587869749398242E9	1013	0	FAIL
b2218	b4355
b2218	b1886
b2216	b4355
b2216	b1886
b3404	b4355
\\
{(0,1)}	{1.-}	{(1).(hmm.tarh),(1).(PF00015:Methyl-accepting_chemotaxis_protein_(MCP)_signaling_domain),(1).(hmm.mcpsignal),(1).(hmm.hamp),(0).(hmm.response_reg)}	6	4.815099311994352E-9	7.784292340382556E9	1013	0	FAIL
b2218	b4355
b2218	b1886
b2217	b4355
b2217	b1886
b1914	b1886
b3405	b4355
\\
{(0,1)}	{1.+}	{(1).(PF00361:NADH-Ubiquinone/plastoquinone_(complex_I),_various_chains),(1).(hmm.oxidored_q1),(0).(hmm.gaf),(0).(PF00158:Sigma-54_interaction_domain),(0).(hmm.sigma54_activat)}	7	5.939780146688806E-8	8.251123095786043E8	1013	0	FAIL
b2731	b2723
b2731	b2486
b2731	b2484
b2731	b2482
b2491	b2482
b2491	b2486
b2491	b2484
\\
{(0,1)}	{1.+}	{(1).(hmm.mcpsignal),(1).(PF00015:Methyl-accepting_chemotaxis_protein_(MCP)_signaling_domain),(0).(hmm.sigma70_r3),(0).(hmm.sigma70_r4),(0).(hmm.sigma70_r2)}	5	1.827918740349543E-9	1.3677544409191128E10	1013	0	FAIL
b1922	b3072
b1922	b4355
b1922	b1421
b1922	b1886
b1922	b1885
\\
{(0,1)}	{1.+}	{(1).(PF00528:Binding-protein-dependent_transport_system_inner_membrane_component),(1).(hmm.bpd_transp_1),(0).(hmm.hth_8),(0).(hmm.sigma54_activat),(0).(hmm.response_reg)}	5	1.654849452892691E-5	1523005.5659752581	1013	0	FAIL
b3868	b1486
b3868	b1485
b3868	b0856
b3868	b2308
b3868	b3270
\\
{(0,1)}	{1.-}	{(1).(hmm.molybdopterin),(1).(hmm.molydop_binding),(1).(PF00384:Molybdopterin_oxidoreductase),(0).(hmm.gere),(0).(hmm.response_reg)}	8	2.3362247719105104E-6	2.824569945801668E7	1013	0	FAIL
b1221	b2206
b1221	b0997
b1221	b0894
b1221	b1224
b3669	b1224
b2193	b2206
b2217	b1224
b1914	b1468
b1914	b1224
\\
{(0,1)}	{1.-}	{(1).(hmm.flg_bb_rod),(0).(PF00072:Response_regulator_receiver_domain),(0).(hmm.hiska),(0).(hmm.hatpase_c),(0).(hmm.response_reg)}	5	7.929919843207379E-4	130404.19677837945	1013	0	FAIL
b2218	b1078
b2218	b1077
b2218	b1076
b2218	b1074
b2218	b1073
\\
{(0,1)}	{1.+}	{(1).(PF00126:Bacterial_regulatory_helix-turn-helix_protein,_lysR_family),(1).(hmm.lysr_substrate),(1).(hmm.hth_1),(0).(hmm.hiska),(0).(hmm.hatpase_c)}	5	1.0730093513812295E-5	2655063.1987882587	1013	0	FAIL
b2218	b3521
b2218	b0316
b2218	b1526
b3404	b3060
b3404	b1526
b0993	b3773
\\
{(0,1)}	{1.+}	{(1).(hmm.molydop_binding),(1).(hmm.molybdopterin),(1).(PF00384:Molybdopterin_oxidoreductase),(0).(hmm.trans_reg_c),(0).(hmm.response_reg)}	8	1.3146971372365918E-5	5372590.499319701	1013	0	FAIL
b2079	b1224
b3912	b1468
b3912	b1224
b1608	b1224
b1608	b0894
b4113	b1224
b3405	b1224
b3405	b0894
b3405	b1468
b0995	b0997
\\
{(0,1)}	{1.+}	{(1).(hmm.molydop_binding),(1).(hmm.molybdopterin),(1).(PF00384:Molybdopterin_oxidoreductase),(0).(hmm.hiska),(0).(hmm.hatpase_c)}	5	1.0904220143210525E-5	2914875.1971288347	1013	0	FAIL
b2078	b1224
b3911	b1224
b3911	b1468
b4112	b1224
b2218	b1224
b3404	b1224
b3404	b0894
b3404	b1468
\\
{(0,1)}	{1.+}	{(1).(PF00005:ABC_transporter),(1).(hmm.abc_tran),(0).(hmm.hth_8),(0).(hmm.sigma54_activat),(0).(hmm.response_reg)}	5	5.403166482897958E-5	477715.28464407095	1013	0	FAIL
b3868	b0809
b3868	b1484
b3868	b1483
b3868	b0855
b3868	b2306
b3868	b3271
\\
{(0,1)}	{1.+}	{(1).(GO:0009059=macromolecule_biosynthesis),(0).(hmm.gere),(1).(GO:0044249=cellular_biosynthesis),(1).(GO:0005975=carbohydrate_metabolism),(0).(hmm.response_reg)}	17	7.571237990452728E-5	4146758.464934657	1013	0	FAIL
b3669	b2035
b2217	b2062
b2217	b2061
b2217	b2060
b2217	b2059
b2217	b2058
b2217	b2057
b2217	b2056
b2217	b2055
b2217	b2054
b2217	b2053
b2217	b2050
b2217	b2049
b2217	b2043
b2217	b2041
b2217	b0149
b2217	b2028
b2217	b2027
b1914	b2045
\\
{(0,1)}	{1.+}	{(1).(GO:0009059=macromolecule_biosynthesis),(1).(GO:0044249=cellular_biosynthesis),(1).(GO:0005975=carbohydrate_metabolism),(0).(PF00072:Response_regulator_receiver_domain),(0).(hmm.response_reg)}	17	9.279275531920525E-5	3418850.689102713	1013	0	FAIL
b2220	b2037
b2220	b2035
b4113	b2049
b2218	b2062
b2218	b2061
b2218	b2060
b2218	b2059
b2218	b2057
b2218	b2056
b2218	b2055
b2218	b2054
b2218	b2053
b2218	b2050
b2218	b2049
b2218	b2043
b2218	b2041
b2218	b0149
b2218	b2028
b2218	b2027
\\
{(0,1)}	{1.+}	{(1).(GO:0009059=macromolecule_biosynthesis),(1).(GO:0044249=cellular_biosynthesis),(1).(GO:0005975=carbohydrate_metabolism),(0).(hmm.hiska),(0).(hmm.hatpase_c)}	17	8.490282348910527E-5	3755631.158011948	1013	0	FAIL
b4112	b2049
b2219	b2037
b2219	b2035
b2218	b2062
b2218	b2061
b2218	b2060
b2218	b2059
b2218	b2057
b2218	b2056
b2218	b2055
b2218	b2054
b2218	b2053
b2218	b2050
b2218	b2049
b2218	b2043
b2218	b2041
b2218	b0149
b2218	b2028
b2218	b2027
b3404	b2028
\\
{(0,1)}	{1.+}	{(1).(GO:0044249=cellular_biosynthesis),(0).(PF00072:Response_regulator_receiver_domain),(0).(hmm.hiska),(0).(hmm.hatpase_c),(0).(hmm.response_reg)}	15	0.00266897507014887	169066.3672742627	1013	0	FAIL
b2218	b2518
b2218	b2062
b2218	b2061
b2218	b2060
b2218	b2059
b2218	b2057
b2218	b2056
b2218	b2055
b2218	b2054
b2218	b2053
b2218	b2050
b2218	b2049
b2218	b2043
b2218	b2041
b2218	b0149
b2218	b2028
b2218	b2027
\\
{(0,1)}	{1.-}	{(1).(hmm.fer2_bfd),(1).(hmm.nir_sir_ferr),(1).(hmm.nir_sir),(1).(PF00070:Pyridine_nucleotide-disulphide_oxidoreductase),(1).(hmm.pyr_redox),(0).(hmm.hatpase_c)}	5	2.630884964525726E-10	1.2581318280004877E11	4083	0	FAIL
b2078	b3365
b1609	b3365
b4125	b3365
b4112	b3365
b2218	b3365
b2216	b3365
b3404	b3365
b0993	b3365
\\
{(0,1)}	{1.-}	{(1).(hmm.fer2_bfd),(1).(hmm.nir_sir_ferr),(1).(hmm.nir_sir),(1).(PF00070:Pyridine_nucleotide-disulphide_oxidoreductase),(1).(hmm.pyr_redox),(0).(hmm.response_reg)}	5	4.0898817451855983E-10	9.374141579642169E10	4083	0	FAIL
b2079	b3365
b1235	b3365
b1221	b3365
b1608	b3365
b4124	b3365
b4113	b3365
b2218	b3365
b2217	b3365
b3405	b3365
b0995	b3365
b0993	b3365
\\
{(0,1)}	{1.+}	{(1).(hmm.nir_sir),(1).(hmm.nir_sir_ferr),(1).(hmm.fer2_bfd),(1).(PF00070:Pyridine_nucleotide-disulphide_oxidoreductase),(1).(hmm.pyr_redox),(0).(hmm.response_reg)}	6	2.690780720135392E-10	1.7956967520366016E11	4083	0	FAIL
b2079	b3365
b1235	b3365
b1221	b3365
b1608	b3365
b4124	b3365
b4113	b3365
b2218	b3365
b2217	b3365
b3405	b3365
b0995	b3365
b0993	b3365
\\
{(0,1)}	{1.-}	{(1).(GO:0009059=macromolecule_biosynthesis),(1).(GO:0044260=cellular_macromolecule_metabolism),(1).(GO:0005975=carbohydrate_metabolism),(1).(GO:0043283=biopolymer_metabolism),(1).(GO:0044249=cellular_biosynthesis),(0).(hmm.histone_hns)}	12	2.6156808475049276E-10	5.580557425798274E11	4083	0	FAIL
b1237	b2061
b1237	b2060
b1237	b2059
b1237	b2057
b1237	b2055
b1237	b2054
b1237	b2053
b1237	b2050
b1237	b2049
b1237	b2047
b1237	b2033
b1237	b2028
\\
{(0,1)}	{1.-}	{(1).(GO:0009059=macromolecule_biosynthesis),(1).(GO:0044260=cellular_macromolecule_metabolism),(1).(GO:0005975=carbohydrate_metabolism),(1).(GO:0043283=biopolymer_metabolism),(1).(GO:0044249=cellular_biosynthesis),(0).(hmm.hatpase_c)}	5	7.936542747828266E-10	5.984974005369552E10	4083	0	FAIL
b3668	b2035
b4125	b2041
b4125	b2037
b4125	b2035
b4125	b2033
b4112	b2049
b2219	b2037
b2219	b2035
b2218	b2062
b2218	b2061
b2218	b2060
b2218	b2059
b2218	b2057
b2218	b2056
b2218	b2055
b2218	b2054
b2218	b2053
b2218	b2050
b2218	b2049
b2218	b2043
b2218	b2041
b2218	b2028
b2218	b2027
b2216	b2062
b2216	b2061
b2216	b2060
b2216	b2059
b2216	b2057
b2216	b2056
b2216	b2055
b2216	b2054
b2216	b2053
b2216	b2050
b2216	b2049
b2216	b2043
b2216	b2041
b2216	b2028
b2216	b2027
b3404	b2028
\\
{(0,1)}	{1.-}	{(1).(GO:0009059=macromolecule_biosynthesis),(1).(GO:0044260=cellular_macromolecule_metabolism),(1).(GO:0005975=carbohydrate_metabolism),(1).(GO:0043283=biopolymer_metabolism),(1).(GO:0044249=cellular_biosynthesis),(0).(hmm.response_reg)}	5	1.233787175870667E-9	5.029484829602311E10	4083	0	FAIL
b3669	b2035
b4124	b2041
b4124	b2037
b4124	b2035
b4124	b2033
b2220	b2037
b2220	b2035
b4113	b2049
b2218	b2062
b2218	b2061
b2218	b2060
b2218	b2059
b2218	b2057
b2218	b2056
b2218	b2055
b2218	b2054
b2218	b2053
b2218	b2050
b2218	b2049
b2218	b2043
b2218	b2041
b2218	b2028
b2218	b2027
b2217	b2062
b2217	b2061
b2217	b2060
b2217	b2059
b2217	b2058
b2217	b2057
b2217	b2056
b2217	b2055
b2217	b2054
b2217	b2053
b2217	b2050
b2217	b2049
b2217	b2043
b2217	b2041
b2217	b2028
b2217	b2027
b1914	b2045
b3405	b2028
\\
{(0,1)}	{1.+}	{(0).(PF01627:Hpt_domain),(1).(GO:0009059=macromolecule_biosynthesis),(0).(hmm.hpt),(1).(GO:0044249=cellular_biosynthesis),(1).(GO:0005975=carbohydrate_metabolism),(0).(hmm.hatpase_c)}	14	7.972162497608768E-7	2.4632664079703516E8	4083	0	FAIL
b2216	b2062
b2216	b2061
b2216	b2060
b2216	b2059
b2216	b2057
b2216	b2056
b2216	b2055
b2216	b2054
b2216	b2053
b2216	b2050
b2216	b2049
b2216	b2043
b2216	b2041
b2216	b0149
b2216	b2028
b2216	b2027
\\
{(0,1)}	{1.+}	{(1).(GO:0044260=cellular_macromolecule_metabolism),(1).(GO:0043283=biopolymer_metabolism),(1).(GO:0009059=macromolecule_biosynthesis),(0).(hmm.gere),(1).(GO:0044249=cellular_biosynthesis),(1).(GO:0005975=carbohydrate_metabolism)}	21	8.064323013760453E-8	6.464376953872322E9	4083	0	FAIL
b3669	b2035
b1951	b2062
b1951	b2061
b1951	b2059
b1951	b2060
b1951	b2058
b2217	b2062
b2217	b2061
b2217	b2060
b2217	b2059
b2217	b2058
b2217	b2057
b2217	b2056
b2217	b2055
b2217	b2054
b2217	b2053
b2217	b2050
b2217	b2049
b2217	b2043
b2217	b2041
b2217	b2028
b2217	b2027
b1914	b2045
\\
{(0,1)}	{1.+}	{(1).(GO:0044260=cellular_macromolecule_metabolism),(1).(GO:0043283=biopolymer_metabolism),(1).(GO:0009059=macromolecule_biosynthesis),(1).(GO:0044249=cellular_biosynthesis),(1).(GO:0005975=carbohydrate_metabolism),(0).(hmm.hatpase_c)}	34	2.0573490701088674E-7	6.164368545544254E9	4083	0	FAIL
b3668	b2035
b4125	b2041
b4125	b2037
b4125	b2035
b4125	b2033
b4112	b2049
b2219	b2037
b2219	b2035
b2218	b2062
b2218	b2061
b2218	b2060
b2218	b2059
b2218	b2057
b2218	b2056
b2218	b2055
b2218	b2054
b2218	b2053
b2218	b2050
b2218	b2049
b2218	b2043
b2218	b2041
b2218	b2028
b2218	b2027
b2216	b2062
b2216	b2061
b2216	b2060
b2216	b2059
b2216	b2057
b2216	b2056
b2216	b2055
b2216	b2054
b2216	b2053
b2216	b2050
b2216	b2049
b2216	b2043
b2216	b2041
b2216	b2028
b2216	b2027
b3404	b2028
\\
{(0,1)}	{1.+}	{(1).(GO:0044260=cellular_macromolecule_metabolism),(1).(GO:0043283=biopolymer_metabolism),(1).(GO:0009059=macromolecule_biosynthesis),(1).(GO:0044249=cellular_biosynthesis),(1).(GO:0005975=carbohydrate_metabolism),(0).(hmm.response_reg)}	36	2.9054121990630517E-7	4.963660815001464E9	4083	0	FAIL
b3669	b2035
b4124	b2041
b4124	b2037
b4124	b2035
b4124	b2033
b2220	b2037
b2220	b2035
b4113	b2049
b2218	b2062
b2218	b2061
b2218	b2060
b2218	b2059
b2218	b2057
b2218	b2056
b2218	b2055
b2218	b2054
b2218	b2053
b2218	b2050
b2218	b2049
b2218	b2043
b2218	b2041
b2218	b2028
b2218	b2027
b2217	b2062
b2217	b2061
b2217	b2060
b2217	b2059
b2217	b2058
b2217	b2057
b2217	b2056
b2217	b2055
b2217	b2054
b2217	b2053
b2217	b2050
b2217	b2049
b2217	b2043
b2217	b2041
b2217	b2028
b2217	b2027
b1914	b2045
b3405	b2028
\\
{(0,1)}	{1.-}	{(1).(GO:0009269=response_to_desiccation),(1).(GO:0009059=macromolecule_biosynthesis),(1).(GO:0044260=cellular_macromolecule_metabolism),(1).(GO:0005975=carbohydrate_metabolism),(1).(GO:0043283=biopolymer_metabolism),(1).(GO:0044249=cellular_biosynthesis),(0).(hmm.histone_hns)}	11	7.019606434095747E-13	1.734752526265395E14	16369	0	FAIL
b1237	b2061
b1237	b2060
b1237	b2059
b1237	b2057
b1237	b2055
b1237	b2054
b1237	b2053
b1237	b2050
b1237	b2049
b1237	b2047
b1237	b2028
\\
{(0,1)}	{1.+}	{(1).(GO:0006139=nucleobase,_nucleoside,_nucleotide_and_nucleic_acid_metabolism),(1).(GO:0044260=cellular_macromolecule_metabolism),(1).(GO:0043283=biopolymer_metabolism),(1).(GO:0009059=macromolecule_biosynthesis),(1).(GO:0044249=cellular_biosynthesis),(1).(GO:0005975=carbohydrate_metabolism),(0).(hmm.hatpase_c)}	8	1.2045282511602797E-9	6.223816925514479E10	16369	0	FAIL
b4125	b2041
b4112	b2049
b2218	b2060
b2218	b2053
b2218	b2049
b2218	b2041
b2216	b2060
b2216	b2053
b2216	b2049
b2216	b2041
\\
{(0,1)}	{1.+}	{(1).(GO:0006139=nucleobase,_nucleoside,_nucleotide_and_nucleic_acid_metabolism),(1).(GO:0044260=cellular_macromolecule_metabolism),(1).(GO:0043283=biopolymer_metabolism),(1).(GO:0009059=macromolecule_biosynthesis),(1).(GO:0044249=cellular_biosynthesis),(1).(GO:0005975=carbohydrate_metabolism),(0).(hmm.response_reg)}	8	1.7010487553538833E-9	4.634652306045495E10	16369	0	FAIL
b4124	b2041
b4113	b2049
b2218	b2060
b2218	b2053
b2218	b2049
b2218	b2041
b2217	b2060
b2217	b2053
b2217	b2049
b2217	b2041
\\
