# Supplementary material for: BISON: bio-interface for the semi-global analysis of network patterns
Source: Source Code Biol Med. 2006 Nov 29;1:8. doi: 10.1186/1751-0473-1-8 (PMC1698476; doi:10.1186/1751-0473-1-8)
Supplement: Additional File 1 — The BISON package contains the BISON application, example data from the paper, and the source code for BISON and the SGR pattern mining Perl library. The contents of the archive are further explained within the README.TXT file. [file 1751-0473-1-8-S1.zip › bison-1.0.0/default_data/pruess.net]

b0014	b1891	+
b0014	b1892	+
b0015	b1891	+
b0015	b1892	+
b0535	b4314	+
b0889	b4314	+
b1040	b0285	+
b1040	b1041	+
b1040	b3550	+
b1237	b0040	+
b1237	b0076	-
b1237	b0141	-
b1237	b0277	-
b1237	b0291	-
b1237	b0292	-
b1237	b0301	-
b1237	b0363	-
b1237	b0364	-
b1237	b0432	-
b1237	b0460	-
b1237	b0461	-
b1237	b0545	-
b1237	b0564	-
b1237	b0623	+
b1237	b0627	-
b1237	b0733	-
b1237	b0734	-
b1237	b0735	-
b1237	b0812	-
b1237	b0814	-
b1237	b0889	-
b1237	b0903	-
b1237	b0929	+
b1237	b0938	-
b1237	b0946	-
b1237	b0970	-
b1237	b0979	-
b1237	b0980	-
b1237	b0990	-
b1237	b1025	-
b1237	b1040	-
b1237	b1042	-
b1237	b1072	+
b1237	b1076	+
b1237	b1079	+
b1237	b1080	+
b1237	b1089	+
b1237	b1130	-
b1237	b1162	-
b1237	b1258	-
b1237	b1259	-
b1237	b1374	-
b1237	b1375	-
b1237	b1377	-
b1237	b1407	-
b1237	b1457	-
b1237	b1458	-
b1237	b1492	-
b1237	b1493	-
b1237	b1496	-
b1237	b1499	-
b1237	b1501	-
b1237	b1505	-
b1237	b1545	-
b1237	b1557	-
b1237	b1626	-
b1237	b1695	-
b1237	b1743	-
b1237	b1823	-
b1237	b1879	+
b1237	b1891	+
b1237	b1892	+
b1237	b1905	-
b1237	b1923	+
b1237	b1950	+
b1237	b1951	-
b1237	b1968	-
b1237	b1969	-
b1237	b1983	-
b1237	b2028	-
b1237	b2029	-
b1237	b2032	-
b1237	b2033	-
b1237	b2034	-
b1237	b2036	-
b1237	b2047	-
b1237	b2049	-
b1237	b2050	-
b1237	b2053	-
b1237	b2054	-
b1237	b2055	-
b1237	b2057	-
b1237	b2059	-
b1237	b2060	-
b1237	b2061	-
b1237	b2083	-
b1237	b2085	-
b1237	b2108	-
b1237	b2155	+
b1237	b2215	-
b1237	b2369	-
b1237	b2374	-
b1237	b2411	-
b1237	b2597	-
b1237	b2668	-
b1237	b2669	-
b1237	b2679	-
b1237	b2741	-
b1237	b2754	-
b1237	b2755	-
b1237	b2758	-
b1237	b2759	-
b1237	b2760	-
b1237	b2777	-
b1237	b3114	-
b1237	b3213	-
b1237	b3214	-
b1237	b3230	+
b1237	b3294	+
b1237	b3298	+
b1237	b3301	+
b1237	b3305	+
b1237	b3306	+
b1237	b3307	+
b1237	b3309	+
b1237	b3310	+
b1237	b3311	+
b1237	b3312	+
b1237	b3316	+
b1237	b3317	+
b1237	b3318	+
b1237	b3320	+
b1237	b3326	-
b1237	b3328	-
b1237	b3334	-
b1237	b3335	-
b1237	b3409	-
b1237	b3442	-
b1237	b3491	-
b1237	b3506	-
b1237	b3507	-
b1237	b3509	-
b1237	b3510	-
b1237	b3511	-
b1237	b3512	-
b1237	b3515	-
b1237	b3517	-
b1237	b3622	-
b1237	b3623	-
b1237	b3625	-
b1237	b3626	-
b1237	b3627	-
b1237	b3629	-
b1237	b3636	+
b1237	b3800	-
b1237	b3836	-
b1237	b3983	+
b1237	b3984	+
b1237	b3986	+
b1237	b4115	-
b1237	b4143	-
b1237	b4312	-
b1237	b4314	-
b1237	b4315	-
b1891	b0032	+
b1891	b0033	+
b1891	b0428	-
b1891	b0429	-
b1891	b0430	-
b1891	b0431	-
b1891	b0720	-
b1891	b0721	-
b1891	b0722	-
b1891	b0723	-
b1891	b0724	-
b1891	b0766	+
b1891	b0773	+
b1891	b0894	+
b1891	b0895	+
b1891	b0896	+
b1891	b1019	+
b1891	b1037	+
b1891	b1038	+
b1891	b1040	+
b1891	b1042	+
b1891	b1071	+
b1891	b1072	+
b1891	b1073	+
b1891	b1074	+
b1891	b1075	+
b1891	b1076	+
b1891	b1077	+
b1891	b1078	+
b1891	b1079	+
b1891	b1080	+
b1891	b1081	+
b1891	b1082	+
b1891	b1083	+
b1891	b1198	+
b1891	b1223	+
b1891	b1245	-
b1891	b1246	-
b1891	b1421	+
b1891	b1457	+
b1891	b1474	+
b1891	b1475	+
b1891	b1476	+
b1891	b1851	+
b1891	b1878	+
b1891	b1879	+
b1891	b1880	+
b1891	b1881	+
b1891	b1882	+
b1891	b1883	+
b1891	b1884	+
b1891	b1885	+
b1891	b1886	+
b1891	b1887	+
b1891	b1888	+
b1891	b1889	+
b1891	b1890	+
b1891	b1891	+
b1891	b1892	+
b1891	b1922	+
b1891	b1924	+
b1891	b1925	+
b1891	b1926	+
b1891	b1937	+
b1891	b1938	+
b1891	b1939	+
b1891	b1940	+
b1891	b1941	+
b1891	b1942	+
b1891	b1943	+
b1891	b1944	+
b1891	b1945	+
b1891	b1946	+
b1891	b1947	+
b1891	b1948	+
b1891	b1949	+
b1891	b1950	+
b1891	b2093	+
b1891	b2094	+
b1891	b2095	+
b1891	b2096	+
b1891	b2148	-
b1891	b2202	+
b1891	b2203	+
b1891	b2204	+
b1891	b2205	+
b1891	b2206	+
b1891	b2208	+
b1891	b2241	+
b1891	b2242	+
b1891	b2579	+
b1891	b2712	+
b1891	b2713	+
b1891	b2913	+
b1891	b2991	+
b1891	b2992	+
b1891	b2993	+
b1891	b2994	+
b1891	b2996	+
b1891	b3072	+
b1891	b3236	-
b1891	b3250	+
b1891	b3251	+
b1891	b3509	+
b1891	b3510	+
b1891	b3541	+
b1891	b3542	+
b1891	b3543	+
b1891	b3544	+
b1891	b3547	+
b1891	b3707	+
b1891	b3708	+
b1891	b3709	+
b1891	b3749	+
b1891	b4034	+
b1891	b4070	+
b1891	b4071	+
b1891	b4151	+
b1891	b4152	+
b1891	b4153	+
b1891	b4154	+
b1891	b4352	+
b1891	b4353	+
b1891	b4354	+
b1891	b4355	+
b1892	b0032	+
b1892	b0033	+
b1892	b0428	-
b1892	b0429	-
b1892	b0430	-
b1892	b0431	-
b1892	b0565	+
b1892	b0720	-
b1892	b0721	-
b1892	b0722	-
b1892	b0723	-
b1892	b0724	-
b1892	b0766	+
b1892	b0773	+
b1892	b0894	+
b1892	b0895	+
b1892	b0896	+
b1892	b1019	+
b1892	b1037	+
b1892	b1038	+
b1892	b1040	+
b1892	b1042	+
b1892	b1071	+
b1892	b1072	+
b1892	b1073	+
b1892	b1074	+
b1892	b1075	+
b1892	b1076	+
b1892	b1077	+
b1892	b1078	+
b1892	b1079	+
b1892	b1080	+
b1892	b1081	+
b1892	b1082	+
b1892	b1083	+
b1892	b1198	+
b1892	b1223	+
b1892	b1245	-
b1892	b1246	-
b1892	b1421	+
b1892	b1457	+
b1892	b1474	+
b1892	b1475	+
b1892	b1476	+
b1892	b1851	+
b1892	b1878	+
b1892	b1879	+
b1892	b1880	+
b1892	b1881	+
b1892	b1882	+
b1892	b1883	+
b1892	b1884	+
b1892	b1885	+
b1892	b1886	+
b1892	b1887	+
b1892	b1888	+
b1892	b1889	+
b1892	b1890	+
b1892	b1891	+
b1892	b1892	+
b1892	b1922	+
b1892	b1924	+
b1892	b1925	+
b1892	b1926	+
b1892	b1937	+
b1892	b1938	+
b1892	b1939	+
b1892	b1940	+
b1892	b1941	+
b1892	b1942	+
b1892	b1943	+
b1892	b1944	+
b1892	b1945	+
b1892	b1946	+
b1892	b1947	+
b1892	b1948	+
b1892	b1949	+
b1892	b1950	+
b1892	b2093	+
b1892	b2094	+
b1892	b2095	+
b1892	b2096	+
b1892	b2148	-
b1892	b2202	+
b1892	b2203	+
b1892	b2204	+
b1892	b2205	+
b1892	b2206	+
b1892	b2208	+
b1892	b2241	+
b1892	b2242	+
b1892	b2579	+
b1892	b2712	+
b1892	b2713	+
b1892	b2903	+
b1892	b2904	+
b1892	b2905	+
b1892	b2913	+
b1892	b2991	+
b1892	b2992	+
b1892	b2993	+
b1892	b2994	+
b1892	b2996	+
b1892	b3072	+
b1892	b3212	+
b1892	b3213	+
b1892	b3236	-
b1892	b3250	+
b1892	b3251	+
b1892	b3509	+
b1892	b3510	+
b1892	b3541	+
b1892	b3542	+
b1892	b3543	+
b1892	b3544	+
b1892	b3547	+
b1892	b3707	+
b1892	b3708	+
b1892	b3709	+
b1892	b3749	+
b1892	b4034	+
b1892	b4070	+
b1892	b4071	+
b1892	b4131	+
b1892	b4132	+
b1892	b4151	+
b1892	b4152	+
b1892	b4153	+
b1892	b4154	+
b1892	b4352	+
b1892	b4353	+
b1892	b4354	+
b1892	b4355	+
b1922	b1071	+
b1922	b1082	+
b1922	b1083	+
b1922	b1421	+
b1922	b1881	+
b1922	b1882	+
b1922	b1883	+
b1922	b1884	+
b1922	b1885	+
b1922	b1886	+
b1922	b1887	+
b1922	b1888	+
b1922	b1889	+
b1922	b1890	+
b1922	b1923	+
b1922	b1924	+
b1922	b1925	+
b1922	b1926	+
b1922	b3072	+
b1922	b4355	+
b2127	b1040	+
b2216	b0046	+
b2216	b0053	+
b2216	b0115	-
b2216	b0140	-
b2216	b0149	+
b2216	b0191	-
b2216	b0230	+
b2216	b0266	-
b2216	b0288	+
b2216	b0292	-
b2216	b0297	+
b2216	b0300	-
b2216	b0306	-
b2216	b0316	-
b2216	b0342	+
b2216	b0344	+
b2216	b0349	+
b2216	b0366	+
b2216	b0375	-
b2216	b0411	+
b2216	b0412	+
b2216	b0460	+
b2216	b0505	+
b2216	b0513	+
b2216	b0535	-
b2216	b0547	+
b2216	b0551	-
b2216	b0572	-
b2216	b0588	+
b2216	b0590	-
b2216	b0597	+
b2216	b0646	-
b2216	b0679	-
b2216	b0734	-
b2216	b0737	-
b2216	b0785	+
b2216	b0806	+
b2216	b0839	-
b2216	b0882	+
b2216	b0903	-
b2216	b0904	-
b2216	b0913	-
b2216	b0935	+
b2216	b0951	-
b2216	b0953	+
b2216	b0985	+
b2216	b1040	-
b2216	b1070	-
b2216	b1071	-
b2216	b1072	-
b2216	b1073	-
b2216	b1074	-
b2216	b1075	-
b2216	b1076	-
b2216	b1077	-
b2216	b1078	-
b2216	b1079	-
b2216	b1081	-
b2216	b1082	-
b2216	b1083	-
b2216	b1110	+
b2216	b1140	-
b2216	b1150	-
b2216	b1171	+
b2216	b1172	+
b2216	b1175	+
b2216	b1212	-
b2216	b1223	-
b2216	b1224	-
b2216	b1225	-
b2216	b1236	+
b2216	b1261	+
b2216	b1283	+
b2216	b1294	-
b2216	b1300	-
b2216	b1302	+
b2216	b1318	-
b2216	b1349	+
b2216	b1375	-
b2216	b1414	+
b2216	b1482	+
b2216	b1526	+
b2216	b1528	-
b2216	b1536	+
b2216	b1548	-
b2216	b1566	-
b2216	b1571	+
b2216	b1639	+
b2216	b1640	+
b2216	b1642	+
b2216	b1727	-
b2216	b1732	+
b2216	b1743	+
b2216	b1823	-
b2216	b1824	-
b2216	b1836	+
b2216	b1871	-
b2216	b1886	-
b2216	b1888	-
b2216	b1891	-
b2216	b1892	-
b2216	b1905	-
b2216	b1921	-
b2216	b1923	-
b2216	b1942	-
b2216	b1943	-
b2216	b1944	-
b2216	b1945	-
b2216	b1946	-
b2216	b1949	-
b2216	b1951	+
b2216	b2000	-
b2216	b2018	-
b2216	b2027	+
b2216	b2028	+
b2216	b2041	-
b2216	b2043	-
b2216	b2049	+
b2216	b2050	+
b2216	b2053	+
b2216	b2054	+
b2216	b2055	+
b2216	b2056	+
b2216	b2057	+
b2216	b2059	+
b2216	b2060	+
b2216	b2061	+
b2216	b2062	+
b2216	b2086	+
b2216	b2107	+
b2216	b2131	-
b2216	b2138	-
b2216	b2155	+
b2216	b2162	+
b2216	b2217	+
b2216	b2219	-
b2216	b2240	-
b2216	b2287	-
b2216	b2291	+
b2216	b2311	-
b2216	b2336	+
b2216	b2390	+
b2216	b2391	+
b2216	b2467	+
b2216	b2488	-
b2216	b2489	+
b2216	b2518	+
b2216	b2579	-
b2216	b2582	+
b2216	b2620	-
b2216	b2671	+
b2216	b2700	+
b2216	b2702	+
b2216	b2705	+
b2216	b2740	-
b2216	b2824	+
b2216	b2833	+
b2216	b2904	-
b2216	b2922	+
b2216	b2936	+
b2216	b2943	+
b2216	b2950	-
b2216	b2956	-
b2216	b2962	+
b2216	b2963	+
b2216	b2968	-
b2216	b2997	-
b2216	b3047	-
b2216	b3083	+
b2216	b3106	+
b2216	b3107	+
b2216	b3131	-
b2216	b3153	+
b2216	b3167	-
b2216	b3221	+
b2216	b3223	+
b2216	b3224	+
b2216	b3291	-
b2216	b3327	-
b2216	b3328	+
b2216	b3329	-
b2216	b3348	+
b2216	b3360	+
b2216	b3365	-
b2216	b3396	+
b2216	b3417	-
b2216	b3452	+
b2216	b3457	-
b2216	b3479	+
b2216	b3480	+
b2216	b3488	+
b2216	b3503	+
b2216	b3509	+
b2216	b3520	+
b2216	b3521	+
b2216	b3522	+
b2216	b3542	-
b2216	b3565	-
b2216	b3575	+
b2216	b3579	-
b2216	b3611	+
b2216	b3678	+
b2216	b3680	-
b2216	b3682	-
b2216	b3683	-
b2216	b3689	+
b2216	b3691	+
b2216	b3694	-
b2216	b3708	-
b2216	b3874	-
b2216	b3877	-
b2216	b3914	+
b2216	b3948	-
b2216	b3992	+
b2216	b4013	-
b2216	b4026	+
b2216	b4027	+
b2216	b4028	+
b2216	b4033	-
b2216	b4034	-
b2216	b4035	-
b2216	b4036	-
b2216	b4037	-
b2216	b4045	+
b2216	b4061	-
b2216	b4068	-
b2216	b4091	+
b2216	b4122	-
b2216	b4129	-
b2216	b4149	-
b2216	b4192	-
b2216	b4217	+
b2216	b4274	-
b2216	b4285	+
b2216	b4306	+
b2216	b4320	+
b2216	b4354	-
b2216	b4355	-
b2216	b4475	-
b2216	b4479	-
b2216	b4484	+
b2216	b4485	-
b2217	b0046	+
b2217	b0053	+
b2217	b0115	-
b2217	b0140	-
b2217	b0149	+
b2217	b0191	-
b2217	b0230	+
b2217	b0266	-
b2217	b0288	+
b2217	b0292	-
b2217	b0297	+
b2217	b0300	-
b2217	b0306	-
b2217	b0316	-
b2217	b0342	+
b2217	b0344	+
b2217	b0349	+
b2217	b0366	+
b2217	b0375	-
b2217	b0411	+
b2217	b0412	+
b2217	b0460	+
b2217	b0505	+
b2217	b0513	+
b2217	b0535	-
b2217	b0547	+
b2217	b0551	-
b2217	b0572	-
b2217	b0588	+
b2217	b0590	-
b2217	b0597	+
b2217	b0646	-
b2217	b0679	-
b2217	b0734	-
b2217	b0737	-
b2217	b0785	+
b2217	b0806	+
b2217	b0839	-
b2217	b0882	+
b2217	b0903	-
b2217	b0904	-
b2217	b0913	-
b2217	b0935	+
b2217	b0951	-
b2217	b0953	+
b2217	b0985	+
b2217	b1040	-
b2217	b1070	-
b2217	b1071	-
b2217	b1072	-
b2217	b1073	-
b2217	b1074	-
b2217	b1075	-
b2217	b1076	-
b2217	b1077	-
b2217	b1078	-
b2217	b1079	-
b2217	b1081	-
b2217	b1082	-
b2217	b1083	-
b2217	b1110	+
b2217	b1140	-
b2217	b1150	-
b2217	b1171	+
b2217	b1172	+
b2217	b1175	+
b2217	b1212	-
b2217	b1223	-
b2217	b1224	-
b2217	b1225	-
b2217	b1236	+
b2217	b1261	+
b2217	b1283	+
b2217	b1294	-
b2217	b1300	-
b2217	b1302	+
b2217	b1318	-
b2217	b1349	+
b2217	b1375	-
b2217	b1414	+
b2217	b1482	+
b2217	b1526	+
b2217	b1528	-
b2217	b1536	+
b2217	b1548	-
b2217	b1566	-
b2217	b1571	+
b2217	b1639	+
b2217	b1640	+
b2217	b1642	+
b2217	b1727	-
b2217	b1732	+
b2217	b1743	+
b2217	b1823	-
b2217	b1824	-
b2217	b1836	+
b2217	b1871	-
b2217	b1886	-
b2217	b1888	-
b2217	b1891	-
b2217	b1892	-
b2217	b1905	-
b2217	b1921	-
b2217	b1923	-
b2217	b1942	-
b2217	b1943	-
b2217	b1944	-
b2217	b1945	-
b2217	b1946	-
b2217	b1949	-
b2217	b1951	+
b2217	b2000	-
b2217	b2018	-
b2217	b2027	+
b2217	b2028	+
b2217	b2041	-
b2217	b2043	-
b2217	b2049	+
b2217	b2050	+
b2217	b2053	+
b2217	b2054	+
b2217	b2055	+
b2217	b2056	+
b2217	b2057	+
b2217	b2059	+
b2217	b2060	+
b2217	b2061	+
b2217	b2062	+
b2217	b2086	+
b2217	b2107	+
b2217	b2131	-
b2217	b2138	-
b2217	b2155	+
b2217	b2162	+
b2217	b2217	+
b2217	b2219	-
b2217	b2240	-
b2217	b2287	-
b2217	b2291	+
b2217	b2311	-
b2217	b2336	+
b2217	b2390	+
b2217	b2391	+
b2217	b2467	+
b2217	b2488	-
b2217	b2489	+
b2217	b2518	+
b2217	b2579	-
b2217	b2582	+
b2217	b2620	-
b2217	b2671	+
b2217	b2700	+
b2217	b2702	+
b2217	b2705	+
b2217	b2740	-
b2217	b2824	+
b2217	b2833	+
b2217	b2904	-
b2217	b2922	+
b2217	b2936	+
b2217	b2943	+
b2217	b2950	-
b2217	b2956	-
b2217	b2962	+
b2217	b2963	+
b2217	b2968	-
b2217	b2997	-
b2217	b3047	-
b2217	b3083	+
b2217	b3106	+
b2217	b3107	+
b2217	b3131	-
b2217	b3153	+
b2217	b3167	-
b2217	b3221	+
b2217	b3223	+
b2217	b3224	+
b2217	b3291	-
b2217	b3327	-
b2217	b3328	+
b2217	b3329	-
b2217	b3348	+
b2217	b3360	+
b2217	b3365	-
b2217	b3396	+
b2217	b3417	-
b2217	b3452	+
b2217	b3457	-
b2217	b3479	+
b2217	b3480	+
b2217	b3488	+
b2217	b3503	+
b2217	b3509	+
b2217	b3520	+
b2217	b3521	+
b2217	b3522	+
b2217	b3542	-
b2217	b3565	-
b2217	b3575	+
b2217	b3579	-
b2217	b3611	+
b2217	b3678	+
b2217	b3680	-
b2217	b3682	-
b2217	b3683	-
b2217	b3689	+
b2217	b3691	+
b2217	b3694	-
b2217	b3708	-
b2217	b3874	-
b2217	b3877	-
b2217	b3914	+
b2217	b3948	-
b2217	b3992	+
b2217	b4013	-
b2217	b4026	+
b2217	b4027	+
b2217	b4028	+
b2217	b4033	-
b2217	b4034	-
b2217	b4035	-
b2217	b4036	-
b2217	b4037	-
b2217	b4045	+
b2217	b4061	-
b2217	b4068	-
b2217	b4091	+
b2217	b4122	-
b2217	b4129	-
b2217	b4149	-
b2217	b4192	-
b2217	b4217	+
b2217	b4274	-
b2217	b4285	+
b2217	b4306	+
b2217	b4320	+
b2217	b4354	-
b2217	b4355	-
b2217	b4475	-
b2217	b4479	-
b2217	b4484	+
b2217	b4485	-
b2218	b0046	+
b2218	b0053	+
b2218	b0115	-
b2218	b0140	-
b2218	b0149	+
b2218	b0191	-
b2218	b0230	+
b2218	b0266	-
b2218	b0288	+
b2218	b0292	-
b2218	b0297	+
b2218	b0300	-
b2218	b0306	-
b2218	b0316	-
b2218	b0342	+
b2218	b0344	+
b2218	b0349	+
b2218	b0366	+
b2218	b0375	-
b2218	b0411	+
b2218	b0412	+
b2218	b0460	+
b2218	b0505	+
b2218	b0513	+
b2218	b0535	-
b2218	b0547	+
b2218	b0551	-
b2218	b0572	-
b2218	b0588	+
b2218	b0590	-
b2218	b0597	+
b2218	b0646	-
b2218	b0679	-
b2218	b0734	-
b2218	b0737	-
b2218	b0785	+
b2218	b0806	+
b2218	b0839	-
b2218	b0882	+
b2218	b0903	-
b2218	b0904	-
b2218	b0913	-
b2218	b0935	+
b2218	b0951	-
b2218	b0953	+
b2218	b0985	+
b2218	b1040	-
b2218	b1070	-
b2218	b1071	-
b2218	b1072	-
b2218	b1073	-
b2218	b1074	-
b2218	b1075	-
b2218	b1076	-
b2218	b1077	-
b2218	b1078	-
b2218	b1079	-
b2218	b1081	-
b2218	b1082	-
b2218	b1083	-
b2218	b1110	+
b2218	b1140	-
b2218	b1150	-
b2218	b1171	+
b2218	b1172	+
b2218	b1175	+
b2218	b1212	-
b2218	b1223	-
b2218	b1224	-
b2218	b1225	-
b2218	b1236	+
b2218	b1261	+
b2218	b1283	+
b2218	b1294	-
b2218	b1300	-
b2218	b1302	+
b2218	b1318	-
b2218	b1349	+
b2218	b1375	-
b2218	b1414	+
b2218	b1482	+
b2218	b1526	+
b2218	b1528	-
b2218	b1536	+
b2218	b1548	-
b2218	b1566	-
b2218	b1571	+
b2218	b1639	+
b2218	b1640	+
b2218	b1642	+
b2218	b1727	-
b2218	b1732	+
b2218	b1743	+
b2218	b1823	-
b2218	b1824	-
b2218	b1836	+
b2218	b1871	-
b2218	b1886	-
b2218	b1888	-
b2218	b1891	-
b2218	b1892	-
b2218	b1905	-
b2218	b1921	-
b2218	b1923	-
b2218	b1942	-
b2218	b1943	-
b2218	b1944	-
b2218	b1945	-
b2218	b1946	-
b2218	b1949	-
b2218	b1951	+
b2218	b2000	-
b2218	b2018	-
b2218	b2027	+
b2218	b2028	+
b2218	b2041	-
b2218	b2043	-
b2218	b2049	+
b2218	b2050	+
b2218	b2053	+
b2218	b2054	+
b2218	b2055	+
b2218	b2056	+
b2218	b2057	+
b2218	b2059	+
b2218	b2060	+
b2218	b2061	+
b2218	b2062	+
b2218	b2086	+
b2218	b2107	+
b2218	b2131	-
b2218	b2138	-
b2218	b2155	+
b2218	b2162	+
b2218	b2217	+
b2218	b2219	-
b2218	b2240	-
b2218	b2287	-
b2218	b2291	+
b2218	b2311	-
b2218	b2336	+
b2218	b2390	+
b2218	b2391	+
b2218	b2467	+
b2218	b2488	-
b2218	b2489	+
b2218	b2518	+
b2218	b2579	-
b2218	b2582	+
b2218	b2620	-
b2218	b2671	+
b2218	b2700	+
b2218	b2702	+
b2218	b2705	+
b2218	b2740	-
b2218	b2824	+
b2218	b2833	+
b2218	b2904	-
b2218	b2922	+
b2218	b2936	+
b2218	b2943	+
b2218	b2950	-
b2218	b2956	-
b2218	b2962	+
b2218	b2963	+
b2218	b2968	-
b2218	b2997	-
b2218	b3047	-
b2218	b3083	+
b2218	b3106	+
b2218	b3107	+
b2218	b3131	-
b2218	b3153	+
b2218	b3167	-
b2218	b3221	+
b2218	b3223	+
b2218	b3224	+
b2218	b3291	-
b2218	b3327	-
b2218	b3328	+
b2218	b3329	-
b2218	b3348	+
b2218	b3360	+
b2218	b3365	-
b2218	b3396	+
b2218	b3417	-
b2218	b3452	+
b2218	b3457	-
b2218	b3479	+
b2218	b3480	+
b2218	b3488	+
b2218	b3503	+
b2218	b3509	+
b2218	b3520	+
b2218	b3521	+
b2218	b3522	+
b2218	b3542	-
b2218	b3565	-
b2218	b3575	+
b2218	b3579	-
b2218	b3611	+
b2218	b3678	+
b2218	b3680	-
b2218	b3682	-
b2218	b3683	-
b2218	b3689	+
b2218	b3691	+
b2218	b3694	-
b2218	b3708	-
b2218	b3874	-
b2218	b3877	-
b2218	b3914	+
b2218	b3948	-
b2218	b3992	+
b2218	b4013	-
b2218	b4026	+
b2218	b4027	+
b2218	b4028	+
b2218	b4033	-
b2218	b4034	-
b2218	b4035	-
b2218	b4036	-
b2218	b4037	-
b2218	b4045	+
b2218	b4061	-
b2218	b4068	-
b2218	b4091	+
b2218	b4122	-
b2218	b4129	-
b2218	b4149	-
b2218	b4192	-
b2218	b4217	+
b2218	b4274	-
b2218	b4285	+
b2218	b4306	+
b2218	b4320	+
b2218	b4354	-
b2218	b4355	-
b2218	b4475	-
b2218	b4479	-
b2218	b4484	+
b2218	b4485	-
b2289	b1891	-
b2289	b1892	-
b2289	b4313	+
b2614	b1891	+
b2614	b1892	+
b3025	b1891	+
b3025	b1892	+
b3026	b1891	+
b3026	b1892	+
b3072	b0894	+
b3072	b0895	+
b3072	b0896	+
b3072	b1019	+
b3072	b1198	+
b3072	b1474	+
b3072	b1475	+
b3072	b1476	+
b3072	b1851	+
b3072	b2202	+
b3072	b2203	+
b3072	b2204	+
b3072	b2205	+
b3072	b2206	+
b3072	b2208	+
b3072	b2241	+
b3072	b2579	+
b3072	b3509	+
b3072	b3510	+
b3072	b4070	+
b3072	b4071	+
b3072	b4151	+
b3072	b4152	+
b3072	b4153	+
b3072	b4154	+
b3357	b0030	+
b3357	b0031	+
b3357	b0057	+
b3357	b0071	+
b3357	b0072	+
b3357	b0073	+
b3357	b0074	+
b3357	b0075	+
b3357	b0119	+
b3357	b0139	+
b3357	b0140	+
b3357	b0141	+
b3357	b0163	+
b3357	b0327	+
b3357	b0329	+
b3357	b0346	+
b3357	b0382	+
b3357	b0383	+
b3357	b0410	+
b3357	b0428	+
b3357	b0429	+
b3357	b0430	+
b3357	b0431	+
b3357	b0432	+
b3357	b0503	+
b3357	b0643	+
b3357	b0687	+
b3357	b0688	+
b3357	b0689	+
b3357	b0692	+
b3357	b0693	+
b3357	b0731	+
b3357	b0732	+
b3357	b0750	+
b3357	b0751	+
b3357	b0763	+
b3357	b0764	+
b3357	b0765	+
b3357	b0768	+
b3357	b0771	+
b3357	b0780	+
b3357	b0792	+
b3357	b0793	+
b3357	b0794	+
b3357	b0795	+
b3357	b0796	+
b3357	b0815	+
b3357	b0846	+
b3357	b0902	+
b3357	b1036	+
b3357	b1037	+
b3357	b1038	+
b3357	b1039	+
b3357	b1040	+
b3357	b1205	+
b3357	b1241	+
b3357	b1329	+
b3357	b1426	+
b3357	b1431	+
b3357	b1513	+
b3357	b1514	+
b3357	b1515	+
b3357	b1516	+
b3357	b1517	+
b3357	b1521	+
b3357	b1530	+
b3357	b1531	+
b3357	b1532	+
b3357	b1536	+
b3357	b1596	+
b3357	b1612	+
b3357	b1618	+
b3357	b1716	+
b3357	b1717	+
b3357	b1718	+
b3357	b1719	+
b3357	b1733	+
b3357	b1734	+
b3357	b1735	+
b3357	b1736	+
b3357	b1737	+
b3357	b1738	+
b3357	b1777	+
b3357	b1805	+
b3357	b1891	+
b3357	b1892	+
b3357	b1929	+
b3357	b1930	+
b3357	b1931	+
b3357	b1932	+
b3357	b1933	+
b3357	b1935	+
b3357	b2007	+
b3357	b2008	+
b3357	b2009	+
b3357	b2027	+
b3357	b2083	+
b3357	b2084	+
b3357	b2085	+
b3357	b2094	+
b3357	b2095	+
b3357	b2096	+
b3357	b2186	+
b3357	b2234	+
b3357	b2235	+
b3357	b2236	+
b3357	b2237	+
b3357	b2238	+
b3357	b2244	+
b3357	b2251	+
b3357	b2395	+
b3357	b2398	+
b3357	b2399	+
b3357	b2412	+
b3357	b2426	+
b3357	b2448	+
b3357	b2449	+
b3357	b2450	+
b3357	b2453	+
b3357	b2454	+
b3357	b2455	+
b3357	b2456	+
b3357	b2457	+
b3357	b2458	+
b3357	b2459	+
b3357	b2461	+
b3357	b2462	+
b3357	b2463	+
b3357	b2518	+
b3357	b2579	+
b3357	b2611	+
b3357	b2613	+
b3357	b2614	+
b3357	b2702	+
b3357	b2703	+
b3357	b2704	+
b3357	b2705	+
b3357	b2706	+
b3357	b2707	+
b3357	b2708	+
b3357	b2710	+
b3357	b2736	+
b3357	b2737	+
b3357	b2738	+
b3357	b2739	+
b3357	b2740	+
b3357	b2761	+
b3357	b2796	+
b3357	b2797	+
b3357	b2798	+
b3357	b2799	+
b3357	b2800	+
b3357	b2801	+
b3357	b2802	+
b3357	b2874	+
b3357	b2875	+
b3357	b2876	+
b3357	b2936	+
b3357	b2937	+
b3357	b2938	+
b3357	b2939	+
b3357	b2966	+
b3357	b2980	+
b3357	b2991	+
b3357	b2992	+
b3357	b2993	+
b3357	b2994	+
b3357	b2995	+
b3357	b2996	+
b3357	b2997	+
b3357	b3001	+
b3357	b3002	+
b3357	b3003	+
b3357	b3030	+
b3357	b3031	+
b3357	b3032	+
b3357	b3033	+
b3357	b3041	+
b3357	b3089	+
b3357	b3090	+
b3357	b3093	+
b3357	b3120	+
b3357	b3121	+
b3357	b3232	+
b3357	b3233	+
b3357	b3237	+
b3357	b3260	+
b3357	b3261	+
b3357	b3262	+
b3357	b3263	+
b3357	b3265	+
b3357	b3370	+
b3357	b3371	+
b3357	b3372	+
b3357	b3373	+
b3357	b3374	+
b3357	b3375	+
b3357	b3382	+
b3357	b3383	+
b3357	b3495	+
b3357	b3496	+
b3357	b3527	+
b3357	b3616	+
b3357	b3617	+
b3357	b3684	+
b3357	b3685	+
b3357	b3692	+
b3357	b3693	+
b3357	b3694	+
b3357	b3754	+
b3357	b3755	+
b3357	b3835	+
b3357	b3836	+
b3357	b3837	+
b3357	b3838	+
b3357	b3845	+
b3357	b3846	+
b3357	b3883	+
b3357	b3884	+
b3357	b3885	+
b3357	b3886	+
b3357	b3888	+
b3357	b3908	+
b3357	b3909	+
b3357	b3910	+
b3357	b3919	+
b3357	b4083	+
b3357	b4089	+
b3357	b4156	+
b3357	b4157	+
b3357	b4158	+
b3357	b4227	+
b3357	b4230	+
b3357	b4231	+
b3357	b4242	+
b3357	b4279	+
b3357	b4280	+
b3357	b4306	+
b3357	b4307	+
b3357	b4321	+
b3357	b4332	+
b3357	b4333	+
b3357	b4334	+
b3357	b4335	+
b3357	b4357	+
b3357	b4401	+
b3357	b4402	+
b3357	b4461	+
b3357	b4477	+
b3357	b4479	+
b3357	b4485	+
b3404	b0032	-
b3404	b0033	-
b3404	b0037	+
b3404	b0046	+
b3404	b0049	-
b3404	b0076	-
b3404	b0107	-
b3404	b0137	+
b3404	b0163	+
b3404	b0241	-
b3404	b0245	-
b3404	b0273	-
b3404	b0286	+
b3404	b0288	+
b3404	b0292	-
b3404	b0307	+
b3404	b0331	+
b3404	b0351	-
b3404	b0371	-
b3404	b0383	-
b3404	b0446	-
b3404	b0485	-
b3404	b0518	-
b3404	b0532	-
b3404	b0584	-
b3404	b0593	-
b3404	b0594	-
b3404	b0595	-
b3404	b0596	-
b3404	b0597	-
b3404	b0621	+
b3404	b0644	+
b3404	b0678	+
b3404	b0679	+
b3404	b0682	+
b3404	b0685	-
b3404	b0773	-
b3404	b0774	-
b3404	b0775	-
b3404	b0776	-
b3404	b0777	-
b3404	b0778	+
b3404	b0798	-
b3404	b0805	-
b3404	b0828	-
b3404	b0830	-
b3404	b0831	-
b3404	b0832	-
b3404	b0849	-
b3404	b0858	+
b3404	b0860	-
b3404	b0894	+
b3404	b0925	+
b3404	b0929	-
b3404	b0935	+
b3404	b0940	-
b3404	b0994	+
b3404	b0998	-
b3404	b0999	-
b3404	b1002	+
b3404	b1020	-
b3404	b1022	-
b3404	b1040	+
b3404	b1075	-
b3404	b1079	-
b3404	b1081	-
b3404	b1112	-
b3404	b1183	-
b3404	b1205	+
b3404	b1223	+
b3404	b1224	+
b3404	b1283	-
b3404	b1308	+
b3404	b1377	+
b3404	b1427	+
b3404	b1468	+
b3404	b1474	+
b3404	b1475	+
b3404	b1482	-
b3404	b1521	+
b3404	b1526	+
b3404	b1548	-
b3404	b1565	-
b3404	b1568	-
b3404	b1597	-
b3404	b1616	+
b3404	b1623	+
b3404	b1634	+
b3404	b1730	-
b3404	b1743	-
b3404	b1817	+
b3404	b1819	+
b3404	b1878	-
b3404	b1891	-
b3404	b1892	-
b3404	b1918	-
b3404	b1920	-
b3404	b1926	-
b3404	b1940	-
b3404	b1943	-
b3404	b1949	-
b3404	b1950	-
b3404	b2012	-
b3404	b2013	-
b3404	b2028	-
b3404	b2102	+
b3404	b2106	-
b3404	b2116	+
b3404	b2122	-
b3404	b2129	-
b3404	b2135	-
b3404	b2141	+
b3404	b2150	+
b3404	b2155	-
b3404	b2164	-
b3404	b2194	+
b3404	b2208	+
b3404	b2213	+
b3404	b2215	+
b3404	b2219	+
b3404	b2220	+
b3404	b2224	+
b3404	b2251	-
b3404	b2254	-
b3404	b2270	-
b3404	b2308	-
b3404	b2370	-
b3404	b2373	+
b3404	b2399	+
b3404	b2412	-
b3404	b2414	-
b3404	b2421	-
b3404	b2422	-
b3404	b2423	-
b3404	b2424	-
b3404	b2425	-
b3404	b2426	+
b3404	b2427	+
b3404	b2487	-
b3404	b2572	+
b3404	b2573	+
b3404	b2574	+
b3404	b2578	+
b3404	b2579	+
b3404	b2592	+
b3404	b2597	+
b3404	b2669	+
b3404	b2674	-
b3404	b2677	-
b3404	b2678	-
b3404	b2700	-
b3404	b2702	+
b3404	b2705	+
b3404	b2719	-
b3404	b2726	+
b3404	b2750	-
b3404	b2751	-
b3404	b2752	-
b3404	b2759	-
b3404	b2762	-
b3404	b2763	-
b3404	b2764	-
b3404	b2766	+
b3404	b2773	-
b3404	b2774	-
b3404	b2802	+
b3404	b2809	+
b3404	b2862	-
b3404	b2869	+
b3404	b2957	+
b3404	b3060	+
b3404	b3079	+
b3404	b3087	+
b3404	b3089	-
b3404	b3101	+
b3404	b3117	+
b3404	b3118	+
b3404	b3137	-
b3404	b3161	-
b3404	b3172	-
b3404	b3212	-
b3404	b3213	-
b3404	b3223	+
b3404	b3224	+
b3404	b3226	+
b3404	b3257	-
b3404	b3325	+
b3404	b3365	+
b3404	b3376	+
b3404	b3377	-
b3404	b3381	-
b3404	b3391	+
b3404	b3405	+
b3404	b3406	-
b3404	b3409	+
b3404	b3450	-
b3404	b3451	-
b3404	b3453	-
b3404	b3456	-
b3404	b3478	+
b3404	b3484	-
b3404	b3496	+
b3404	b3513	+
b3404	b3520	+
b3404	b3541	-
b3404	b3561	-
b3404	b3562	-
b3404	b3579	-
b3404	b3584	+
b3404	b3667	-
b3404	b3708	+
b3404	b3744	-
b3404	b3751	+
b3404	b3771	-
b3404	b3774	-
b3404	b3775	-
b3404	b3827	-
b3404	b3880	+
b3404	b3895	+
b3404	b3903	-
b3404	b3951	-
b3404	b3958	-
b3404	b3992	+
b3404	b4027	-
b3404	b4079	+
b3404	b4081	-
b3404	b4105	-
b3404	b4109	-
b3404	b4112	-
b3404	b4113	-
b3404	b4114	-
b3404	b4118	+
b3404	b4122	+
b3404	b4128	-
b3404	b4153	+
b3404	b4154	+
b3404	b4157	+
b3404	b4183	-
b3404	b4189	+
b3404	b4191	+
b3404	b4267	-
b3404	b4308	-
b3404	b4310	+
b3404	b4314	-
b3404	b4315	-
b3404	b4316	-
b3404	b4350	+
b3404	b4354	-
b3404	b4355	-
b3404	b4357	+
b3404	b4411	-
b3404	b4463	-
b3404	b4470	+
b3405	b0032	-
b3405	b0033	-
b3405	b0037	+
b3405	b0046	+
b3405	b0049	-
b3405	b0076	-
b3405	b0107	-
b3405	b0137	+
b3405	b0163	+
b3405	b0241	-
b3405	b0245	-
b3405	b0273	-
b3405	b0286	+
b3405	b0288	+
b3405	b0292	-
b3405	b0307	+
b3405	b0331	+
b3405	b0351	-
b3405	b0371	-
b3405	b0383	-
b3405	b0446	-
b3405	b0485	-
b3405	b0518	-
b3405	b0532	-
b3405	b0584	-
b3405	b0593	-
b3405	b0594	-
b3405	b0595	-
b3405	b0596	-
b3405	b0597	-
b3405	b0621	+
b3405	b0644	+
b3405	b0678	+
b3405	b0679	+
b3405	b0682	+
b3405	b0685	-
b3405	b0773	-
b3405	b0774	-
b3405	b0775	-
b3405	b0776	-
b3405	b0777	-
b3405	b0778	+
b3405	b0798	-
b3405	b0805	-
b3405	b0828	-
b3405	b0830	-
b3405	b0831	-
b3405	b0832	-
b3405	b0849	-
b3405	b0858	+
b3405	b0860	-
b3405	b0894	+
b3405	b0925	+
b3405	b0929	-
b3405	b0935	+
b3405	b0940	-
b3405	b0994	+
b3405	b0998	-
b3405	b0999	-
b3405	b1002	+
b3405	b1020	-
b3405	b1022	-
b3405	b1040	+
b3405	b1075	-
b3405	b1079	-
b3405	b1081	-
b3405	b1112	-
b3405	b1183	-
b3405	b1205	+
b3405	b1223	+
b3405	b1224	+
b3405	b1283	-
b3405	b1308	+
b3405	b1377	+
b3405	b1427	+
b3405	b1468	+
b3405	b1474	+
b3405	b1475	+
b3405	b1482	-
b3405	b1521	+
b3405	b1526	+
b3405	b1548	-
b3405	b1565	-
b3405	b1568	-
b3405	b1597	-
b3405	b1616	+
b3405	b1623	+
b3405	b1634	+
b3405	b1730	-
b3405	b1743	-
b3405	b1817	+
b3405	b1819	+
b3405	b1878	-
b3405	b1891	-
b3405	b1892	-
b3405	b1918	-
b3405	b1920	-
b3405	b1926	-
b3405	b1940	-
b3405	b1943	-
b3405	b1949	-
b3405	b1950	-
b3405	b2012	-
b3405	b2013	-
b3405	b2028	-
b3405	b2102	+
b3405	b2106	-
b3405	b2116	+
b3405	b2122	-
b3405	b2129	-
b3405	b2135	-
b3405	b2141	+
b3405	b2150	+
b3405	b2155	-
b3405	b2164	-
b3405	b2194	+
b3405	b2208	+
b3405	b2213	+
b3405	b2215	+
b3405	b2219	+
b3405	b2220	+
b3405	b2224	+
b3405	b2251	-
b3405	b2254	-
b3405	b2270	-
b3405	b2308	-
b3405	b2370	-
b3405	b2373	+
b3405	b2399	+
b3405	b2412	-
b3405	b2414	-
b3405	b2421	-
b3405	b2422	-
b3405	b2423	-
b3405	b2424	-
b3405	b2425	-
b3405	b2426	+
b3405	b2427	+
b3405	b2487	-
b3405	b2572	+
b3405	b2573	+
b3405	b2574	+
b3405	b2578	+
b3405	b2579	+
b3405	b2592	+
b3405	b2597	+
b3405	b2669	+
b3405	b2674	-
b3405	b2677	-
b3405	b2678	-
b3405	b2700	-
b3405	b2702	+
b3405	b2705	+
b3405	b2719	-
b3405	b2726	+
b3405	b2750	-
b3405	b2751	-
b3405	b2752	-
b3405	b2759	-
b3405	b2762	-
b3405	b2763	-
b3405	b2764	-
b3405	b2766	+
b3405	b2773	-
b3405	b2774	-
b3405	b2802	+
b3405	b2809	+
b3405	b2862	-
b3405	b2869	+
b3405	b2957	+
b3405	b3060	+
b3405	b3079	+
b3405	b3087	+
b3405	b3089	-
b3405	b3101	+
b3405	b3117	+
b3405	b3118	+
b3405	b3137	-
b3405	b3161	-
b3405	b3172	-
b3405	b3212	-
b3405	b3213	-
b3405	b3223	+
b3405	b3224	+
b3405	b3226	+
b3405	b3257	-
b3405	b3325	+
b3405	b3365	+
b3405	b3376	+
b3405	b3377	-
b3405	b3381	-
b3405	b3391	+
b3405	b3405	+
b3405	b3406	-
b3405	b3409	+
b3405	b3450	-
b3405	b3451	-
b3405	b3453	-
b3405	b3456	-
b3405	b3478	+
b3405	b3484	-
b3405	b3496	+
b3405	b3513	+
b3405	b3520	+
b3405	b3541	-
b3405	b3561	-
b3405	b3562	-
b3405	b3579	-
b3405	b3584	+
b3405	b3667	-
b3405	b3708	+
b3405	b3744	-
b3405	b3751	+
b3405	b3771	-
b3405	b3774	-
b3405	b3775	-
b3405	b3827	-
b3405	b3880	+
b3405	b3895	+
b3405	b3903	-
b3405	b3951	-
b3405	b3958	-
b3405	b3992	+
b3405	b4027	-
b3405	b4079	+
b3405	b4081	-
b3405	b4105	-
b3405	b4109	-
b3405	b4112	-
b3405	b4113	-
b3405	b4114	-
b3405	b4118	+
b3405	b4122	+
b3405	b4128	-
b3405	b4153	+
b3405	b4154	+
b3405	b4157	+
b3405	b4183	-
b3405	b4189	+
b3405	b4191	+
b3405	b4267	-
b3405	b4308	-
b3405	b4310	+
b3405	b4314	-
b3405	b4315	-
b3405	b4316	-
b3405	b4350	+
b3405	b4354	-
b3405	b4355	-
b3405	b4357	+
b3405	b4411	-
b3405	b4463	-
b3405	b4470	+
b3702	b1891	+
b3702	b1892	+
b3911	b1040	-
b3911	b1041	-
b3912	b1040	-
b3912	b1041	-
b4313	b4314	-
b4480	b1891	-
b4480	b1892	-
bxxx1	b1891	+
bxxx1	b1892	+
