# Supplementary material for: BISON: bio-interface for the semi-global analysis of network patterns
Source: Source Code Biol Med. 2006 Nov 29;1:8. doi: 10.1186/1751-0473-1-8 (PMC1698476; doi:10.1186/1751-0473-1-8)
Supplement: Additional File 1 — The BISON package contains the BISON application, example data from the paper, and the source code for BISON and the SGR pattern mining Perl library. The contents of the archive are further explained within the README.TXT file. [file 1751-0473-1-8-S1.zip › bison-1.0.0/default_data/regulon.net]

b0020	b0019	+
b0020	b1482	+
b0034	b0035	+
b0034	b0036	+
b0034	b0037	+
b0034	b0038	+
b0034	b0039	+
b0034	b0040	+
b0034	b0041	+
b0034	b0042	+
b0034	b0043	+
b0034	b0044	+
b0064	b0061	+
b0064	b0061	-
b0064	b0062	+
b0064	b0062	-
b0064	b0063	+
b0064	b0063	-
b0064	b0064	+
b0064	b0064	-
b0064	b0396	+
b0064	b1900	+
b0064	b1901	+
b0064	b2841	+
b0064	b4460	+
b0076	b0071	+
b0076	b0072	+
b0076	b0073	+
b0076	b0074	+
b0076	b0075	+
b0080	b1136	+
b0080	b1241	-
b0080	b1676	-
b0080	b1702	+
b0080	b1850	-
b0080	b1851	-
b0080	b2167	-
b0080	b2168	-
b0080	b2169	-
b0080	b2415	+
b0080	b2415	-
b0080	b2416	+
b0080	b2416	-
b0080	b2417	+
b0080	b2417	-
b0080	b2926	-
b0080	b2927	-
b0080	b3365	-
b0080	b3366	-
b0080	b3367	-
b0080	b3368	-
b0080	b3403	+
b0080	b3599	-
b0080	b3600	-
b0080	b3601	-
b0080	b3916	-
b0080	b4014	+
b0080	b4015	+
b0080	b4016	+
b0113	b0113	-
b0113	b0114	-
b0113	b0115	-
b0113	b0116	-
b0113	b2579	-
b0113	b3603	+
b0113	b3604	+
b0113	b3605	+
b0162	b0162	+
b0162	b2787	+
b0162	b2788	+
b0162	b2789	+
b0162	b3123	+
b0162	b3124	+
b0162	b3125	+
b0162	b3126	+
b0162	b3127	+
b0162	b3128	+
b0313	b0311	-
b0313	b0312	-
b0313	b0313	-
b0313	b0314	-
b0338	b0338	-
b0338	b0339	+
b0338	b0340	+
b0338	b0341	+
b0345	b0342	-
b0345	b0343	-
b0345	b0344	-
b0346	b0347	+
b0346	b0348	+
b0346	b0349	+
b0346	b0350	+
b0346	b0351	+
b0346	b0352	+
b0399	b0241	+
b0399	b0383	+
b0399	b0384	+
b0399	b0399	+
b0399	b0400	+
b0399	b1020	+
b0399	b1597	+
b0399	b2916	+
b0399	b3449	+
b0399	b3449	-
b0399	b3450	+
b0399	b3450	-
b0399	b3451	+
b0399	b3451	-
b0399	b3452	+
b0399	b3452	-
b0399	b3453	+
b0399	b3453	-
b0399	b3724	+
b0399	b3725	+
b0399	b3726	+
b0399	b3727	+
b0399	b3728	+
b0399	b4030	+
b0399	b4092	+
b0399	b4093	+
b0399	b4094	+
b0399	b4095	+
b0399	b4096	+
b0399	b4097	+
b0399	b4098	+
b0399	b4099	+
b0399	b4100	+
b0399	b4101	+
b0399	b4102	+
b0399	b4103	+
b0399	b4104	+
b0399	b4105	+
b0399	b4106	+
b0440	b0687	-
b0440	b0756	-
b0440	b0757	-
b0440	b0758	-
b0440	b0759	-
b0440	b4439	+
b0487	b0123	+
b0487	b0484	+
b0564	b0972	+
b0564	b0973	+
b0564	b0974	+
b0564	b0975	+
b0564	b0976	+
b0564	b0977	+
b0564	b0978	+
b0564	b0979	+
b0564	b0980	+
b0566	b0929	+
b0566	b2215	+
b0571	b0572	+
b0571	b0573	+
b0571	b0574	+
b0571	b0575	+
b0623	b3556	-
b0676	b0675	-
b0676	b0676	-
b0676	b0677	-
b0676	b0678	-
b0676	b0679	-
b0676	b1733	-
b0676	b1734	-
b0676	b1735	-
b0676	b1736	-
b0676	b1737	-
b0676	b1738	-
b0676	b1817	-
b0676	b1818	-
b0676	b1819	-
b0676	b3729	+
b0676	b3729	-
b0676	b3730	+
b0676	b3730	-
b0676	b4311	-
b0683	b0150	-
b0683	b0151	-
b0683	b0152	-
b0683	b0153	-
b0683	b0583	-
b0683	b0584	-
b0683	b0585	-
b0683	b0586	-
b0683	b0587	-
b0683	b0588	-
b0683	b0589	-
b0683	b0590	-
b0683	b0591	+
b0683	b0591	-
b0683	b0592	-
b0683	b0593	-
b0683	b0594	-
b0683	b0595	-
b0683	b0596	-
b0683	b0597	-
b0683	b0683	-
b0683	b0755	-
b0683	b0805	-
b0683	b1102	-
b0683	b1252	+
b0683	b1252	-
b0683	b2155	-
b0683	b2671	-
b0683	b2673	-
b0683	b2674	-
b0683	b2675	-
b0683	b2676	-
b0683	b3005	-
b0683	b3006	-
b0683	b3440	-
b0683	b3908	-
b0683	b4122	+
b0683	b4287	-
b0683	b4288	-
b0683	b4289	-
b0683	b4290	-
b0683	b4291	-
b0683	b4292	-
b0683	b4293	-
b0694	b0696	+
b0694	b0697	+
b0694	b0698	+
b0730	b0730	-
b0730	b0731	-
b0730	b0732	-
b0761	b0763	-
b0761	b0764	-
b0761	b0765	-
b0761	b0781	+
b0761	b0782	+
b0761	b0783	+
b0761	b0784	+
b0761	b0785	+
b0761	b0894	-
b0761	b0895	-
b0761	b0896	-
b0761	b1221	+
b0761	b1222	+
b0761	b2194	+
b0761	b2195	+
b0761	b2196	+
b0761	b2197	+
b0761	b2198	+
b0761	b2199	+
b0761	b2200	+
b0761	b2201	+
b0761	b2202	+
b0761	b2203	+
b0761	b2204	+
b0761	b2205	+
b0761	b2206	+
b0761	b2207	+
b0761	b2208	+
b0761	b2718	+
b0761	b2719	+
b0761	b2720	+
b0761	b2721	+
b0761	b2722	+
b0761	b2723	+
b0761	b2724	+
b0761	b2725	+
b0840	b0411	-
b0840	b2964	-
b0840	b4381	-
b0840	b4382	-
b0840	b4383	-
b0840	b4384	-
b0889	b0071	+
b0889	b0072	+
b0889	b0073	+
b0889	b0074	+
b0889	b0075	+
b0889	b0077	+
b0889	b0078	+
b0889	b0889	-
b0889	b0907	+
b0889	b0908	+
b0889	b0929	+
b0889	b1189	+
b0889	b1189	-
b0889	b1190	+
b0889	b1190	-
b0889	b1243	-
b0889	b1244	-
b0889	b1245	-
b0889	b1246	-
b0889	b1247	-
b0889	b1482	+
b0889	b1482	-
b0889	b1814	-
b0889	b2163	+
b0889	b2215	-
b0889	b2659	+
b0889	b2660	+
b0889	b2661	+
b0889	b2662	+
b0889	b2663	+
b0889	b2669	+
b0889	b2903	+
b0889	b2904	+
b0889	b2905	+
b0889	b2913	+
b0889	b2913	-
b0889	b3212	+
b0889	b3213	+
b0889	b3214	+
b0889	b3418	+
b0889	b3454	-
b0889	b3455	-
b0889	b3456	-
b0889	b3457	-
b0889	b3458	-
b0889	b3460	-
b0889	b3616	+
b0889	b3616	-
b0889	b3617	+
b0889	b3617	-
b0889	b3766	-
b0889	b3769	-
b0889	b3770	-
b0889	b3771	-
b0889	b3772	-
b0889	b4129	-
b0889	b4187	-
b0889	b4313	+
b0889	b4314	+
b0889	b4315	+
b0889	b4316	+
b0889	b4317	+
b0889	b4318	+
b0889	b4319	+
b0889	b4320	+
b0889	b4376	-
b0889	b4439	-
b0889	b4488	-
b0912	b0032	+
b0912	b0032	-
b0912	b0033	+
b0912	b0033	-
b0912	b0035	-
b0912	b0036	-
b0912	b0037	-
b0912	b0038	-
b0912	b0039	-
b0912	b0040	-
b0912	b0124	+
b0912	b0125	-
b0912	b0139	+
b0912	b0140	+
b0912	b0553	-
b0912	b0720	+
b0912	b0726	-
b0912	b0727	-
b0912	b0728	-
b0912	b0729	-
b0912	b0809	+
b0912	b0810	+
b0912	b0811	+
b0912	b0812	+
b0912	b0894	-
b0912	b0895	-
b0912	b0896	-
b0912	b0903	+
b0912	b0904	+
b0912	b0912	-
b0912	b0929	+
b0912	b0929	-
b0912	b1109	-
b0912	b1210	+
b0912	b1223	+
b0912	b1224	+
b0912	b1225	+
b0912	b1226	+
b0912	b1227	+
b0912	b1304	+
b0912	b1305	+
b0912	b1306	+
b0912	b1307	+
b0912	b1308	+
b0912	b1387	+
b0912	b1388	+
b0912	b1389	+
b0912	b1390	+
b0912	b1391	+
b0912	b1392	+
b0912	b1393	+
b0912	b1394	+
b0912	b1395	+
b0912	b1396	+
b0912	b1397	+
b0912	b1398	+
b0912	b1480	+
b0912	b1656	-
b0912	b1712	-
b0912	b1739	-
b0912	b1907	-
b0912	b2163	+
b0912	b2215	-
b0912	b2276	-
b0912	b2277	-
b0912	b2278	-
b0912	b2279	-
b0912	b2280	-
b0912	b2281	-
b0912	b2282	-
b0912	b2283	-
b0912	b2284	-
b0912	b2285	-
b0912	b2286	-
b0912	b2287	-
b0912	b2288	-
b0912	b2435	-
b0912	b2436	-
b0912	b2710	+
b0912	b2710	-
b0912	b2711	+
b0912	b2711	-
b0912	b2718	+
b0912	b2719	+
b0912	b2720	+
b0912	b2721	+
b0912	b2722	+
b0912	b2723	+
b0912	b2724	+
b0912	b2725	+
b0912	b2726	+
b0912	b2727	+
b0912	b2728	+
b0912	b2729	+
b0912	b2730	+
b0912	b2975	+
b0912	b2976	+
b0912	b2977	+
b0912	b2979	+
b0912	b3073	+
b0912	b3073	-
b0912	b3113	+
b0912	b3114	+
b0912	b3115	+
b0912	b3116	+
b0912	b3117	+
b0912	b3118	+
b0912	b3161	-
b0912	b3260	+
b0912	b3261	+
b0912	b3365	-
b0912	b3366	-
b0912	b3367	-
b0912	b3368	-
b0912	b3404	-
b0912	b3405	-
b0912	b3421	+
b0912	b3540	+
b0912	b3541	+
b0912	b3542	+
b0912	b3543	+
b0912	b3544	+
b0912	b3574	-
b0912	b3575	+
b0912	b3576	+
b0912	b3577	+
b0912	b3578	+
b0912	b3579	+
b0912	b3580	+
b0912	b3581	+
b0912	b3582	+
b0912	b3583	+
b0912	b3686	+
b0912	b3724	+
b0912	b3725	+
b0912	b3726	+
b0912	b3727	+
b0912	b3728	+
b0912	b3766	+
b0912	b3766	-
b0912	b3769	+
b0912	b3769	-
b0912	b3770	+
b0912	b3770	-
b0912	b3771	+
b0912	b3771	-
b0912	b3772	+
b0912	b3772	-
b0912	b3908	-
b0912	b4014	+
b0912	b4015	+
b0912	b4016	+
b0912	b4039	-
b0912	b4040	-
b0912	b4050	+
b0912	b4067	+
b0912	b4067	-
b0912	b4068	+
b0912	b4068	-
b0912	b4069	+
b0912	b4069	-
b0912	b4070	-
b0912	b4071	-
b0912	b4072	-
b0912	b4073	-
b0912	b4074	-
b0912	b4075	-
b0912	b4076	-
b0912	b4117	+
b0912	b4192	-
b0912	b4193	-
b0912	b4194	-
b0912	b4195	-
b0912	b4196	-
b0912	b4197	-
b0912	b4198	-
b0912	b4314	+
b0912	b4315	+
b0912	b4316	+
b0912	b4317	+
b0912	b4318	+
b0912	b4319	+
b0912	b4320	+
b0912	b4376	-
b0912	b4439	-
b0912	b4467	+
b0912	b4468	+
b0912	b4471	+
b0912	b4475	+
b0912	b4488	+
b0912	b4488	-
b0995	b0995	-
b0995	b0996	+
b0995	b0997	+
b0995	b0998	+
b0995	b3509	+
b0995	b3510	+
b0995	b3516	-
b0995	b3517	-
b0995	b3707	+
b0995	b3708	+
b0995	b3709	+
b1014	b1014	-
b1040	b1037	+
b1040	b1038	+
b1040	b1039	+
b1040	b1040	+
b1040	b1041	+
b1040	b1042	+
b1130	b1129	+
b1130	b1130	+
b1130	b1826	+
b1130	b4241	-
b1130	b4242	+
b1187	b0954	+
b1187	b1805	-
b1187	b2323	+
b1187	b2341	+
b1187	b2342	+
b1187	b2344	-
b1187	b3495	-
b1187	b3845	-
b1187	b3846	-
b1187	b4018	+
b1221	b0034	-
b1221	b0826	+
b1221	b0827	+
b1221	b0872	+
b1221	b0873	+
b1221	b0886	+
b1221	b0887	+
b1221	b0894	-
b1221	b0895	-
b1221	b0896	-
b1221	b0903	-
b1221	b0904	-
b1221	b0972	-
b1221	b0973	-
b1221	b0974	-
b1221	b0975	-
b1221	b0976	-
b1221	b0977	-
b1221	b0996	-
b1221	b0997	-
b1221	b0998	-
b1221	b1223	+
b1221	b1224	+
b1221	b1225	+
b1221	b1226	+
b1221	b1227	+
b1221	b1241	-
b1221	b1474	+
b1221	b1475	+
b1221	b1476	+
b1221	b2194	-
b1221	b2195	-
b1221	b2196	-
b1221	b2197	-
b1221	b2198	-
b1221	b2199	-
b1221	b2200	-
b1221	b2201	-
b1221	b2202	-
b1221	b2203	-
b1221	b2204	-
b1221	b2205	-
b1221	b2206	-
b1221	b2207	-
b1221	b2208	-
b1221	b2276	+
b1221	b2277	+
b1221	b2278	+
b1221	b2279	+
b1221	b2280	+
b1221	b2281	+
b1221	b2282	+
b1221	b2283	+
b1221	b2284	+
b1221	b2285	+
b1221	b2286	+
b1221	b2287	+
b1221	b2288	+
b1221	b2710	-
b1221	b2711	-
b1221	b2990	-
b1221	b2991	-
b1221	b2992	-
b1221	b2993	-
b1221	b2994	-
b1221	b2995	-
b1221	b2996	-
b1221	b2997	-
b1221	b3365	+
b1221	b3366	+
b1221	b3367	+
b1221	b3368	+
b1221	b4070	+
b1221	b4070	-
b1221	b4071	+
b1221	b4071	-
b1221	b4072	+
b1221	b4072	-
b1221	b4073	+
b1221	b4073	-
b1221	b4074	+
b1221	b4074	-
b1221	b4075	+
b1221	b4075	-
b1221	b4076	+
b1221	b4076	-
b1221	b4079	-
b1221	b4122	-
b1221	b4123	-
b1221	b4151	-
b1221	b4152	-
b1221	b4153	-
b1221	b4154	-
b1237	b0019	-
b1237	b0201	-
b1237	b0202	-
b1237	b0203	-
b1237	b0204	-
b1237	b0205	-
b1237	b0342	-
b1237	b0343	-
b1237	b0344	-
b1237	b0435	-
b1237	b0733	-
b1237	b0734	-
b1237	b0756	-
b1237	b0757	-
b1237	b0758	-
b1237	b0759	-
b1237	b0880	+
b1237	b0921	+
b1237	b0922	+
b1237	b0923	+
b1237	b0924	+
b1237	b1182	+
b1237	b1182	-
b1237	b1237	-
b1237	b1656	-
b1237	b1891	+
b1237	b1892	+
b1237	b1920	+
b1237	b1921	+
b1237	b1922	+
b1237	b1923	+
b1237	b1951	-
b1237	b2535	+
b1237	b2588	-
b1237	b2589	-
b1237	b2590	-
b1237	b2591	-
b1237	b2659	+
b1237	b2660	+
b1237	b2661	+
b1237	b2662	+
b1237	b2663	+
b1237	b2669	-
b1237	b2677	-
b1237	b2678	-
b1237	b2679	-
b1237	b3272	-
b1237	b3273	-
b1237	b3274	-
b1237	b3275	-
b1237	b3276	-
b1237	b3277	-
b1237	b3278	-
b1237	b3338	-
b1237	b3365	-
b1237	b3366	-
b1237	b3367	-
b1237	b3368	-
b1237	b3516	-
b1237	b3517	-
b1237	b3721	-
b1237	b3722	-
b1237	b3723	-
b1237	b3756	-
b1237	b3757	-
b1237	b3758	-
b1237	b3759	-
b1237	b3968	-
b1237	b3969	-
b1237	b3970	-
b1237	b3971	-
b1237	b4117	-
b1237	b4131	-
b1237	b4132	-
b1237	b4313	-
b1237	b4314	+
b1237	b4314	-
b1237	b4315	+
b1237	b4315	-
b1237	b4316	+
b1237	b4316	-
b1237	b4317	+
b1237	b4317	-
b1237	b4318	+
b1237	b4318	-
b1237	b4319	+
b1237	b4319	-
b1237	b4320	+
b1237	b4320	-
b1237	b4439	-
b1275	b0365	+
b1275	b0366	+
b1275	b0367	+
b1275	b0368	+
b1275	b1275	-
b1275	b1987	+
b1275	b2414	+
b1275	b2421	+
b1275	b2422	+
b1275	b2423	+
b1275	b2424	+
b1275	b2425	+
b1275	b2750	+
b1275	b2751	+
b1275	b2752	+
b1275	b2762	+
b1275	b2763	+
b1275	b2764	+
b1303	b1304	+
b1303	b1305	+
b1303	b1306	+
b1303	b1307	+
b1303	b1308	+
b1303	b4050	+
b1323	b0112	-
b1323	b0388	-
b1323	b0389	-
b1323	b0390	-
b1323	b0754	-
b1323	b1323	-
b1323	b1907	+
b1323	b1907	-
b1323	b2600	-
b1323	b2601	-
b1323	b3161	+
b1323	b4054	-
b1334	b0034	+
b1334	b0113	+
b1334	b0113	-
b1334	b0114	+
b1334	b0114	-
b1334	b0115	+
b1334	b0115	-
b1334	b0116	+
b1334	b0116	-
b1334	b0428	-
b1334	b0429	-
b1334	b0430	-
b1334	b0431	-
b1334	b0432	-
b1334	b0621	+
b1334	b0721	-
b1334	b0722	-
b1334	b0723	-
b1334	b0724	-
b1334	b0725	-
b1334	b0726	-
b1334	b0727	-
b1334	b0728	-
b1334	b0729	-
b1334	b0733	+
b1334	b0733	-
b1334	b0734	+
b1334	b0734	-
b1334	b0781	+
b1334	b0782	+
b1334	b0783	+
b1334	b0784	+
b1334	b0785	+
b1334	b0826	-
b1334	b0827	-
b1334	b0872	+
b1334	b0873	+
b1334	b0886	+
b1334	b0887	+
b1334	b0894	+
b1334	b0895	+
b1334	b0896	+
b1334	b0903	+
b1334	b0904	+
b1334	b1109	-
b1334	b1136	-
b1334	b1182	+
b1334	b1210	-
b1334	b1221	-
b1334	b1222	-
b1334	b1223	+
b1334	b1224	+
b1334	b1225	+
b1334	b1226	+
b1334	b1227	+
b1334	b1241	+
b1334	b1276	-
b1334	b1324	-
b1334	b1334	-
b1334	b1474	+
b1334	b1474	-
b1334	b1475	+
b1334	b1475	-
b1334	b1476	+
b1334	b1476	-
b1334	b1612	-
b1334	b2163	-
b1334	b2194	+
b1334	b2195	+
b1334	b2196	+
b1334	b2197	+
b1334	b2198	+
b1334	b2199	+
b1334	b2200	+
b1334	b2201	+
b1334	b2202	+
b1334	b2203	+
b1334	b2204	+
b1334	b2205	+
b1334	b2206	+
b1334	b2207	+
b1334	b2208	+
b1334	b2239	+
b1334	b2240	+
b1334	b2241	+
b1334	b2242	+
b1334	b2243	+
b1334	b2276	-
b1334	b2277	-
b1334	b2278	-
b1334	b2279	-
b1334	b2280	-
b1334	b2281	-
b1334	b2282	-
b1334	b2283	-
b1334	b2284	-
b1334	b2285	-
b1334	b2286	-
b1334	b2287	-
b1334	b2288	-
b1334	b2481	-
b1334	b2482	-
b1334	b2483	-
b1334	b2484	-
b1334	b2485	-
b1334	b2486	-
b1334	b2487	-
b1334	b2488	-
b1334	b2489	-
b1334	b2490	-
b1334	b2552	-
b1334	b2579	+
b1334	b2579	-
b1334	b2710	-
b1334	b2711	-
b1334	b2727	+
b1334	b2728	+
b1334	b2729	+
b1334	b2730	+
b1334	b2957	+
b1334	b3365	+
b1334	b3366	+
b1334	b3367	+
b1334	b3368	+
b1334	b3476	+
b1334	b3477	+
b1334	b3478	+
b1334	b3479	+
b1334	b3480	+
b1334	b3481	+
b1334	b3908	-
b1334	b4039	-
b1334	b4040	-
b1334	b4070	+
b1334	b4071	+
b1334	b4072	+
b1334	b4073	+
b1334	b4074	+
b1334	b4075	+
b1334	b4076	+
b1334	b4122	+
b1334	b4123	+
b1334	b4138	+
b1334	b4139	+
b1334	b4151	+
b1334	b4152	+
b1334	b4153	+
b1334	b4154	+
b1334	b4237	+
b1334	b4238	+
b1334	b4401	+
b1334	b4401	-
b1399	b1387	-
b1399	b1388	-
b1399	b1389	-
b1399	b1390	-
b1399	b1391	-
b1399	b1392	-
b1399	b1393	-
b1399	b1394	-
b1399	b1395	-
b1399	b1396	-
b1399	b1397	-
b1399	b1398	-
b1499	b3512	+
b1530	b1530	-
b1530	b1531	-
b1530	b1532	-
b1531	b0462	+
b1531	b0463	+
b1531	b0578	+
b1531	b0871	+
b1531	b0950	+
b1531	b0951	+
b1531	b1014	+
b1531	b1530	+
b1531	b1531	+
b1531	b1532	+
b1531	b1611	+
b1531	b1852	+
b1531	b2159	+
b1531	b2237	+
b1531	b3506	-
b1531	b3908	+
b1531	b3924	+
b1531	b4439	+
b1594	b1101	-
b1594	b1594	-
b1594	b1817	-
b1594	b1818	-
b1594	b1819	-
b1594	b2415	-
b1594	b2416	-
b1594	b2417	-
b1594	b3418	-
b1618	b1617	-
b1618	b1618	-
b1620	b1620	-
b1620	b1621	-
b1620	b1622	-
b1642	b1182	+
b1658	b0336	-
b1658	b0337	-
b1658	b0522	-
b1658	b0523	-
b1658	b0945	-
b1658	b1062	-
b1658	b1131	-
b1658	b1132	-
b1658	b1207	-
b1658	b1658	-
b1658	b2311	-
b1658	b2312	-
b1658	b2313	-
b1658	b2476	-
b1658	b2499	-
b1658	b2500	-
b1658	b2507	-
b1658	b2508	-
b1658	b2551	-
b1658	b2553	-
b1658	b2557	-
b1658	b2903	-
b1658	b2904	-
b1658	b2905	-
b1658	b2937	-
b1658	b2938	-
b1658	b4005	-
b1658	b4006	-
b1712	b0032	+
b1712	b0032	-
b1712	b0033	+
b1712	b0033	-
b1712	b0035	-
b1712	b0036	-
b1712	b0037	-
b1712	b0038	-
b1712	b0039	-
b1712	b0040	-
b1712	b0124	+
b1712	b0125	-
b1712	b0139	+
b1712	b0140	+
b1712	b0553	-
b1712	b0720	+
b1712	b0726	-
b1712	b0727	-
b1712	b0728	-
b1712	b0729	-
b1712	b0809	+
b1712	b0810	+
b1712	b0811	+
b1712	b0812	+
b1712	b0894	-
b1712	b0895	-
b1712	b0896	-
b1712	b0903	+
b1712	b0904	+
b1712	b0912	-
b1712	b0929	+
b1712	b0929	-
b1712	b1109	-
b1712	b1210	+
b1712	b1223	+
b1712	b1224	+
b1712	b1225	+
b1712	b1226	+
b1712	b1227	+
b1712	b1304	+
b1712	b1305	+
b1712	b1306	+
b1712	b1307	+
b1712	b1308	+
b1712	b1387	+
b1712	b1388	+
b1712	b1389	+
b1712	b1390	+
b1712	b1391	+
b1712	b1392	+
b1712	b1393	+
b1712	b1394	+
b1712	b1395	+
b1712	b1396	+
b1712	b1397	+
b1712	b1398	+
b1712	b1480	+
b1712	b1656	-
b1712	b1712	-
b1712	b1739	-
b1712	b1907	-
b1712	b2163	+
b1712	b2215	-
b1712	b2276	-
b1712	b2277	-
b1712	b2278	-
b1712	b2279	-
b1712	b2280	-
b1712	b2281	-
b1712	b2282	-
b1712	b2283	-
b1712	b2284	-
b1712	b2285	-
b1712	b2286	-
b1712	b2287	-
b1712	b2288	-
b1712	b2435	-
b1712	b2436	-
b1712	b2710	+
b1712	b2710	-
b1712	b2711	+
b1712	b2711	-
b1712	b2718	+
b1712	b2719	+
b1712	b2720	+
b1712	b2721	+
b1712	b2722	+
b1712	b2723	+
b1712	b2724	+
b1712	b2725	+
b1712	b2726	+
b1712	b2727	+
b1712	b2728	+
b1712	b2729	+
b1712	b2730	+
b1712	b2975	+
b1712	b2976	+
b1712	b2977	+
b1712	b2979	+
b1712	b3073	+
b1712	b3073	-
b1712	b3113	+
b1712	b3114	+
b1712	b3115	+
b1712	b3116	+
b1712	b3117	+
b1712	b3118	+
b1712	b3161	-
b1712	b3260	+
b1712	b3261	+
b1712	b3365	-
b1712	b3366	-
b1712	b3367	-
b1712	b3368	-
b1712	b3404	-
b1712	b3405	-
b1712	b3421	+
b1712	b3540	+
b1712	b3541	+
b1712	b3542	+
b1712	b3543	+
b1712	b3544	+
b1712	b3574	-
b1712	b3575	+
b1712	b3576	+
b1712	b3577	+
b1712	b3578	+
b1712	b3579	+
b1712	b3580	+
b1712	b3581	+
b1712	b3582	+
b1712	b3583	+
b1712	b3686	+
b1712	b3724	+
b1712	b3725	+
b1712	b3726	+
b1712	b3727	+
b1712	b3728	+
b1712	b3766	+
b1712	b3766	-
b1712	b3769	+
b1712	b3769	-
b1712	b3770	+
b1712	b3770	-
b1712	b3771	+
b1712	b3771	-
b1712	b3772	+
b1712	b3772	-
b1712	b3908	-
b1712	b4014	+
b1712	b4015	+
b1712	b4016	+
b1712	b4039	-
b1712	b4040	-
b1712	b4050	+
b1712	b4067	+
b1712	b4067	-
b1712	b4068	+
b1712	b4068	-
b1712	b4069	+
b1712	b4069	-
b1712	b4070	-
b1712	b4071	-
b1712	b4072	-
b1712	b4073	-
b1712	b4074	-
b1712	b4075	-
b1712	b4076	-
b1712	b4117	+
b1712	b4192	-
b1712	b4193	-
b1712	b4194	-
b1712	b4195	-
b1712	b4196	-
b1712	b4197	-
b1712	b4198	-
b1712	b4314	+
b1712	b4315	+
b1712	b4316	+
b1712	b4317	+
b1712	b4318	+
b1712	b4319	+
b1712	b4320	+
b1712	b4376	-
b1712	b4439	-
b1712	b4467	+
b1712	b4468	+
b1712	b4471	+
b1712	b4475	+
b1712	b4488	+
b1712	b4488	-
b1735	b1733	+
b1735	b1733	-
b1735	b1734	+
b1735	b1734	-
b1735	b1735	+
b1735	b1735	-
b1735	b1736	+
b1735	b1736	-
b1735	b1737	+
b1735	b1737	-
b1735	b1738	+
b1735	b1738	-
b1892	b1194	+
b1892	b1920	+
b1892	b1921	+
b1892	b1922	+
b1892	b1944	+
b1892	b1945	+
b1892	b1946	+
b1892	b1947	+
b1892	b1948	+
b1892	b1949	+
b1892	b1950	+
b1892	b2148	-
b1892	b2149	-
b1892	b2150	-
b1892	b2241	+
b1892	b2242	+
b1892	b2243	+
b1892	b2712	+
b1892	b2713	+
b1892	b3236	-
b1892	b3525	+
b1892	b4070	+
b1892	b4071	+
b1892	b4072	+
b1892	b4073	+
b1892	b4074	+
b1892	b4075	+
b1892	b4076	+
b1916	b0093	+
b1916	b0093	-
b1916	b0094	-
b1916	b0095	-
b1951	b0094	+
b1951	b0095	+
b1951	b1482	+
b1951	b1891	-
b1951	b1892	-
b1951	b1951	+
b1951	b2058	+
b1951	b2059	+
b1951	b2060	+
b1951	b2061	+
b1951	b2062	+
b1987	b0365	+
b1987	b0366	+
b1987	b0367	+
b1987	b0368	+
b1988	b0336	+
b1988	b0337	+
b1988	b1761	-
b1988	b1988	-
b1988	b2393	+
b1988	b2661	+
b1988	b2662	+
b1988	b2663	+
b1988	b3212	-
b1988	b3213	-
b1988	b3214	-
b1988	b3743	-
b2151	b2148	-
b2151	b2149	-
b2151	b2150	-
b2151	b2151	-
b2163	b2163	+
b2193	b0872	+
b2193	b0873	+
b2193	b0972	-
b2193	b0973	-
b2193	b0974	-
b2193	b0975	-
b2193	b0976	-
b2193	b0977	-
b2193	b2194	+
b2193	b2194	-
b2193	b2195	+
b2193	b2195	-
b2193	b2196	+
b2193	b2196	-
b2193	b2197	+
b2193	b2197	-
b2193	b2198	+
b2193	b2198	-
b2193	b2199	+
b2193	b2199	-
b2193	b2200	+
b2193	b2200	-
b2193	b2201	+
b2193	b2201	-
b2193	b2202	+
b2193	b2202	-
b2193	b2203	+
b2193	b2203	-
b2193	b2204	+
b2193	b2204	-
b2193	b2205	+
b2193	b2205	-
b2193	b2206	+
b2193	b2206	-
b2193	b2207	+
b2193	b2207	-
b2193	b2208	+
b2193	b2208	-
b2193	b2710	-
b2193	b2711	-
b2213	b2068	+
b2213	b2212	+
b2213	b2212	-
b2213	b2213	+
b2213	b2213	-
b2213	b4187	+
b2217	b0094	+
b2217	b0095	+
b2217	b1482	+
b2217	b1891	-
b2217	b1892	-
b2217	b1951	+
b2217	b2058	+
b2217	b2059	+
b2217	b2060	+
b2217	b2061	+
b2217	b2062	+
b2220	b2221	+
b2220	b2222	+
b2220	b2223	+
b2289	b1891	-
b2289	b1892	-
b2289	b2289	+
b2364	b2364	-
b2364	b2365	+
b2364	b2366	+
b2369	b2368	+
b2369	b3512	+
b2405	b2406	+
b2405	b2407	+
b2479	b2903	-
b2479	b2904	-
b2479	b2905	-
b2479	b4443	-
b2491	b2481	+
b2491	b2482	+
b2491	b2483	+
b2491	b2484	+
b2491	b2485	+
b2491	b2486	+
b2491	b2487	+
b2491	b2488	+
b2491	b2489	+
b2491	b2490	+
b2531	b2528	-
b2531	b2529	-
b2531	b2530	-
b2531	b2531	-
b2624	b3506	+
b2664	b2659	-
b2664	b2660	-
b2664	b2661	-
b2664	b2662	-
b2664	b2663	-
b2684	b2684	-
b2684	b2685	-
b2684	b2686	-
b2706	b2702	+
b2706	b2703	+
b2706	b2704	+
b2706	b2705	+
b2706	b2706	+
b2706	b2707	+
b2706	b2708	+
b2707	b2702	-
b2707	b2703	-
b2707	b2704	-
b2707	b2705	-
b2707	b2706	-
b2707	b2707	-
b2707	b2708	-
b2709	b2710	+
b2709	b2711	+
b2731	b2481	+
b2731	b2482	+
b2731	b2483	+
b2731	b2484	+
b2731	b2485	+
b2731	b2486	+
b2731	b2487	+
b2731	b2488	+
b2731	b2489	+
b2731	b2490	+
b2731	b2712	+
b2731	b2713	+
b2731	b2718	+
b2731	b2719	+
b2731	b2720	+
b2731	b2721	+
b2731	b2722	+
b2731	b2723	+
b2731	b2724	+
b2731	b2725	+
b2731	b2726	+
b2731	b2727	+
b2731	b2728	+
b2731	b2729	+
b2731	b2730	+
b2731	b4079	+
b2805	b2799	+
b2805	b2800	+
b2805	b2801	+
b2805	b2802	+
b2805	b2803	+
b2805	b2804	+
b2805	b2805	+
b2808	b2808	-
b2808	b2903	+
b2808	b2903	-
b2808	b2904	+
b2808	b2904	-
b2808	b2905	+
b2808	b2905	-
b2808	b4443	+
b2837	b0756	-
b2837	b0757	-
b2837	b0758	-
b2837	b0759	-
b2837	b2151	-
b2839	b2838	+
b2839	b2839	-
b2916	b2234	+
b2916	b2235	+
b2916	b3700	+
b2916	b3701	+
b2916	b3702	+
b2980	b2975	+
b2980	b2976	+
b2980	b2977	+
b2980	b2979	+
b2980	b2980	-
b2980	b4467	+
b2980	b4468	+
b3025	b1891	+
b3025	b1892	+
b3075	b3076	-
b3075	b3077	-
b3094	b1521	-
b3094	b3091	-
b3094	b3092	-
b3094	b3093	-
b3094	b3094	-
b3094	b4322	-
b3094	b4323	-
b3094	b4324	-
b3118	b3113	+
b3118	b3114	+
b3118	b3115	+
b3118	b3116	+
b3118	b3117	+
b3118	b3118	+
b3118	b4471	+
b3119	b3113	+
b3119	b3114	+
b3119	b3115	+
b3119	b3116	+
b3119	b3117	+
b3119	b3118	+
b3119	b4471	+
b3131	b3132	-
b3131	b3133	-
b3131	b3134	-
b3131	b3135	-
b3131	b3136	-
b3131	b3137	-
b3131	b3138	-
b3131	b3139	-
b3131	b3140	-
b3131	b3141	-
b3226	b3221	-
b3226	b3222	-
b3226	b3223	-
b3226	b3224	-
b3226	b3225	-
b3226	b4311	-
b3237	b0032	-
b3237	b0033	-
b3237	b0273	-
b3237	b1744	+
b3237	b1745	+
b3237	b1746	+
b3237	b1747	+
b3237	b1748	+
b3237	b3164	-
b3237	b3165	-
b3237	b3166	-
b3237	b3167	-
b3237	b3168	-
b3237	b3169	-
b3237	b3170	-
b3237	b3171	-
b3237	b3172	-
b3237	b3237	-
b3237	b3359	-
b3237	b3957	-
b3237	b3958	-
b3237	b3959	-
b3237	b3960	-
b3237	b4254	-
b3261	b0051	+
b3261	b0052	+
b3261	b0116	+
b3261	b0118	-
b3261	b0201	+
b3261	b0202	+
b3261	b0203	+
b3261	b0204	+
b3261	b0205	+
b3261	b0216	+
b3261	b0244	+
b3261	b0405	+
b3261	b0440	-
b3261	b0536	+
b3261	b0664	+
b3261	b0665	+
b3261	b0666	+
b3261	b0668	+
b3261	b0670	+
b3261	b0672	+
b3261	b0673	+
b3261	b0743	+
b3261	b0744	+
b3261	b0745	+
b3261	b0971	+
b3261	b1032	+
b3261	b1101	+
b3261	b1101	-
b3261	b1109	+
b3261	b1109	-
b3261	b1229	+
b3261	b1230	+
b3261	b1231	+
b3261	b1237	+
b3261	b1241	+
b3261	b1274	+
b3261	b1480	+
b3261	b1530	+
b3261	b1531	+
b3261	b1532	+
b3261	b2189	+
b3261	b2231	-
b3261	b2234	+
b3261	b2235	+
b3261	b2276	+
b3261	b2277	+
b3261	b2278	+
b3261	b2279	+
b3261	b2280	+
b3261	b2281	+
b3261	b2282	+
b3261	b2283	+
b3261	b2284	+
b3261	b2285	+
b3261	b2286	+
b3261	b2287	+
b3261	b2288	+
b3261	b2348	+
b3261	b2396	+
b3261	b2397	+
b3261	b2401	+
b3261	b2402	+
b3261	b2403	+
b3261	b2404	+
b3261	b2507	+
b3261	b2508	+
b3261	b2588	+
b3261	b2589	+
b3261	b2590	+
b3261	b2591	+
b3261	b2782	+
b3261	b2783	+
b3261	b2864	+
b3261	b2967	+
b3261	b3073	+
b3261	b3073	-
b3261	b3164	+
b3261	b3165	+
b3261	b3166	+
b3261	b3167	+
b3261	b3168	+
b3261	b3169	+
b3261	b3170	+
b3261	b3171	+
b3261	b3260	-
b3261	b3261	-
b3261	b3272	+
b3261	b3273	+
b3261	b3274	+
b3261	b3275	+
b3261	b3276	+
b3261	b3277	+
b3261	b3278	+
b3261	b3365	-
b3261	b3366	-
b3261	b3367	-
b3261	b3368	-
b3261	b3545	+
b3261	b3588	-
b3261	b3599	-
b3261	b3600	-
b3261	b3601	-
b3261	b3699	-
b3261	b3721	-
b3261	b3722	-
b3261	b3723	-
b3261	b3756	+
b3261	b3757	+
b3261	b3758	+
b3261	b3759	+
b3261	b3796	+
b3261	b3797	+
b3261	b3798	+
b3261	b3799	+
b3261	b3851	+
b3261	b3852	+
b3261	b3853	+
b3261	b3854	+
b3261	b3855	+
b3261	b3968	+
b3261	b3969	+
b3261	b3970	+
b3261	b3971	+
b3261	b3976	+
b3261	b3977	+
b3261	b3978	+
b3261	b3979	+
b3261	b4000	+
b3261	b4007	+
b3261	b4008	+
b3261	b4009	+
b3261	b4010	+
b3261	b4067	-
b3261	b4068	-
b3261	b4069	-
b3261	b4070	-
b3261	b4071	-
b3261	b4072	-
b3261	b4073	-
b3261	b4074	-
b3261	b4075	-
b3261	b4076	-
b3261	b4111	+
b3261	b4122	-
b3261	b4134	+
b3261	b4270	+
b3261	b4368	+
b3261	b4369	+
b3261	b4370	+
b3261	b4381	+
b3261	b4382	+
b3261	b4383	+
b3261	b4384	+
b3292	b3469	+
b3357	b0034	+
b3357	b0035	+
b3357	b0036	+
b3357	b0037	+
b3357	b0038	+
b3357	b0039	+
b3357	b0040	+
b3357	b0041	+
b3357	b0042	+
b3357	b0043	+
b3357	b0044	+
b3357	b0061	+
b3357	b0062	+
b3357	b0063	+
b3357	b0064	+
b3357	b0113	+
b3357	b0114	+
b3357	b0115	+
b3357	b0116	+
b3357	b0116	-
b3357	b0118	+
b3357	b0124	-
b3357	b0125	+
b3357	b0342	+
b3357	b0342	-
b3357	b0343	+
b3357	b0343	-
b3357	b0344	+
b3357	b0344	-
b3357	b0347	+
b3357	b0348	+
b3357	b0349	+
b3357	b0350	+
b3357	b0351	+
b3357	b0352	+
b3357	b0396	+
b3357	b0396	-
b3357	b0411	+
b3357	b0411	-
b3357	b0440	+
b3357	b0553	+
b3357	b0598	+
b3357	b0675	+
b3357	b0676	+
b3357	b0677	+
b3357	b0678	+
b3357	b0679	+
b3357	b0679	-
b3357	b0683	+
b3357	b0720	+
b3357	b0721	+
b3357	b0722	+
b3357	b0723	+
b3357	b0724	+
b3357	b0725	+
b3357	b0726	+
b3357	b0727	+
b3357	b0728	+
b3357	b0729	+
b3357	b0756	+
b3357	b0756	-
b3357	b0757	+
b3357	b0757	-
b3357	b0758	+
b3357	b0758	-
b3357	b0759	+
b3357	b0759	-
b3357	b0903	+
b3357	b0904	+
b3357	b0957	+
b3357	b1015	-
b3357	b1101	+
b3357	b1182	+
b3357	b1189	+
b3357	b1189	-
b3357	b1190	+
b3357	b1190	-
b3357	b1272	-
b3357	b1276	+
b3357	b1387	+
b3357	b1388	+
b3357	b1389	+
b3357	b1390	+
b3357	b1391	+
b3357	b1392	+
b3357	b1393	+
b3357	b1394	+
b3357	b1395	+
b3357	b1396	+
b3357	b1397	+
b3357	b1398	+
b3357	b1415	+
b3357	b1594	+
b3357	b1594	-
b3357	b1617	+
b3357	b1620	-
b3357	b1621	+
b3357	b1621	-
b3357	b1622	+
b3357	b1622	-
b3357	b1733	+
b3357	b1734	+
b3357	b1735	+
b3357	b1736	+
b3357	b1737	+
b3357	b1738	+
b3357	b1817	+
b3357	b1818	+
b3357	b1819	+
b3357	b1891	+
b3357	b1892	+
b3357	b1900	+
b3357	b1901	+
b3357	b2143	+
b3357	b2143	-
b3357	b2148	+
b3357	b2149	+
b3357	b2150	+
b3357	b2151	+
b3357	b2155	+
b3357	b2231	+
b3357	b2232	+
b3357	b2239	+
b3357	b2240	+
b3357	b2241	+
b3357	b2242	+
b3357	b2243	+
b3357	b2344	-
b3357	b2365	+
b3357	b2366	+
b3357	b2393	+
b3357	b2415	+
b3357	b2415	-
b3357	b2416	+
b3357	b2416	-
b3357	b2417	+
b3357	b2417	-
b3357	b2481	+
b3357	b2482	+
b3357	b2483	+
b3357	b2484	+
b3357	b2485	+
b3357	b2486	+
b3357	b2487	+
b3357	b2488	+
b3357	b2489	+
b3357	b2490	+
b3357	b2507	+
b3357	b2508	+
b3357	b2509	-
b3357	b2535	+
b3357	b2659	+
b3357	b2660	+
b3357	b2661	+
b3357	b2662	+
b3357	b2663	+
b3357	b2702	+
b3357	b2703	+
b3357	b2704	+
b3357	b2705	+
b3357	b2706	+
b3357	b2707	+
b3357	b2708	+
b3357	b2741	+
b3357	b2741	-
b3357	b2799	+
b3357	b2800	+
b3357	b2801	+
b3357	b2802	+
b3357	b2803	+
b3357	b2804	+
b3357	b2805	+
b3357	b2841	+
b3357	b2913	+
b3357	b2926	+
b3357	b2927	+
b3357	b2957	+
b3357	b2964	+
b3357	b2964	-
b3357	b2965	-
b3357	b3049	+
b3357	b3076	+
b3357	b3077	+
b3357	b3113	+
b3357	b3114	+
b3357	b3115	+
b3357	b3116	+
b3357	b3117	+
b3357	b3118	+
b3357	b3132	+
b3357	b3133	+
b3357	b3134	+
b3357	b3135	+
b3357	b3164	-
b3357	b3165	-
b3357	b3166	-
b3357	b3167	-
b3357	b3168	-
b3357	b3169	-
b3357	b3170	-
b3357	b3171	-
b3357	b3172	+
b3357	b3221	+
b3357	b3222	+
b3357	b3223	+
b3357	b3224	+
b3357	b3225	+
b3357	b3236	+
b3357	b3260	+
b3357	b3260	-
b3357	b3261	+
b3357	b3261	-
b3357	b3356	+
b3357	b3356	-
b3357	b3357	+
b3357	b3357	-
b3357	b3363	+
b3357	b3363	-
b3357	b3404	+
b3357	b3404	-
b3357	b3405	+
b3357	b3405	-
b3357	b3413	+
b3357	b3414	+
b3357	b3415	+
b3357	b3416	+
b3357	b3417	+
b3357	b3418	+
b3357	b3423	+
b3357	b3424	+
b3357	b3425	+
b3357	b3426	+
b3357	b3428	+
b3357	b3429	+
b3357	b3430	+
b3357	b3437	+
b3357	b3449	+
b3357	b3450	+
b3357	b3451	+
b3357	b3452	+
b3357	b3453	+
b3357	b3461	+
b3357	b3461	-
b3357	b3516	-
b3357	b3517	-
b3357	b3528	+
b3357	b3564	+
b3357	b3565	+
b3357	b3571	+
b3357	b3574	-
b3357	b3575	+
b3357	b3575	-
b3357	b3576	+
b3357	b3576	-
b3357	b3577	+
b3357	b3577	-
b3357	b3578	+
b3357	b3578	-
b3357	b3579	+
b3357	b3579	-
b3357	b3580	+
b3357	b3580	-
b3357	b3581	+
b3357	b3581	-
b3357	b3582	+
b3357	b3582	-
b3357	b3583	+
b3357	b3583	-
b3357	b3588	+
b3357	b3599	+
b3357	b3600	+
b3357	b3601	+
b3357	b3666	+
b3357	b3670	+
b3357	b3671	+
b3357	b3672	+
b3357	b3707	+
b3357	b3708	+
b3357	b3709	+
b3357	b3721	+
b3357	b3722	+
b3357	b3723	+
b3357	b3748	+
b3357	b3749	+
b3357	b3750	+
b3357	b3751	+
b3357	b3752	+
b3357	b3781	-
b3357	b3806	-
b3357	b3831	+
b3357	b3864	-
b3357	b3868	+
b3357	b3868	-
b3357	b3869	+
b3357	b3869	-
b3357	b3870	+
b3357	b3870	-
b3357	b3902	+
b3357	b3903	+
b3357	b3904	+
b3357	b3905	+
b3357	b3906	+
b3357	b3907	+
b3357	b3925	+
b3357	b3926	+
b3357	b3927	+
b3357	b3934	+
b3357	b3961	+
b3357	b4000	+
b3357	b4030	-
b3357	b4032	+
b3357	b4033	+
b3357	b4034	+
b3357	b4035	+
b3357	b4036	+
b3357	b4037	+
b3357	b4067	+
b3357	b4068	+
b3357	b4069	+
b3357	b4111	-
b3357	b4118	+
b3357	b4119	+
b3357	b4120	+
b3357	b4122	+
b3357	b4123	+
b3357	b4138	+
b3357	b4139	+
b3357	b4193	+
b3357	b4194	+
b3357	b4195	+
b3357	b4196	+
b3357	b4197	+
[truncated: 537 more rows]
