# Supplementary material for: BISON: bio-interface for the semi-global analysis of network patterns
Source: Source Code Biol Med. 2006 Nov 29;1:8. doi: 10.1186/1751-0473-1-8 (PMC1698476; doi:10.1186/1751-0473-1-8)
Supplement: Additional File 1 — The BISON package contains the BISON application, example data from the paper, and the source code for BISON and the SGR pattern mining Perl library. The contents of the archive are further explained within the README.TXT file. [file 1751-0473-1-8-S1.zip › bison-1.0.0/README.TXT]

DIRECTORY CONTENTS:
===================

bison.bat - A Windows command script to launch BISON through java
bison.exe - The main BISON windows executable
bison.jar - The Java class file to run BISON
bison.lap - The configuration of bison.exe
COPYING.TXT - GNU Public License
README.TXT - This document

default_data\ - default data directory read by BISON
lib\ - required external libraries
SGR\ - the pattern mining folders
src\ - the Java .java source files for BISON

REFERENCING BISON
=================
If you use BISON or extend BISON please let us know and reference:
Besemann, C., Denton, A., Carr, J., and Pr��, B.M. 
BISON: A Bio-Interface for the Semi-global analysis Of Network patterns. 
Source Code for Biology and Medicine, in revision.


BASIC INFORMAION
================
This software (BISON) is a visual interface to network and node property inspection
with support for pattern mining analysis through a pattern mining engine within the Java code.

INSTALL:
========
This program does not need to be installed.
It does require Java 1.5+ (see BISON INSTRUCTIONS for more information).


RUNNING BISON
=============

Windows Option 1):
c:\bison>bison.exe

Windows Option 2):
c:\bison>java -jar bison.jar


BISON INSTRUCTIONS
==================

Online manual and help can be found online at:
http://denton0.cs.ndsu.nodak.edu/bison/1.0/help/index.html


RUNNING PATTERN MINING LIBRARY
==============================
For basic pattern counts, see the BISON help to use the 
built in pattern miner.  


PLATFORM:
=========
This program has been built using Java 1.5 and Eclipse 
and tested on Windows XP Pro.


LICENSE TERMS
=============
Under GNU Public License terms. Please read the file doc/COPYING.TXT


SOFTWARE AUTHORS
================
(Alphabetic Listing of Authors in ascending order of the last name)

Christopher Besemann  christopher.besemann@ndsu.edu
Anne Denton anne.denton@ndsu.edu


BUGS and QUESTIONS:
===================
If you find any bugs or have any questions, please contact:
Christopher Besemann (christopher.besemann@ndsu.edu).
