# Supplementary material for: BISON: bio-interface for the semi-global analysis of network patterns
Source: Source Code Biol Med. 2006 Nov 29;1:8. doi: 10.1186/1751-0473-1-8 (PMC1698476; doi:10.1186/1751-0473-1-8)
Supplement: Additional File 1 — The BISON package contains the BISON application, example data from the paper, and the source code for BISON and the SGR pattern mining Perl library. The contents of the archive are further explained within the README.TXT file. [file 1751-0473-1-8-S1.zip › bison-1.0.0/SGR/FORMATS.TXT]

FORMATS
=======

Some details on input/output file formats.

INPUT

nodes.txt -

File to specify properties of network nodes.  Each line is a node with the node ID and a [tab] delimited list of properties.
Example:

nodeID1[tab]p1[tab]p2[tab]p3
nodeID2[tab]p3[tab]p2

graph.txt - 

File to specify the graph or network of nodes.  Each line a an edge or arc given by the source node, target node, and a list of edge labels.
Example:

node1[tab]node2[tab]label1
node1[tab]node3[tab]label1[tab]label2

subgraph.txt -

File to specifiy the type of subgraph shape to search for in the graph.  The first line is the number of nodes.
Nodes must occur in sequential order and the first edge is always (0,1).  All other lines are edges of the subgraph.
Nodes are listed abstract as integer numbers.
Example:

3
0[tab]1
0[tab]2

OUTPUT

patterns.raw -

Lists the frequent patterns (valid graph-relational item-patterns) discovered. One on each line.
Field 1: Set of edges for the subgrpah shape.  Starting with node 0.
Field 2: Set of edge labels prefixed with positions starting with edge 1.
Field 3: Set of properties for the pattern.  Commas delimit properties.  Each property is prefixed with the set of nodes it is found on (e.g., (0))
Field 4: Observed frequency of the pattern.
Field 5: Expected frequency of the pattern.
Field 6: A normalized value used for testing.
Field 7: Degrees of freedom in the contingency table.
Field 8: P-value
Field 9: Indicates PASS (below 0.001) or FAIL (above 0.001).  PASS means a significant pattern

patterns.out -

See the BISON manual for details on this file format.
