# Supplementary material for: BISON: bio-interface for the semi-global analysis of network patterns
Source: Source Code Biol Med. 2006 Nov 29;1:8. doi: 10.1186/1751-0473-1-8 (PMC1698476; doi:10.1186/1751-0473-1-8)
Supplement: Additional File 1 — The BISON package contains the BISON application, example data from the paper, and the source code for BISON and the SGR pattern mining Perl library. The contents of the archive are further explained within the README.TXT file. [file 1751-0473-1-8-S1.zip › bison-1.0.0/SGR/README.TXT]

DIRECTORY CONTENTS:
===================

README.TXT - this document
COPYING.TXT - GNU Public License

src\ - the core pattern mining executable, example subgraph file


BASIC INFORMAION
================
This software implements concepts to extract frequent graph-relational patterns.
An external frequent itemset algorithm is used to support the built-in
frequent pattern feature of BISON.  

This package was designed to support the BISON Java tool.

INSTALL:
========
Do not install, this is part of the BISON package.
   
Note: apriori.exe Apriori algorithm implementation from
    (http://fuzzy.cs.uni-magdeburg.de/~borgelt/apriori.html)


OUTPUT & INPUT FORMATS
=====================
Intermediate files and results are stored in the src/tmp directory.

For file format notes, see the FORMATS.TXT file.
Output format is given there.

REPRODUCING RESULTS
===================
To reproduce the results used in the bison\default_data directory,
1) Start BISON
2) Load the default data directory
3) Go to the pattern mining option
4) Choose 1-edge pattern
5) Set the frequency to 5
6) Make sure closed patterns are selected
7) Mine the patterns

Note: You will have to re-load the data directory to view the 
patterns that were just mined.


BUGS and QUESTIONS:
===================
If you find any bugs or have any questions, please contact:
Christopher Besemann (christopher.besemann@ndsu.edu).
