# Supplementary material for: BISON: bio-interface for the semi-global analysis of network patterns
Source: Source Code Biol Med. 2006 Nov 29;1:8. doi: 10.1186/1751-0473-1-8 (PMC1698476; doi:10.1186/1751-0473-1-8)
Supplement: Additional File 1 — The BISON package contains the BISON application, example data from the paper, and the source code for BISON and the SGR pattern mining Perl library. The contents of the archive are further explained within the README.TXT file. [file 1751-0473-1-8-S1.zip › bison-1.0.0/src/bison/bison/bisonapp.java]

package bison.bison;

import java.awt.Adjustable;
import java.awt.BasicStroke;
import java.awt.BorderLayout;
import java.awt.Component;
import java.awt.Dimension;
import java.awt.Font;
import java.awt.Graphics;
import java.awt.Graphics2D;
import java.awt.Point;
import java.awt.Rectangle;
import java.awt.Stroke;
import java.awt.event.ActionEvent;
import java.awt.event.ActionListener;
import java.awt.event.AdjustmentEvent;
import java.awt.event.AdjustmentListener;
import java.awt.event.FocusAdapter;
import java.awt.event.FocusEvent;
import java.awt.event.ItemEvent;
import java.awt.event.ItemListener;
import java.awt.event.KeyAdapter;
import java.awt.event.KeyEvent;
import java.awt.geom.Ellipse2D;
import java.io.BufferedReader;
import java.io.File;
import java.io.FileReader;
import java.util.ArrayList;
import java.util.HashSet;
import java.util.Hashtable;
import java.util.Iterator;
import javax.swing.JButton;
import javax.swing.JDialog;
import javax.swing.JEditorPane;
import javax.swing.JFileChooser;
import javax.swing.JFrame;
import javax.swing.JLabel;
import javax.swing.JMenu;
import javax.swing.JMenuBar;
import javax.swing.JMenuItem;
import javax.swing.JOptionPane;
import javax.swing.JPanel;
import javax.swing.JScrollPane;
import javax.swing.JSplitPane;
import javax.swing.JTabbedPane;
import javax.swing.JTable;
import javax.swing.JTextField;
import javax.swing.ListSelectionModel;
import javax.swing.SwingConstants;
import javax.swing.SwingUtilities;
import javax.swing.UIManager;
import javax.swing.event.HyperlinkEvent;
import javax.swing.event.HyperlinkListener;
import javax.swing.event.ListSelectionEvent;
import javax.swing.event.ListSelectionListener;
import javax.swing.table.TableCellRenderer;
import javax.swing.table.TableColumn;
import bison.core.gui.labelColorIndex;
import bison.core.gui.navGraphPanel;
import bison.core.gui.fimi.FrequentPatternDialog;

import com.centerkey.utils.BareBonesBrowserLaunch;

import edu.uci.ics.jung.graph.Edge;
import edu.uci.ics.jung.graph.Graph;
import edu.uci.ics.jung.graph.Vertex;
import edu.uci.ics.jung.graph.decorators.StringLabeller;
import edu.uci.ics.jung.graph.impl.DirectedSparseEdge;
import edu.uci.ics.jung.graph.impl.DirectedSparseGraph;
import edu.uci.ics.jung.utils.UserData;
import edu.uci.ics.jung.visualization.PickedState;
import edu.uci.ics.jung.visualization.PluggableRenderer;
import edu.uci.ics.jung.visualization.control.SatelliteVisualizationViewer;
import edu.uci.ics.jung.visualization.control.ScalingControl;
import edu.uci.ics.jung.visualization.control.ViewScalingControl;

import java.awt.Color;
import javax.swing.JCheckBoxMenuItem;
import java.awt.SystemColor;
import javax.swing.JRadioButtonMenuItem;
import java.awt.GridBagLayout;

public class bisonapp {
	
	public final static String VERSION = "1.0.0";
	
	/**
	 * This method initializes loadingDialog	
	 * 	
	 * @return javax.swing.JDialog	
	 */
	private JDialog getLoadingDialog() {
		if (loadingDialog == null) {
			loadingDialog = new JDialog(getJFrame());
			loadingDialog.setSize(new Dimension(249, 87));
			loadingDialog.setTitle("Loading Please Wait");
			loadingDialog.setResizable(false);
			loadingDialog.setPreferredSize(new Dimension(249, 87));
			loadingDialog.setMinimumSize(new Dimension(249, 87));
			loadingDialog.setModal(false);
			loadingDialog.setContentPane(getLoadingContentPane());
		}
		return loadingDialog;
	}

	/**
	 * This method initializes loadingContentPane	
	 * 	
	 * @return javax.swing.JPanel	
	 */
	private JPanel getLoadingContentPane() {
		if (loadingContentPane == null) {
			loadingLabel = new JLabel();
			loadingLabel.setText("Loading please wait ...");
			loadingLabel.setHorizontalAlignment(SwingConstants.CENTER);
			loadingContentPane = new JPanel();
			loadingContentPane.setLayout(new BorderLayout());
			loadingContentPane.add(loadingLabel, BorderLayout.CENTER);
		}
		return loadingContentPane;
	}

	/**
	 * This method initializes miningMenu	
	 * 	
	 * @return javax.swing.JMenu	
	 */
	private JMenu getMiningMenu() {
		if (miningMenu == null) {
			miningMenu = new JMenu();
			miningMenu.setText("Pattern Mining");
			miningMenu.add(getFrequentMenuItem());
		}
		return miningMenu;
	}

	@SuppressWarnings("unused")
	private File configFile = null;  //  @jve:decl-index=0:
	/**
	 * This method initializes frequentMenuItem	
	 * 	
	 * @return javax.swing.JMenuItem	
	 */
	private JMenuItem getFrequentMenuItem() {
		if (frequentMenuItem == null) {
			frequentMenuItem = new JMenuItem();
			frequentMenuItem.setText("Frequent Patterns");
			frequentMenuItem.setEnabled(false);
			frequentMenuItem.addActionListener(new java.awt.event.ActionListener() {
				public void actionPerformed(java.awt.event.ActionEvent e) {
					// Load the dialog
			        String[] graphFiles = {"SGR\\src\\graph.txt"};
			        String subgraphFile = "SGR\\src\\subgraph.txt";
			        Integer MINSUP = 10;
			        FrequentPatternDialog fpd = new FrequentPatternDialog(jFrame,entityFileName,networkFileArray.toArray(graphFiles),subgraphFile,MINSUP);
					fpd.setModal(true);
					fpd.pack();
					fpd.setWorkingDir("SGR\\src\\tmp\\");
					fpd.setAprioriDir("SGR\\src\\SGR\\");
					fpd.setOutput(patternFileName);

					Point loc = jFrame.getLocation();
					loc.translate(20, 80);
					fpd.setLocation(loc);
					fpd.setVisible(true);
				}
			});
		}
		return frequentMenuItem;
	}

	/**
	 * This method initializes browsenodeButton	
	 * 	
	 * @return javax.swing.JButton	
	 */
	private JButton getBrowsenodeButton() {
		if (browsenodeButton == null) {
			browsenodeButton = new JButton();
			browsenodeButton.setBounds(new Rectangle(190, 13, 133, 22));
			browsenodeButton.setText("Find All");
			browsenodeButton.addActionListener(new java.awt.event.ActionListener() {   
				public void actionPerformed(java.awt.event.ActionEvent e) {					
					StringBuffer html = new StringBuffer();
					html.append("Matches as follows: <br>");
					Iterator<Gene> genes = geneList.values().iterator();
					while(genes.hasNext()){
						Gene g = genes.next();
						String name = g.label +":"+ g.id;
						html.append("Found match: ").append(name).append(" <a href=\"").append(g.label).append("\">Select in graph</a><br>");
					}
					jEditorPane.setText(html.toString());
					jEditorPane.setCaretPosition(0);
				}
			
			});
		}
		return browsenodeButton;
	}

	/**
	 * This method initializes topSplitPane	
	 * 	
	 * @return javax.swing.JSplitPane	
	 */
	private JSplitPane getTopSplitPane() {
		if (topSplitPane == null) {
			topSplitPane = new JSplitPane();
			topSplitPane.setOrientation(JSplitPane.HORIZONTAL_SPLIT);
			topSplitPane.setDividerLocation(350);
			topSplitPane.setResizeWeight(0.5D);
			topSplitPane.setPreferredSize(new Dimension(900, 470));
			topSplitPane.setLeftComponent(getObjectScrollPane());
			topSplitPane.setRightComponent(getNavGraph());
			topSplitPane.setOneTouchExpandable(true);
		}
		return topSplitPane;
	}

	/**
	 * This method initializes mainSplitPane	
	 * 	
	 * @return javax.swing.JSplitPane	
	 */
	private JSplitPane getMainSplitPane() {
		if (mainSplitPane == null) {
			mainSplitPane = new JSplitPane();
			mainSplitPane.setOrientation(JSplitPane.VERTICAL_SPLIT);
			mainSplitPane.setDividerLocation(460);
			mainSplitPane.setResizeWeight(0.5D);
			mainSplitPane.setTopComponent(getTopSplitPane());
			mainSplitPane.setBottomComponent(getInfoScrollPane());
			mainSplitPane.setOneTouchExpandable(true);
		}
		return mainSplitPane;
	}

	/**
	 * This method initializes geneFindPanel	
	 * 	
	 * @return javax.swing.JPanel	
	 */
	private JPanel getGeneFindPanel() {
		if (geneFindPanel == null) {
			jLabel = new JLabel();
			jLabel.setText("Results");
			geneFindPanel = new JPanel();
			geneFindPanel.setLayout(new BorderLayout());
			geneFindPanel.add(jLabel, BorderLayout.NORTH);
			geneFindPanel.add(getResultScrollPane(), BorderLayout.CENTER);
		}
		return geneFindPanel;
	}

	/**
	 * This method initializes jEditorPane	
	 * 	
	 * @return javax.swing.JEditorPane	
	 */
	private JEditorPane getJEditorPane() {
		if (jEditorPane == null) {
			jEditorPane = new JEditorPane();
			jEditorPane.setEditable(false);
			jEditorPane.setContentType("text/html");
			jEditorPane.setBackground(SystemColor.controlHighlight);
			jEditorPane.addHyperlinkListener(new javax.swing.event.HyperlinkListener() {
				public void hyperlinkUpdate(javax.swing.event.HyperlinkEvent r) {
					try {
						if (r.getEventType() == HyperlinkEvent.EventType.ACTIVATED) {							
							String key = r.getDescription().toLowerCase();
							Gene g = (Gene) geneList.get((String) idLookup.get(key));
							navGraph.pickNode(g);
						}
					} catch (Exception e) {}
				}
			});
		}
		return jEditorPane;
	}

	/**
	 * This method initializes objectScrollPane	
	 * 	
	 * @return javax.swing.JScrollPane	
	 */
	private JScrollPane getObjectScrollPane() {
		if (objectScrollPane == null) {
			objectScrollPane = new JScrollPane();
			objectScrollPane.setPreferredSize(new Dimension(430, 470));
			objectScrollPane.setViewportView(getInfoEditorPane());
		}
		return objectScrollPane;
	}

	/**
	 * This method initializes resultScrollPane	
	 * 	
	 * @return javax.swing.JScrollPane	
	 */
	private JScrollPane getResultScrollPane() {
		if (resultScrollPane == null) {
			resultScrollPane = new JScrollPane();
			resultScrollPane.setViewportView(getJEditorPane());
		}
		return resultScrollPane;
	}

	/**
	 * This method initializes jMenuItem	
	 * 	
	 * @return javax.swing.JMenuItem	
	 */
	private JMenuItem getJMenuItem() {
		if (jMenuItem == null) {
			jMenuItem = new JMenuItem();
			jMenuItem.setText("Show Legend");
			jMenuItem.addActionListener(new java.awt.event.ActionListener() {
				public void actionPerformed(java.awt.event.ActionEvent e) {
					JDialog graphLegendDialog = getGraphLegendDialog();
					graphLegendDialog.pack();
					Point loc = getJFrame().getLocation();
					loc.translate(20, 20);
					graphLegendDialog.setLocation(loc);
					graphLegendDialog.setVisible(true);
				}
			});
		}
		return jMenuItem;
	}

	/**
	 * This method initializes graphLegendDialog	
	 * 	
	 * @return javax.swing.JDialog	
	 */
	private JDialog getGraphLegendDialog() {
		if (graphLegendDialog == null) {
			graphLegendDialog = new JDialog(getJFrame());
			graphLegendDialog.setSize(new Dimension(200, 500));
			graphLegendDialog.setMinimumSize(new Dimension(200, 500));
			graphLegendDialog.setPreferredSize(new Dimension(200, 500));
			graphLegendDialog.setTitle("Graph Legend");
			graphLegendDialog.setContentPane(getGraphLegendScrollPane());
			graphLegendDialog.setBackground(Color.white);
		}
		return graphLegendDialog;
	}

	/**
	 * This method initializes graphLegendContentPane	
	 * 	
	 * @return javax.swing.JPanel	
	 */
	private JPanel getGraphLegendContentPane() {
		if (graphLegendContentPane == null) {
			graphLegendContentPane = new JPanel(){
				private static final long serialVersionUID = 5012656278794754750L;

				public void paintComponent(Graphics g){
					final Stroke normal = new BasicStroke(1);
				    final Stroke heavy = new BasicStroke(2);
					final Stroke dotted = PluggableRenderer.DOTTED;
					Graphics2D g2 = (Graphics2D)g;
					
					g2.setStroke(new BasicStroke(3));
					g2.setColor(Color.BLACK);
					g2.drawString("Legend Key", 5, 10);

					double x = 15, y = 20, w = 15, h = 15;
				    Ellipse2D e = new Ellipse2D.Double(x, y, w, h);				    
				    g2.setColor(Color.BLACK);
				    g2.draw(e);
				    g2.setColor(Color.RED);				    
				    g2.fill(e);
				    g2.setColor(Color.BLACK);
				    g2.drawString("Regulators", (int)(x+3*w), (int)(y+h-3));
				    
				    y = y+20;
				    e.setFrame(x, y, w, h);				    
				    g2.draw(e);
				    g2.setPaint(Color.GREEN);				    
				    g2.fill(e);
				    
				    g2.setColor(Color.BLACK);
				    g2.drawString("Targets", (int)(x+3*w), (int)(y+h-3));
				    
				    y = y+20;
				    e.setFrame(x, y, w, h);				    
				    g2.draw(e);
				    g2.setPaint(Color.YELLOW);				    
				    g2.fill(e);
				    
				    g2.setColor(Color.BLACK);
				    g2.drawString("Selected", (int)(x+3*w), (int)(y+h-3));
				    
					if(navGraph.edgeColors !=null && !navGraph.edgeColors.isEmpty()){
						Integer i=1;
						Iterator<labelColorIndex> lcis =navGraph.edgeColors.iterator();
						while(lcis.hasNext()){
							labelColorIndex lci = lcis.next();
							
							y = y+35;
							g2.setColor(Color.BLACK);
						    g2.setStroke(heavy);
						    g2.drawString("Link Source "+i.toString(), (int)(x), (int)(y));
						    i++;
						    
							Iterator<String> labels = lci.getLabels().iterator();
							while(labels.hasNext()){
								String label = labels.next();
								g2.setColor(lci.getColor(label));
								if(lci.getStroke(label).equals(labelColorIndex.SOLID))
									g2.setStroke(heavy);
								if(lci.getStroke(label).equals(labelColorIndex.DOTTED))
									g2.setStroke(dotted);
								y = y+30;				    				    
							    g2.drawLine((int)x, (int)y, (int)(x+25), (int)y);						    
							    g2.setColor(Color.BLACK);
							    g2.setStroke(normal);
							    g2.drawString("Link type = "+label, (int)(x+3*w), (int)(y));
							}
						}
					}
					this.setPreferredSize( new Dimension(200+2, (int)(y+2)));
					graphLegendScrollPane.revalidate();
				}				
				
			};
			graphLegendContentPane.setLayout(null);
			graphLegendContentPane.setBackground(Color.white);			
		}
		return graphLegendContentPane;
	}

	/**
	 * This method initializes graphLegendScrollPane	
	 * 	
	 * @return javax.swing.JScrollPane	
	 */
	private JScrollPane getGraphLegendScrollPane() {
		if (graphLegendScrollPane == null) {
			graphLegendScrollPane = new JScrollPane();
			
			// Listen for value changes in the scroll pane's scrollbars
		    AdjustmentListener listener = new AdjustmentListener() {
		        // This method is called whenever the value of a scrollbar is changed,
		        // either by the user or programmatically.
		        public void adjustmentValueChanged(AdjustmentEvent evt) {
		            Adjustable source = evt.getAdjustable();
		    
		            // getValueIsAdjusting() returns true if the user is currently
		            // dragging the scrollbar's knob and has not picked a final value
		            if (evt.getValueIsAdjusting()) {
		                // The user is dragging the knob
		                return;
		            }
		    
		            // Determine which scrollbar fired the event
		            int orient = source.getOrientation();
		            if (orient == Adjustable.HORIZONTAL) {
		                // Event from horizontal scrollbar
		            } else {
		                // Event from vertical scrollbar
		            }
		    
		            // Determine the type of event
		            Dimension d = graphLegendContentPane.getSize();
		            d.height = d.height + 1;
		            graphLegendContentPane.setSize(d);
		            d.height = d.height - 1;
		            graphLegendContentPane.setSize(d);
		        }
		    };
		    graphLegendScrollPane.getHorizontalScrollBar().addAdjustmentListener(listener);
		    graphLegendScrollPane.getVerticalScrollBar().addAdjustmentListener(listener);
		    			
			graphLegendScrollPane.setVerticalScrollBarPolicy(JScrollPane.VERTICAL_SCROLLBAR_ALWAYS);
			graphLegendScrollPane.setViewportView(getGraphLegendContentPane());
			graphLegendScrollPane.setBackground(Color.white);
		}
		return graphLegendScrollPane;
	}

	/**
	 * This method initializes graphMenu	
	 * 	
	 * @return javax.swing.JMenu	
	 */
	private JMenu getGraphMenu() {
		if (graphMenu == null) {
			graphMenu = new JMenu();
			graphMenu.setText("Graph");
			graphMenu.add(getJMenuItem());			
			graphMenu.add(getLayoutMenu());
			graphMenu.add(getFilterMenu());
			graphMenu.add(getSatMenuItem());
		}
		return graphMenu;
	}

	private static void createAndShowGUI() {
		bisonapp application = new bisonapp();
		application.getJFrame().pack();
		// application.getJFrame().setExtendedState(Frame.MAXIMIZED_BOTH);
		application.getJFrame().setVisible(true);		
	}
	/**
	 * This method initializes layoutMenu	
	 * 	
	 * @return javax.swing.JMenu	
	 */
	private JMenu getLayoutMenu() {
		if (layoutMenu == null) {
			layoutMenu = new JMenu();
			layoutMenu.setText("Layout");
			layoutMenu.add(getCircleLayoutCheckBoxMenuItem());
			layoutMenu.add(getFrLayourCheckBoxMenuItem());
		}
		return layoutMenu;
	}

	/**
	 * This method initializes circleLayoutCheckBoxMenuItem	
	 * 	
	 * @return javax.swing.JCheckBoxMenuItem	
	 */
	private JCheckBoxMenuItem getCircleLayoutCheckBoxMenuItem() {
		if (circleLayoutCheckBoxMenuItem == null) {
			circleLayoutCheckBoxMenuItem = new JCheckBoxMenuItem();
			circleLayoutCheckBoxMenuItem.setText("Circle Layout");
			circleLayoutCheckBoxMenuItem.addActionListener(new java.awt.event.ActionListener() {
				public void actionPerformed(java.awt.event.ActionEvent e) {
					clearLayoutMenu();
					circleLayoutCheckBoxMenuItem.setState(true);
					
					final JDialog loadingDialog = getLoadingDialog();
					loadingDialog.setDefaultCloseOperation(
						    JDialog.DO_NOTHING_ON_CLOSE);
					loadingDialog.pack();
					Point loc = getJFrame().getLocation();
					loc.translate(20, 20);
					loadingDialog.setLocation(loc);
					loadingDialog.setVisible(true);
					loadingDialog.paintAll(loadingDialog.getGraphics());					
					navGraph.setLayout(navGraphPanel.LAYOUT_CIRCLE);

					Runnable disposeDialog = new Runnable() {
					     public void run() {
					    	 loadingDialog.dispose();
					     }
					 };

					 SwingUtilities.invokeLater(disposeDialog);
					
				}
			});
		}
		return circleLayoutCheckBoxMenuItem;
	}

	/**
	 * This method initializes frLayoutCheckBoxMenuItem	
	 * 	
	 * @return javax.swing.JCheckBoxMenuItem	
	 */
	private JCheckBoxMenuItem getFrLayourCheckBoxMenuItem() {
		if (frLayoutCheckBoxMenuItem == null) {
			frLayoutCheckBoxMenuItem = new JCheckBoxMenuItem();
			frLayoutCheckBoxMenuItem.setText("FR Layout");
			frLayoutCheckBoxMenuItem.addActionListener(new java.awt.event.ActionListener() {
				public void actionPerformed(java.awt.event.ActionEvent e) {
					clearLayoutMenu();
					frLayoutCheckBoxMenuItem.setState(true);
					
					final JDialog loadingDialog = getLoadingDialog();
					loadingDialog.setDefaultCloseOperation(
						    JDialog.DO_NOTHING_ON_CLOSE);
					loadingDialog.pack();
					Point loc = getJFrame().getLocation();
					loc.translate(20, 20);
					loadingDialog.setLocation(loc);
					loadingDialog.setVisible(true);
					loadingDialog.paintAll(loadingDialog.getGraphics());					
					navGraph.setLayout(navGraphPanel.LAYOUT_FR);

					Runnable disposeDialog = new Runnable() {
					     public void run() {
					    	 loadingDialog.dispose();
					     }
					 };

					 SwingUtilities.invokeLater(disposeDialog);
					
				}
			});
		}
		return frLayoutCheckBoxMenuItem;
	}

	/**
	 * This method initializes filterMenu	
	 * 	
	 * @return javax.swing.JMenu	
	 */
	private JMenu getFilterMenu() {
		if (filterMenu == null) {
			filterMenu = new JMenu();
			filterMenu.setText("Filters");
			filterMenu.add(getFilterEdgeMenu());
		}
		return filterMenu;
	}

	/**
	 * This method initializes filterEdgeMenu	
	 * 	
	 * @return javax.swing.JMenu	
	 */
	private JMenu getFilterEdgeMenu() {
		if (filterEdgeMenu == null) {
			filterEdgeMenu = new JMenu();
			filterEdgeMenu.setText("Edge Filters");
			filterEdgeMenu.add(getFeDirectRadioButtonMenuItem());
			filterEdgeMenu.add(getFeContextRadioButtonMenuItem());
		}
		return filterEdgeMenu;
	}

	private void clearEdgeFilterMenu(){
		feDirectRadioButtonMenuItem.setSelected(false);
		feContextRadioButtonMenuItem.setSelected(false);
	}
	/**
	 * This method initializes feDirectRadioButtonMenuItem	
	 * 	
	 * @return javax.swing.JRadioButtonMenuItem	
	 */
	private JRadioButtonMenuItem getFeDirectRadioButtonMenuItem() {
		if (feDirectRadioButtonMenuItem == null) {
			feDirectRadioButtonMenuItem = new JRadioButtonMenuItem();
			feDirectRadioButtonMenuItem.setText("Incident Edges");
			feDirectRadioButtonMenuItem.addActionListener(new java.awt.event.ActionListener() {
				public void actionPerformed(java.awt.event.ActionEvent e) {
					clearEdgeFilterMenu();
					feDirectRadioButtonMenuItem.setSelected(true);
					
					final JDialog loadingDialog = getLoadingDialog();
					loadingDialog.setDefaultCloseOperation(
						    JDialog.DO_NOTHING_ON_CLOSE);
					loadingDialog.pack();
					Point loc = getJFrame().getLocation();
					loc.translate(20, 20);
					loadingDialog.setLocation(loc);
					loadingDialog.setVisible(true);
					loadingDialog.paintAll(loadingDialog.getGraphics());					

					navGraph.setEdgeFilterMode(navGraphPanel.EDGEFILTER_INCIDENT);

					Runnable disposeDialog = new Runnable() {
					     public void run() {
					    	 loadingDialog.dispose();
					     }
					 };

					 SwingUtilities.invokeLater(disposeDialog);					 				
				}
			});
		}
		return feDirectRadioButtonMenuItem;
	}

	/**
	 * This method initializes feContextRadioButtonMenuItem	
	 * 	
	 * @return javax.swing.JRadioButtonMenuItem	
	 */
	private JRadioButtonMenuItem getFeContextRadioButtonMenuItem() {
		if (feContextRadioButtonMenuItem == null) {
			feContextRadioButtonMenuItem = new JRadioButtonMenuItem();
			feContextRadioButtonMenuItem.setText("Context Edges");
			feContextRadioButtonMenuItem.setSelected(true);
			feContextRadioButtonMenuItem.addActionListener(new java.awt.event.ActionListener() {
				public void actionPerformed(java.awt.event.ActionEvent e) {
					clearEdgeFilterMenu();
					feContextRadioButtonMenuItem.setSelected(true);
					
					final JDialog loadingDialog = getLoadingDialog();
					loadingDialog.setDefaultCloseOperation(
						    JDialog.DO_NOTHING_ON_CLOSE);
					loadingDialog.pack();
					Point loc = getJFrame().getLocation();
					loc.translate(20, 20);
					loadingDialog.setLocation(loc);
					loadingDialog.setVisible(true);
					loadingDialog.paintAll(loadingDialog.getGraphics());					

					navGraph.setEdgeFilterMode(navGraphPanel.EDGEFILTER_CONTEXT);

					Runnable disposeDialog = new Runnable() {
					     public void run() {
					    	 loadingDialog.dispose();
					     }
					 };

					 SwingUtilities.invokeLater(disposeDialog);					
				}
			});
		}
		return feContextRadioButtonMenuItem;
	}

	/**
	 * This method initializes satDialog	
	 * 	
	 * @return javax.swing.JDialog	
	 */
	private JDialog getSatDialog() {
		if (satDialog == null) {
			satDialog = new JDialog(getJFrame());
			satDialog.setSize(new Dimension(470, 470));
			satDialog.setTitle("Satellite Viewer");
			satDialog.setContentPane(getSatPanel());
			satDialog.setVisible(false);
		}
		return satDialog;
	}

	private SatelliteVisualizationViewer svv = null;
	private SatelliteVisualizationViewer getSVV(){
		if(svv == null){
			svv = navGraph.getSVV(satDialog.getContentPane().getSize());
		}
		return svv;
	}
	/**
	 * This method initializes satMenuItem	
	 * 	
	 * @return javax.swing.JMenuItem	
	 */
	private JMenuItem getSatMenuItem() {
		if (satMenuItem == null) {
			satMenuItem = new JMenuItem();
			satMenuItem.setText("Zoom View");
			satMenuItem.addActionListener(new java.awt.event.ActionListener() {
				public void actionPerformed(java.awt.event.ActionEvent e) {
					JDialog satDialog = getSatDialog();
					satDialog.pack();
					Point loc = getJFrame().getLocation();
					loc.translate(200,200);
					satDialog.setLocation(loc);
					getSVV();															
					satDialog.setVisible(true);
				}
			});
		}
		return satMenuItem;
	}

	/**
	 * This method initializes satPanel	
	 * 	
	 * @return javax.swing.JPanel	
	 */
	private JPanel getSatPanel() {
		if (satPanel == null) {
			satPanel = new JPanel();
			satPanel.setLayout(new BorderLayout());
			satPanel.add(getSatViewPanel(), BorderLayout.CENTER);
		}
		return satPanel;
	}

	/**
	 * This method initializes plusButton	
	 * 	
	 * @return javax.swing.JButton	
	 */
	private JButton getPlusButton() {
		if (plusButton == null) {
			plusButton = new JButton();
			plusButton.setText("+");
			plusButton.addActionListener(new java.awt.event.ActionListener() {
				public void actionPerformed(java.awt.event.ActionEvent e) {					
					final ScalingControl scaler = new ViewScalingControl();
					scaler.scale(navGraph.getVV(), 1.1f, navGraph.getVV().getCenter());
				}
			});
		}
		return plusButton;
	}

	/**
	 * This method initializes minusButton	
	 * 	
	 * @return javax.swing.JButton	
	 */
	private JButton getMinusButton() {
		if (minusButton == null) {
			minusButton = new JButton();
			minusButton.setText("-");
			minusButton.addActionListener(new java.awt.event.ActionListener() {
				public void actionPerformed(java.awt.event.ActionEvent e) {
					final ScalingControl scaler = new ViewScalingControl();
					scaler.scale(navGraph.getVV(), 0.9f, navGraph.getVV().getCenter());
				}
			});
		}
		return minusButton;
	}

	/**
	 * This method initializes satViewPanel	
	 * 	
	 * @return javax.swing.JPanel	
	 */
	private JPanel getSatViewPanel() {
		if (satViewPanel == null) {
			satViewPanel = new JPanel();
			satViewPanel.setLayout(new BorderLayout());
			satViewPanel.add(getSatCtlPanel(), BorderLayout.SOUTH);
			satViewPanel.add(getSVV(), BorderLayout.CENTER);
		}
		return satViewPanel;
	}

	/**
	 * This method initializes satCtlPanel	
	 * 	
	 * @return javax.swing.JPanel	
	 */
	private JPanel getSatCtlPanel() {
		if (satCtlPanel == null) {
			satCtlPanel = new JPanel();
			satCtlPanel.setLayout(new BorderLayout());
			satCtlPanel.setPreferredSize(new Dimension(100, 30));
			satCtlPanel.add(getMagPanel(), BorderLayout.NORTH);
		}
		return satCtlPanel;
	}

	/**
	 * This method initializes magPanel	
	 * 	
	 * @return javax.swing.JPanel	
	 */
	private JPanel getMagPanel() {
		if (magPanel == null) {
			magPanel = new JPanel();
			magPanel.setLayout(new BorderLayout());
			magPanel.setPreferredSize(new Dimension(40, 30));
			magPanel.add(getPlusButton(), BorderLayout.WEST);
			magPanel.add(getMinusButton(), BorderLayout.EAST);
			magPanel.add(getJPanel(), BorderLayout.CENTER);
		}
		return magPanel;
	}

	/**
	 * This method initializes jPanel	
	 * 	
	 * @return javax.swing.JPanel	
	 */
	private JPanel getJPanel() {
		if (jPanel == null) {
			jPanel = new JPanel();
			jPanel.setLayout(new GridBagLayout());
		}
		return jPanel;
	}

	/**
	 * This method initializes helpMenuItem	
	 * 	
	 * @return javax.swing.JMenuItem	
	 */
	private JMenuItem getHelpMenuItem() {
		if (helpMenuItem == null) {
			helpMenuItem = new JMenuItem();
			helpMenuItem.setText("Help Contents");
			helpMenuItem.addActionListener(new ActionListener() {
				public void actionPerformed(ActionEvent e) {
					JDialog jDialog = getJDialog();
					jDialog.pack();
					Point loc = getJFrame().getLocation();
					loc.translate(20, 20);
					jDialog.setLocation(loc);
					jDialog.setVisible(true);
				}
			});
		}
		return helpMenuItem;
	}

	/**
	 * This method initializes jDialog	
	 * 	
	 * @return javax.swing.JDialog	
	 */
	private JDialog getJDialog() {
		if (jDialog == null) {
			jDialog = new JDialog(getJFrame());
			jDialog.setSize(new Dimension(488, 196));
			jDialog.setTitle("Help");
			jDialog.setContentPane(getJContentPane());
		}
		return jDialog;
	}

	/**
	 * This method initializes jContentPane	
	 * 	
	 * @return javax.swing.JPanel	
	 */
	private JPanel getJContentPane() {
		if (jContentPane == null) {
			jContentPane = new JPanel();
			jContentPane.setLayout(new BorderLayout());
			jContentPane.add(getJEditorPane1(), BorderLayout.CENTER);
		}
		return jContentPane;
	}

	/**
	 * This method initializes jEditorPane1	
	 * 	
	 * @return javax.swing.JEditorPane	
	 */
	private JEditorPane getJEditorPane1() {
		if (jEditorPane1 == null) {
			jEditorPane1 = new JEditorPane();
			jEditorPane1.setContentType("text/html");
			jEditorPane1.setEditable(false);
			
			String html = "<br><br><p style=\"margin:10px;\">\n";
			html += "Help for the BISON application is located online at:<br><br>\n";
			html +="<a href=\"http://denton0.cs.ndsu.nodak.edu/bison/1.0/help/index.html\">";
			html +="http://denton0.cs.ndsu.nodak.edu/bison/1.0/help/index.html</a>\n";
		    html += "</p><br><br>\n";
			
			jEditorPane1.setText(html);
			jEditorPane1.addHyperlinkListener(new HyperlinkListener() {
				public void hyperlinkUpdate(HyperlinkEvent r) {
					try {
						if (r.getEventType() == HyperlinkEvent.EventType.ACTIVATED) {
							if(r.getURL() == null){
								//
							}
							else{
								BareBonesBrowserLaunch.openURL(r.getURL().toString());
							}
						}
					} catch (Exception e) {
					}
				}
			});
		}
		return jEditorPane1;
	}

	public static void main(String[] args) {
		SwingUtilities.invokeLater(new Runnable() {
			public void run() {
				try {
					UIManager.setLookAndFeel(UIManager
							.getSystemLookAndFeelClassName());
				} catch (Exception e) {}
			
				javax.swing.SwingUtilities.invokeLater(new Runnable() {
			        public void run() {
			            createAndShowGUI();
			        }
			    });
			}
		});
	}

	private String entityFileName = null; // @jve:decl-index=0:

	private String aliasFileName = null; // @jve:decl-index=0:

	private String synFileName = null; // @jve:decl-index=0:

	private String patternFileName = null; // @jve:decl-index=0:

	private ArrayList<String> networkFileArray = new ArrayList<String>(); // @jve:decl-index=0:

	private ArrayList<String> edgeColorArray = new ArrayList<String>(); // @jve:decl-index=0:

	private Hashtable<String, Gene> geneList = new Hashtable<String, Gene>(); // @jve:decl-index=0:

	private Hashtable<String, String> idLookup = new Hashtable<String, String>(); // @jve:decl-index=0:

	private ArrayList<String> linksArray = new ArrayList<String>(); // @jve:decl-index=0:

	private JFrame jFrame; // @jve:decl-index=0:visual-constraint="10,10"

	private JMenuBar jJMenuBar;

	private JMenu fileMenu;

	private JMenu helpMenu;

	private JMenuItem exitMenuItem;

	private JMenuItem aboutMenuItem;

	private JDialog aboutDialog;  //  @jve:decl-index=0:visual-constraint="928,744"

	private JPanel aboutContentPane;

	private JLabel aboutVersionLabel;

	private JTabbedPane searchTabbedPane = null;

	private navGraphPanel navGraph = null;

	private JMenuItem loadMenuItem = null;

	private JPanel genesPanel = null;

	private JPanel genesearchPanel = null;

	private JTextField searchTextField = null;

	private JButton searchButton = null;

	private JEditorPane infoEditorPane = null;

	private JPanel patternsPanel = null;

	private JScrollPane patternScrollPane = null;

	private JTable patternTable = null;

	private JScrollPane patterninstanceScrollPane = null;

	private JTable patterninstanceTable = null;

	private JScrollPane infoScrollPane = null;

	private JPanel patternsearchPanel = null;

	private JTextField patternsearchTextField = null;

	private JButton patternsearchButton = null;

	private JSplitPane patternSplitPane = null;

	private JDialog loadingDialog = null;  //  @jve:decl-index=0:visual-constraint="1255,749"

	private JPanel loadingContentPane = null;

	private JLabel loadingLabel = null;

	private JMenu miningMenu = null;

	private JMenuItem frequentMenuItem = null;

	private JButton browsenodeButton = null;

	private JSplitPane topSplitPane = null;

	private JSplitPane mainSplitPane = null;

	private JPanel geneFindPanel = null;

	private JLabel jLabel = null;

	private JEditorPane jEditorPane = null;

	private JScrollPane objectScrollPane = null;

	private JScrollPane resultScrollPane = null;

	private JMenuItem jMenuItem = null;

	private JDialog graphLegendDialog = null;  //  @jve:decl-index=0:visual-constraint="1409,78"

	private JPanel graphLegendContentPane = null;

	private JScrollPane graphLegendScrollPane = null;

	private JMenu graphMenu = null;

	private JMenu layoutMenu = null;

	private JCheckBoxMenuItem circleLayoutCheckBoxMenuItem = null;

	private JCheckBoxMenuItem frLayoutCheckBoxMenuItem = null;

	private JMenu filterMenu = null;

	private JMenu filterEdgeMenu = null;

	private JRadioButtonMenuItem feDirectRadioButtonMenuItem = null;

	private JRadioButtonMenuItem feContextRadioButtonMenuItem = null;

	private JDialog satDialog = null;  //  @jve:decl-index=0:visual-constraint="932,80"

	private JMenuItem satMenuItem = null;

	private JPanel satPanel = null;

	private JButton plusButton = null;

	private JButton minusButton = null;

	private void clearLayoutMenu(){
		circleLayoutCheckBoxMenuItem.setState(false);
		frLayoutCheckBoxMenuItem.setState(false);
	}
	public static int LARGEGRAPH = 200;

	private JPanel satViewPanel = null;

	private JPanel satCtlPanel = null;

	private JPanel magPanel = null;

	private JPanel jPanel = null;
	private JMenuItem helpMenuItem = null;
	private JDialog jDialog = null;  //  @jve:decl-index=0:visual-constraint="423,760"
	private JPanel jContentPane = null;
	private JEditorPane jEditorPane1 = null;
	private void addListeners() {
		PickedState picked_state = navGraph.getVV().getPickedState();
		picked_state.removeItemListener(navGraph.pl);
		
		ItemListener pl = new ItemListener() {
			public void itemStateChanged(ItemEvent e) {
				if (e.getStateChange() == ItemEvent.SELECTED) {
					try{	
						Vertex v = (Node) e.getItem();

						int n = JOptionPane.YES_OPTION;						
						if(v.getEqualVertex(navGraph.getGraph()).degree() > bisonapp.LARGEGRAPH){
						Object[] options = {"Continue",
	                    "Cancel"};
							n = JOptionPane.showOptionDialog(jFrame,
						    "A large number of nodes will be displayed.  This may effect performance.",
						    "Large Graph Warning",
						    JOptionPane.YES_NO_OPTION,
						    JOptionPane.QUESTION_MESSAGE,
						    null,     //don't use a custom Icon
						    options,  //the titles of buttons
						    options[0]); //default button title
						}
						
						if(n == JOptionPane.YES_OPTION){
							String label = StringLabeller.getLabeller(
							navGraph.getGraph()).getLabel(v);
							if (idLookup.containsKey(label.toLowerCase())) {
								Gene g = (Gene) geneList.get(idLookup.get(label
										.toLowerCase()));
								infoEditorPane.setText(g.htmlInfo(linksArray));
								infoEditorPane.setCaretPosition(0);
								objectScrollPane.getVerticalScrollBar().setValue(0);
								
								clearLayoutMenu();
								if(navGraph.getLayoutCode(v) == navGraphPanel.LAYOUT_CIRCLE)
									circleLayoutCheckBoxMenuItem.setState(true);
								if(navGraph.getLayoutCode(v) == navGraphPanel.LAYOUT_FR)
									frLayoutCheckBoxMenuItem.setState(true);
								
								final JDialog loadingDialog = getLoadingDialog();
								loadingDialog.setDefaultCloseOperation(
									    JDialog.DO_NOTHING_ON_CLOSE);
								loadingDialog.pack();
								Point loc = getJFrame().getLocation();
								loc.translate(20, 80);
								loadingDialog.setLocation(loc);
								loadingDialog.setVisible(true);
								loadingDialog.paintAll(loadingDialog.getGraphics());					
								navGraph.pickItem(v);	
								Runnable disposeDialog = new Runnable() {
								     public void run() {
								    	 loadingDialog.dispose();
								     }
								 };
	
								 SwingUtilities.invokeLater(disposeDialog);
								
								svv = navGraph.getSVV(satDialog.getContentPane().getSize());
								
								// System.out.println("Picked " + g.label); // DEBUG								
							}
							return; // From YES_OPTION
						}
						navGraph.getVV().getPickedState().clearPickedVertices();
					}
					catch (Exception ex) {}
				}
			}
		};
		picked_state.addItemListener(pl);
	}

	/**
	 * This method initializes aboutContentPane
	 * 
	 * @return javax.swing.JPanel
	 */
	private JPanel getAboutContentPane() {
		if (aboutContentPane == null) {
			aboutContentPane = new JPanel();
			aboutContentPane.setLayout(new BorderLayout());
			aboutContentPane.add(getAboutVersionLabel(), BorderLayout.NORTH);
		}
		return aboutContentPane;
	}

	/**
	 * This method initializes aboutDialog
	 * 
	 * @return javax.swing.JDialog
	 */
	private JDialog getAboutDialog() {
		if (aboutDialog == null) {
			aboutDialog = new JDialog(getJFrame(), true);
			aboutDialog.setTitle("About");
			aboutDialog.setSize(new Dimension(400, 200));
			aboutDialog.setPreferredSize(new Dimension(400, 200));
			aboutDialog.setMinimumSize(new Dimension(400, 204));
			aboutDialog.setVisible(false);
			aboutDialog.setContentPane(getAboutContentPane());
		}
		return aboutDialog;
	}

	/**
	 * This method initializes jMenuItem
	 * 
	 * @return javax.swing.JMenuItem
	 */
	private JMenuItem getAboutMenuItem() {
		if (aboutMenuItem == null) {
			aboutMenuItem = new JMenuItem();
			aboutMenuItem.setText("About");
			aboutMenuItem.addActionListener(new ActionListener() {
				public void actionPerformed(ActionEvent e) {
					JDialog aboutDialog = getAboutDialog();
					aboutDialog.pack();
					Point loc = getJFrame().getLocation();
					loc.translate(20, 20);
					aboutDialog.setLocation(loc);
					aboutDialog.setVisible(true);
				}
			});
		}
		return aboutMenuItem;
	}

	/**
	 * This method initializes aboutVersionLabel
	 * 
	 * @return javax.swing.JLabel
	 */
	private JLabel getAboutVersionLabel() {
		if (aboutVersionLabel == null) {
			aboutVersionLabel = new JLabel();
			aboutVersionLabel.setText("BISON Version"+VERSION);
			aboutVersionLabel.setHorizontalAlignment(SwingConstants.CENTER);
		}
		return aboutVersionLabel;
	}

	/**
	 * This method initializes jMenuItem
	 * 
	 * @return javax.swing.JMenuItem
	 */
	private JMenuItem getExitMenuItem() {
		if (exitMenuItem == null) {
			exitMenuItem = new JMenuItem();
			exitMenuItem.setText("Exit");
			exitMenuItem.addActionListener(new ActionListener() {
				public void actionPerformed(ActionEvent e) {
					System.exit(0);
				}
			});
		}
		return exitMenuItem;
	}

	/**
	 * This method initializes jMenu
	 * 
	 * @return javax.swing.JMenu
	 */
	private JMenu getFileMenu() {
		if (fileMenu == null) {
			fileMenu = new JMenu();
			fileMenu.setText("File");
			fileMenu.add(getLoadMenuItem());
			fileMenu.add(getExitMenuItem());
		}
		return fileMenu;
	}

	/**
	 * This method initializes genesearchPanel
	 * 
	 * @return javax.swing.JPanel
	 */
	private JPanel getGenesearchPanel() {
		if (genesearchPanel == null) {
			genesearchPanel = new JPanel();
			genesearchPanel.setLayout(null);
			genesearchPanel.setPreferredSize(new Dimension(50, 50));
			genesearchPanel.add(getSearchTextField(), null);
			genesearchPanel.add(getSearchButton(), null);
			genesearchPanel.add(getBrowsenodeButton(), null);
		}
		return genesearchPanel;
	}

	/**
	 * This method initializes genesPanel
	 * 
	 * @return javax.swing.JPanel
	 */
	private JPanel getGenesPanel() {
		if (genesPanel == null) {
			genesPanel = new JPanel();
			genesPanel.setLayout(new BorderLayout());
			genesPanel.add(getGenesearchPanel(), BorderLayout.NORTH);
			genesPanel.add(getGeneFindPanel(), BorderLayout.CENTER);
		}
		return genesPanel;
	}

	/**
	 * This method initializes jMenu
	 * 
	 * @return javax.swing.JMenu
	 */
	private JMenu getHelpMenu() {
		if (helpMenu == null) {
			helpMenu = new JMenu();
			helpMenu.setText("Help");
			helpMenu.add(getHelpMenuItem());
			helpMenu.add(getAboutMenuItem());			
		}
		return helpMenu;
	}

	/**
	 * This method initializes infoEditorPane
	 * 
	 * @return javax.swing.JEditorPane
	 */
	private JEditorPane getInfoEditorPane() {
		if (infoEditorPane == null) {
			infoEditorPane = new JEditorPane("text/html", "Information");
			infoEditorPane.setEditable(false);
			infoEditorPane.setSize(new Dimension(430, 470));
			infoEditorPane.setPreferredSize(new Dimension(430, 470));
			infoEditorPane.addHyperlinkListener(new HyperlinkListener() {
				public void hyperlinkUpdate(HyperlinkEvent r) {
					try {
						if (r.getEventType() == HyperlinkEvent.EventType.ACTIVATED) {
							if(r.getURL() == null){
								String key = r.getDescription().toLowerCase();
								Gene g = (Gene) geneList.get((String) idLookup.get(key));
								navGraph.pickNode(g);
							}
							else{
								BareBonesBrowserLaunch.openURL(r.getURL().toString());
							}
						}
					} catch (Exception e) {
					}
				}
			});
		}
		return infoEditorPane;
	}

	/**
	 * This method initializes infoScrollPane
	 * 
	 * @return javax.swing.JScrollPane
	 */
	private JScrollPane getInfoScrollPane() {
		if (infoScrollPane == null) {
			infoScrollPane = new JScrollPane();
			infoScrollPane.setPreferredSize(new Dimension(900, 230));
			infoScrollPane.setViewportView(getSearchTabbedPane());
		}
		return infoScrollPane;
	}

	/**
	 * This method initializes jFrame
	 * 
	 * @return javax.swing.JFrame
	 */
	private JFrame getJFrame() {
		if (jFrame == null) {
			jFrame = new JFrame();
			jFrame.setDefaultCloseOperation(JFrame.EXIT_ON_CLOSE);
			jFrame.setFont(new Font("Dialog", Font.PLAIN, 12));
			jFrame.setPreferredSize(new Dimension(900, 700));
			jFrame.setJMenuBar(getJJMenuBar());
			jFrame.setSize(900, 700);
			jFrame.setContentPane(getMainSplitPane());
			jFrame.setTitle("BISON");
			/*
			GraphicsEnvironment env = GraphicsEnvironment.getLocalGraphicsEnvironment(); 
			jFrame.setMaximizedBounds(env.getMaximumWindowBounds());			
			jFrame.setExtendedState(jFrame.getExtendedState()
					| Frame.MAXIMIZED_BOTH);
			*/
		}
		return jFrame;
	}

	/**
	 * This method initializes jJMenuBar
	 * 
	 * @return javax.swing.JMenuBar
	 */
	private JMenuBar getJJMenuBar() {
		if (jJMenuBar == null) {
			jJMenuBar = new JMenuBar();			
			jJMenuBar.add(getFileMenu());
			jJMenuBar.add(getGraphMenu());
			jJMenuBar.add(getMiningMenu());
			jJMenuBar.add(getHelpMenu());
		}
		return jJMenuBar;
	}

	/**
	 * This method initializes loadMenuItem
	 * 
	 * @return javax.swing.JMenuItem
	 */
	private JMenuItem getLoadMenuItem() {
		if (loadMenuItem == null) {
			loadMenuItem = new JMenuItem();
			loadMenuItem.setText("Load Data Directory");
			loadMenuItem.addActionListener(new java.awt.event.ActionListener() {
				public void actionPerformed(java.awt.event.ActionEvent e) {
					final JFileChooser chooser = new JFileChooser();
					chooser.setDialogTitle("Open a Data Directory");
					chooser.setFileSelectionMode(JFileChooser.FILES_AND_DIRECTORIES);
					File defaultdir = new File("./default_data");
					if (!defaultdir.exists()) {
						defaultdir = new File(System.getProperty("user.dir"));
					}
					try {						
						chooser.setSelectedFile(defaultdir.getCanonicalFile());					
					} catch (Exception ex) {
						JOptionPane
								.showMessageDialog(
										null,
										"Problem getting file selection, please try again.",
										"Error", JOptionPane.ERROR_MESSAGE);
					}

					int returnVal = chooser.showOpenDialog(jFrame);
					if (returnVal != JFileChooser.APPROVE_OPTION) {
						return;
					}
					
					JDialog loadingDialog = getLoadingDialog();
					loadingDialog.setDefaultCloseOperation(
						    JDialog.DO_NOTHING_ON_CLOSE);
					loadingDialog.pack();
					Point loc = getJFrame().getLocation();
					loc.translate(20, 80);
					loadingDialog.setLocation(loc);
					loadingDialog.setVisible(true);
					loadingDialog.paintAll(loadingDialog.getGraphics());
					
					File loadFile = chooser.getSelectedFile();
					if(loadFile.isFile()){loadFile = new File(loadFile.getParent());}
					if(loadConfiguration(loadFile)){						
						configFile = loadFile;
						JDialog graphLegendDialog = getGraphLegendDialog();
						graphLegendDialog.pack();
						
						loc = navGraph.getLocation();
						loc.translate(-1*graphLegendDialog.getWidth(), 60);
						graphLegendDialog.setLocation(loc);
						graphLegendDialog.setVisible(true);
					}
					loadingDialog.dispose();
					frequentMenuItem.setEnabled(true);
				}
			});
		}
		return loadMenuItem;
	}

	/**
	 * This method initializes navGraph
	 * 
	 * @return bison.jung.navGraphPanel
	 */
	private navGraphPanel getNavGraph() {
		if (navGraph == null) {
			navGraph = new navGraphPanel();
			navGraph.setMinimumSize(new Dimension(100, 100));
			navGraph.setPreferredSize(new Dimension(470, 470));			
			addListeners();
		}

		return navGraph;
	}
	
	/**
	 * This method initializes patterninstanceScrollPane
	 * 
	 * @return javax.swing.JScrollPane
	 */
	private JScrollPane getPatterninstanceScrollPane() {
		if (patterninstanceScrollPane == null) {
			patterninstanceScrollPane = new JScrollPane();
			patterninstanceScrollPane.setMinimumSize(new Dimension(100, 50));
			patterninstanceScrollPane
					.setViewportView(getPatterninstanceTable());
		}
		return patterninstanceScrollPane;
	}

	/**
	 * This method initializes patterninstanceTable
	 * 
	 * @return javax.swing.JTable
	 */
	private JTable getPatterninstanceTable() {
		if (patterninstanceTable == null) {
			patterninstanceTable = new JTable();
			patterninstanceTable.setCellSelectionEnabled(true);
		}
		return patterninstanceTable;
	}

	/**
	 * This method initializes patternScrollPane
	 * 
	 * @return javax.swing.JScrollPane
	 */
	private JScrollPane getPatternScrollPane() {
		if (patternScrollPane == null) {
			patternScrollPane = new JScrollPane();
			patternScrollPane.setMinimumSize(new Dimension(200, 50));
			patternScrollPane.setViewportView(getPatternTable());
		}
		return patternScrollPane;
	}

	/**
	 * This method initializes patternsearchButton
	 * 
	 * @return javax.swing.JButton
	 */
	private JButton getPatternsearchButton() {
		if (patternsearchButton == null) {
			patternsearchButton = new JButton();
			patternsearchButton.setBounds(new Rectangle(168, 17, 134, 20));
			patternsearchButton.setText("Filter Patterns");
			patternsearchButton
					.addActionListener(new java.awt.event.ActionListener() {
						public void actionPerformed(java.awt.event.ActionEvent e) {
							patternTableModel ptm = (patternTableModel) patternTable
									.getModel();
							if (patternsearchTextField.getText().length() == 0) {
								ptm.filterData(null);
							} else {
								ptm
										.filterData(patternsearchTextField
												.getText());
							}
							patternTable.updateUI();
						}
					});
		}
		return patternsearchButton;
	}

	/**
	 * This method initializes patternsearchPanel
	 * 
	 * @return javax.swing.JPanel
	 */
	private JPanel getPatternsearchPanel() {
		if (patternsearchPanel == null) {
			patternsearchPanel = new JPanel();
			patternsearchPanel.setLayout(null);
			patternsearchPanel.setPreferredSize(new Dimension(50, 50));
			patternsearchPanel.add(getPatternsearchTextField(), null);
			patternsearchPanel.add(getPatternsearchButton(), null);
		}
		return patternsearchPanel;
	}

	/**
	 * This method initializes patternsearchTextField
	 * 
	 * @return javax.swing.JTextField
	 */
	private JTextField getPatternsearchTextField() {
		if (patternsearchTextField == null) {
			patternsearchTextField = new JTextField();
			patternsearchTextField.setBounds(new Rectangle(10, 18, 147, 20));
			patternsearchTextField.addKeyListener(new KeyAdapter() {
				public void keyPressed(KeyEvent e) {
					int key = e.getKeyCode();
					if (key == KeyEvent.VK_ENTER) {
						patternTableModel ptm = (patternTableModel) patternTable
								.getModel();
						if (patternsearchTextField.getText().length() == 0) {
							ptm.filterData(null);
						} else {
							ptm.filterData(patternsearchTextField.getText());
						}
						patternTable.updateUI();
					}
				}
			});
		}
		return patternsearchTextField;
	}

	/**
	 * This method initializes patternsPanel
	 * 
	 * @return javax.swing.JPanel
	 */
	private JPanel getPatternsPanel() {
		if (patternsPanel == null) {
			patternsPanel = new JPanel();
			patternsPanel.setLayout(new BorderLayout());
			patternsPanel.add(getPatternsearchPanel(), BorderLayout.NORTH);
			patternsPanel.add(getPatternSplitPane(), BorderLayout.CENTER);
		}
		return patternsPanel;
	}

	/**
	 * This method initializes patternSplitPane
	 * 
	 * @return javax.swing.JSplitPane
	 */
	private JSplitPane getPatternSplitPane() {
		if (patternSplitPane == null) {
			patternSplitPane = new JSplitPane();
			patternSplitPane.setDividerSize(6);
			patternSplitPane.setDividerLocation(650);
			patternSplitPane.setResizeWeight(1.0D);
			patternSplitPane.setRightComponent(getPatterninstanceScrollPane());
			patternSplitPane.setLeftComponent(getPatternScrollPane());
		}
		return patternSplitPane;
	}

	/**
	 * This method initializes patternTable
	 * 
	 * @return javax.swing.JTable
	 */
	private JTable getPatternTable() {
		if (patternTable == null) {
			patternTable = new JTable();
		}
		return patternTable;
	}

	/**
	 * This method initializes searchButton
	 * 
	 * @return javax.swing.JButton
	 */
	private JButton getSearchButton() {
		if (searchButton == null) {
			searchButton = new JButton();
			searchButton.setBounds(new Rectangle(127, 13, 59, 23));
			searchButton.setText("Find");
			searchButton.addActionListener(new java.awt.event.ActionListener() {
				public void actionPerformed(java.awt.event.ActionEvent e) {
					if (idLookup.get(searchTextField.getText().toLowerCase()) != null) {
						String label = searchTextField.getText().toLowerCase();
						String name = searchTextField.getText().toLowerCase() +":"+ idLookup.get(searchTextField.getText().toLowerCase());
						String html = "Found match: " + name + " <a href=\""+ label +"\">Select in graph</a>";
						jEditorPane.setText(html);
					}
					else{
						String html = "No match found";
						jEditorPane.setText(html);
					}
				}
			});
		}
		return searchButton;
	}

	/**
	 * This method initializes searchTabbedPane
	 * 
	 * @return javax.swing.JTabbedPane
	 */
	private JTabbedPane getSearchTabbedPane() {
		if (searchTabbedPane == null) {
			searchTabbedPane = new JTabbedPane();
			searchTabbedPane.setPreferredSize(new Dimension(880, 150));
			searchTabbedPane.setName("");
			searchTabbedPane.setSize(new Dimension(880, 150));
			searchTabbedPane.addTab("Gene Centered", null, getGenesPanel(), null);
			searchTabbedPane.addTab("Pattern Centered", null, getPatternsPanel(), null);
		}
		return searchTabbedPane;
	}

	/**
	 * This method initializes searchTextField
	 * 
	 * @return javax.swing.JTextField
	 */
	private JTextField getSearchTextField() {
		if (searchTextField == null) {
			searchTextField = new JTextField();
			searchTextField.setBounds(new Rectangle(11, 16, 97, 20));
			searchTextField.addKeyListener(new KeyAdapter() {
				public void keyPressed(KeyEvent e) {
					int key = e.getKeyCode();
					if (key == KeyEvent.VK_ENTER) {
						if (idLookup.get(searchTextField.getText()
								.toLowerCase()) != null) {
							String label = searchTextField.getText().toLowerCase();
							String name = idLookup.get(searchTextField.getText()
									.toLowerCase());
							String html = "Found match: " + label + " " + name + " <a href=\""+name+"\">Select in graph</a>";
							jEditorPane.setText(html);
						}
						else{
							String html = "No match found";
							jEditorPane.setText(html);
						}
					}
				}
			});

		}
		return searchTextField;
	}

	/***************************************************************************
	 * This method create a graph from an array of input files the entries are
	 * merged so that there is no difference from a link or node in seperate
	 * files.
	 * 
	 * 
	 * @param inputFileNameArray
	 * @return
	 */
	public Graph graphFromFile(ArrayList inputFileNameArray) {
		BufferedReader in;
		Graph theGraph = new DirectedSparseGraph();
		try {
			String line = "";
			int line_num = 1;
			HashSet<String> edges = new HashSet<String>();
			Hashtable<String, String> edge_types = new Hashtable<String, String>();
			int fileIndex = 0;
			Iterator fileNameIter = inputFileNameArray.iterator();
			while (fileNameIter.hasNext()) {
				File inputFile = new File((String) fileNameIter.next());
				in = new BufferedReader(new FileReader(inputFile));
				// Load the edges and nodes
				while ((line = in.readLine()) != null) {
					String[] parts = line.split("\t");
					String idFrom = parts[0];
					String idTo = parts[1];
					String edgeType = "";
					if(parts.length > 2)
						edgeType = parts[2];
					if (!geneList.containsKey(idFrom)) {
						Gene g = new Gene(idFrom);
						geneList.put(idFrom, g);
					}
					if (!geneList.containsKey(idTo)) {
						Gene g = new Gene(idTo);
						geneList.put(idTo, g);
					}
					edges.add(idFrom + "," + idTo);
					if (!edge_types.containsKey(idFrom + "," + idTo)) {
						edge_types.put(idFrom + "," + idTo, edgeType);
					} else {
						edge_types.put(idFrom + "," + idTo, "+-");
					}
					line_num++;
				}
				in.close();

				StringLabeller labeller = StringLabeller.getLabeller(theGraph);

				Iterator iter2 = edges.iterator();
				while (iter2.hasNext()) {
					String strEdge = (String) iter2.next();
					String[] ends = strEdge.split(",");
					Gene g1 = (Gene) geneList.get(ends[0]);
					Gene g2 = (Gene) geneList.get(ends[1]);
					if (!theGraph.getVertices().contains(g1)) {
						g1 = (Gene) theGraph.addVertex(g1);
						String label = "";
						if (g1.getAlias() != null) {
							label = g1.getAlias();
						} else {
							label = g1.getID();
						}
						if (labeller.getVertex(label) != null) {
							label += '_' + g1.getID();
						}
						labeller.setLabel(g1, label);
						g1.setUserDatum("source", fileIndex, UserData.SHARED);
					}
					if (!theGraph.getVertices().contains(g2)) {
						g2 = (Gene) theGraph.addVertex(g2);
						String label = "";
						if (g2.getAlias() != null) {
							label = g2.getAlias();
						} else {
							label = g2.getID();
						}
						if (labeller.getVertex(label) != null) {
							label += '_' + g2.getID();
						}
						labeller.setLabel(g2, label);
						g2.setUserDatum("source", fileIndex, UserData.SHARED);
					}
					g1.setUserDatum("source", fileIndex, UserData.SHARED);

					Edge e = new DirectedSparseEdge(g1, g2);
					try {
						e = theGraph
								.addEdge(new DirectedSparseEdge(g1, g2));
						e.setUserDatum("label", edge_types.get(strEdge),
								UserData.SHARED);
						e.setUserDatum("source", fileIndex, UserData.SHARED);
					} catch (Exception ex) {
					}
				}
				fileIndex++;
			}
		} catch (Exception ex) {
			ex.printStackTrace();
		}
		return theGraph;
	}

	/*
	 * This method picks good column sizes. If all column heads are wider than
	 * the column's cells' contents, then you can just use
	 * column.sizeWidthToFit().
	 */
	private void initColumnSizes(JTable table) {
		patternTableModel model = (patternTableModel) table.getModel(); // @jve:decl-index=0:
		TableColumn column = null;
		Component comp = null;
		int headerWidth = 0;
		int cellWidth = 0;
		Object[] longValues = model.longValues;
		TableCellRenderer headerRenderer = table.getTableHeader()
				.getDefaultRenderer();
		
		if(table.getColumnCount() > 0 && table.getRowCount() > 0){
			for (int i = 0; i < 5; i++) {
				column = table.getColumnModel().getColumn(i);
	
				comp = headerRenderer.getTableCellRendererComponent(null, column
						.getHeaderValue(), false, false, 0, 0);
				headerWidth = comp.getPreferredSize().width;
	
				comp = table.getDefaultRenderer(model.getColumnClass(i))
						.getTableCellRendererComponent(table, longValues[i], false,
								false, 0, i);
				cellWidth = comp.getPreferredSize().width;
				// Before Swing 1.1 Beta 2, use setMinWidth instead.
				column.setPreferredWidth(Math.max(headerWidth, cellWidth));
			}
		}
	}

	private void loadAliasFile() {
		BufferedReader in;
		try {
			in = new BufferedReader(new FileReader(new File(aliasFileName)));
			String line = "";
			while ((line = in.readLine()) != null) {
				String[] parts = line.split("\t");
				if (parts.length == 2) {
					if (geneList.containsKey(parts[0])) {
						Gene g = (Gene) geneList.get(parts[0]);
						g.setAlias(parts[1]);
					} else {
						Gene g = new Gene(parts[0]);
						g.setAlias(parts[1]);
						geneList.put(parts[0], g);
					}
					if (!idLookup.containsKey(parts[1].toLowerCase())) {
						idLookup.put(parts[1].toLowerCase(), parts[0]);
					}
				}
			}
		} catch (Exception ex) {
			ex.printStackTrace();
		}
	}

	/**
	 * This method loads fields from the config file.
	 * 
	 * @param configFile
	 */
	private boolean loadConfiguration(File configFile) {
		BufferedReader in;
		try {
			
			// Initialize data structures
			entityFileName = "";
			aliasFileName = "";
			synFileName = "";
			patternFileName = "";
			networkFileArray = new ArrayList<String>();
			linksArray = new ArrayList<String>();
			edgeColorArray = new ArrayList<String>();
			geneList = new Hashtable<String, Gene>();
			idLookup = new Hashtable<String, String>();
			navGraph.edgeColors.clear();


			File loadFile = configFile;
			configFile = new File(loadFile + "\\bison.config");
			if (!configFile.exists()) {
				JOptionPane.showMessageDialog(null,
						"Data directory must contain the file bison.config",
						"Error", JOptionPane.ERROR_MESSAGE);
				return false;
			}

			in = new BufferedReader(new FileReader(configFile));
			File test;
			String line = "";
			String[] fields;

			line = in.readLine(); // Comment Line

			line = in.readLine(); // Entity
			if (line == null) {
				JOptionPane.showMessageDialog(null, "Bad bison.config file",
						"Error", JOptionPane.ERROR_MESSAGE);
				return false;
			}
			fields = line.split("\t");
			if (fields.length != 2) {
				JOptionPane.showMessageDialog(null, "Bad bison.config file",
						"Error", JOptionPane.ERROR_MESSAGE);
				return false;
			}
			test = new File(loadFile + "\\" + fields[1]);
			if (!test.exists()) {
				JOptionPane.showMessageDialog(null, "File "
						+ test.getCanonicalPath()
						+ " from bison.config missing!", "Error",
						JOptionPane.ERROR_MESSAGE);
				return false;
			}
			entityFileName = test.getCanonicalPath();

			line = in.readLine(); // Alias
			if (line == null) {
				JOptionPane.showMessageDialog(null, "Bad bison.config file",
						"Error", JOptionPane.ERROR_MESSAGE);
				return false;
			}
			fields = line.split("\t");
			if (fields.length != 2) {
				JOptionPane.showMessageDialog(null, "Bad bison.config file",
						"Error", JOptionPane.ERROR_MESSAGE);
				return false;
			}
			test = new File(loadFile + "\\" + fields[1]);
			if (!test.exists()) {
				JOptionPane.showMessageDialog(null, "File "
						+ test.getCanonicalPath()
						+ " from bison.config missing!", "Error",
						JOptionPane.ERROR_MESSAGE);
				return false;
			}
			aliasFileName = test.getCanonicalPath();

			line = in.readLine(); // Synonym
			if (line == null) {
				JOptionPane.showMessageDialog(null, "Bad bison.config file",
						"Error", JOptionPane.ERROR_MESSAGE);
				return false;
			}
			fields = line.split("\t");
			if (fields.length != 2) {
				JOptionPane.showMessageDialog(null, "Bad bison.config file",
						"Error", JOptionPane.ERROR_MESSAGE);
				return false;
			}
			test = new File(loadFile + "\\" + fields[1]);
			if (!test.exists()) {
				JOptionPane.showMessageDialog(null, "File "
						+ test.getCanonicalPath()
						+ " from bison.config missing!", "Error",
						JOptionPane.ERROR_MESSAGE);
				return false;
			}
			synFileName = test.getCanonicalPath();

			line = in.readLine(); // Pattern
			if (line == null) {
				JOptionPane.showMessageDialog(null, "Bad bison.config file",
						"Error", JOptionPane.ERROR_MESSAGE);
				return false;
			}
			fields = line.split("\t");
			if (fields.length != 2) {
				JOptionPane.showMessageDialog(null, "Bad bison.config file",
						"Error", JOptionPane.ERROR_MESSAGE);
				return false;
			}
			test = new File(loadFile + "\\" + fields[1]);
			if (!test.exists()) {
				JOptionPane.showMessageDialog(null, "File "
						+ test.getCanonicalPath()
						+ " from bison.config missing!", "Error",
						JOptionPane.ERROR_MESSAGE);
				return false;
			}
			patternFileName = test.getCanonicalPath();

			line = in.readLine(); // Network
			if (line == null) {
				JOptionPane.showMessageDialog(null, "Bad bison.config file",
						"Error", JOptionPane.ERROR_MESSAGE);
				return false;
			}
			fields = line.split("\t");
			if (fields.length != 3) {
				JOptionPane.showMessageDialog(null, "Bad bison.config file",
						"Error", JOptionPane.ERROR_MESSAGE);
				return false;
			}
			test = new File(loadFile + "\\" + fields[1]);
			if (!test.exists()) {
				JOptionPane.showMessageDialog(null, "File "
						+ test.getCanonicalPath()
						+ " from bison.config missing!", "Error",
						JOptionPane.ERROR_MESSAGE);
				return false;
			}
			networkFileArray.add(test.getCanonicalPath());
			test = new File(loadFile + "\\" + fields[2]);
			if (!test.exists()) {
				JOptionPane.showMessageDialog(null, "File "
						+ test.getCanonicalPath()
						+ " from bison.config missing!", "Error",
						JOptionPane.ERROR_MESSAGE);
				return false;
			}
			edgeColorArray.add(test.getCanonicalPath());

			while ((line = in.readLine()) != null) {
				String[] parts = line.split("\t");
				if (parts.length > 0) {
					if (parts[0].equals("LINK")) {
						if (parts.length == 3) {
							linksArray.add(parts[1] + "\t" + parts[2]);
						}
					}
					if (parts[0].equals("NETWORKFILE")) {
						if (parts.length == 3) {
							test = new File(loadFile + "\\" + parts[1]);
							if (!test.exists()) {
								JOptionPane.showMessageDialog(null, "File "
										+ test.getCanonicalPath()
										+ " from bison.config missing!",
										"Error", JOptionPane.ERROR_MESSAGE);
								return false;
							}
							if (!networkFileArray.contains(test
									.getCanonicalPath())) {
								networkFileArray.add(test.getCanonicalPath());
								test = new File(loadFile + "\\" + parts[2]);
								if (!test.exists()) {
									JOptionPane.showMessageDialog(null, "File "
											+ test.getCanonicalPath()
											+ " from bison.config missing!",
											"Error", JOptionPane.ERROR_MESSAGE);
									return false;
								}
								edgeColorArray.add(test.getCanonicalPath());
							}
						}
					}
				}
			}

			// FINISHED LOADING FILE INFO

			// Load the gene info
			loadEntityFile(); // Initialize genes
			loadAliasFile(); // Set gene alias values
			loadSynFile(); // Set the synonyms

			navGraph.loadEdgeColorIndices(edgeColorArray);

			patternTableModel dataModel = new patternTableModel(); // @jve:decl-index=0:
			dataModel.parsePatternFile(new File(patternFileName), geneList, idLookup);
			patternTable.setModel(dataModel);
			initColumnSizes(patternTable);

			patterninstanceTable
					.setSelectionMode(ListSelectionModel.SINGLE_SELECTION);
			ListSelectionModel prowSM = patterninstanceTable
					.getSelectionModel();
			prowSM.addListSelectionListener(new ListSelectionListener() {
				public void valueChanged(ListSelectionEvent e) {
					// Ignore extra messages.
					if (e.getValueIsAdjusting()) {
						return;
					}

					ListSelectionModel lsm = (ListSelectionModel) e.getSource();
					if (lsm.isSelectionEmpty()) {
						// System.out.println("No rows are selected.");
					} else {
						int selectedRow = lsm.getMinSelectionIndex();
						ListSelectionModel colSM = patterninstanceTable
								.getColumnModel().getSelectionModel();
						int selectedCol = colSM.getMinSelectionIndex();

						patterninstanceTableModel dm = (patterninstanceTableModel) patterninstanceTable
								.getModel();
						String geneID = (String) dm.getValueAt(selectedRow,
								selectedCol);
						String gid = (String) idLookup
								.get(geneID.toLowerCase());
						Gene g = (Gene) geneList.get(gid);
						navGraph.pickNode(g);
					}
				}
			});
			ListSelectionModel colSM = patterninstanceTable.getColumnModel()
					.getSelectionModel();
			colSM.addListSelectionListener(new ListSelectionListener() {
				public void valueChanged(ListSelectionEvent e) {
					// Ignore extra messages.
					if (e.getValueIsAdjusting()) {
						return;
					}

					ListSelectionModel lsm = (ListSelectionModel) e.getSource();
					if (lsm.isSelectionEmpty()) {
						// System.out.println("No columns are selected.");
					} else {
						int selectedCol = lsm.getMinSelectionIndex();
						int selectedRow = patterninstanceTable.getSelectedRow();

						if (selectedCol >= 0 && selectedRow >= 0) {
							patterninstanceTableModel dm = (patterninstanceTableModel) patterninstanceTable
									.getModel();
							String geneID = (String) dm.getValueAt(selectedRow,
									selectedCol);
							String gid = (String) idLookup.get(geneID
									.toLowerCase());
							Gene g = (Gene) geneList.get(gid);
							if (g != null) {
								navGraph.pickNode(g);
							}
						}
					}
				}
			});
			patterninstanceTable.addFocusListener(new FocusAdapter() {
				public void focusGained(FocusEvent e) {
					int selectedRow = ((JTable) e.getSource()).getSelectedRow();
					int selectedCol = ((JTable) e.getSource())
							.getSelectedColumn();
					if (selectedRow != -1 && selectedCol != 0) {
						patterninstanceTableModel dm = (patterninstanceTableModel) patterninstanceTable
								.getModel();
						String geneID = (String) dm.getValueAt(selectedRow,
								selectedCol);
						String gid = (String) idLookup
								.get(geneID.toLowerCase());
						Gene g = (Gene) geneList.get(gid);
						infoEditorPane.setText(g.htmlInfo(linksArray));
						infoEditorPane.setCaretPosition(0);
						objectScrollPane.getVerticalScrollBar().setValue(0);
					}
				}

				public void focusLost(FocusEvent e) {
					// 
				}
			});

			patternTable.addFocusListener(new FocusAdapter() {
				public void focusGained(FocusEvent e) {
					int sRow = ((JTable) e.getSource()).getSelectedRow();
					if (sRow != -1) {
						patternTableModel dm = (patternTableModel) patternTable
								.getModel();
						Pattern p = dm.getRowObject(sRow);
						infoEditorPane.setText(p.htmlInfo());
						infoEditorPane.setCaretPosition(0);
						objectScrollPane.getVerticalScrollBar().setValue(0);
					}
				}

				public void focusLost(FocusEvent e) {
					// 
				}
			});

			patternTable.setSelectionMode(ListSelectionModel.SINGLE_SELECTION);
			ListSelectionModel rowSM = patternTable.getSelectionModel();
			rowSM.addListSelectionListener(new ListSelectionListener() {
				public void valueChanged(ListSelectionEvent e) {
					// Ignore extra messages.
					if (e.getValueIsAdjusting()) {
						return;
					}

					ListSelectionModel lsm = (ListSelectionModel) e.getSource();
					if (lsm.isSelectionEmpty()) {
						// System.out.println("No rows are selected.");
					} else {
						int selectedRow = lsm.getMinSelectionIndex();
						patternTableModel dm = (patternTableModel) patternTable
								.getModel();
						Pattern p = dm.getRowObject(selectedRow);

						patterninstanceTableModel dataModel = new patterninstanceTableModel();
						dataModel.setData(p.instances);
						patterninstanceTable.setModel(dataModel);
						patterninstanceTable.updateUI();
						infoEditorPane.setText(p.htmlInfo());
						infoEditorPane.setCaretPosition(0);
						objectScrollPane.getVerticalScrollBar().setValue(0);
					}
				}
			});
			patternTable.updateUI();

		} catch (Exception ex) {
			ex.printStackTrace();
		}

		navGraph.setGraph(graphFromFile(new ArrayList<String>(networkFileArray)));
		addListeners();
		
		searchTabbedPane.repaint();
		searchTabbedPane.updateUI();

		navGraph.pickNode(1);
		
		return true;
	}

	private void loadEntityFile() {
		BufferedReader in;
		try {
			in = new BufferedReader(new FileReader(new File(entityFileName)));
			String line = "";
			while ((line = in.readLine()) != null) {
				String[] parts = line.split("\t");
				if (parts.length >= 2) {
					ArrayList<Descriptor> annotations = new ArrayList<Descriptor>();
					for (int c = 1; c < parts.length; c++) {
						annotations.add(new Annotation(parts[c]));
					}
					Gene g = new Gene(parts[0], annotations);
					
					geneList.put(parts[0], g);
					if (!idLookup.containsKey(parts[0])) {
						idLookup.put(parts[0], parts[0]);
					}
				}
			}
		} catch (Exception ex) {
			ex.printStackTrace();
		}
	}

	@SuppressWarnings("unchecked")
	private void loadSynFile() {
		BufferedReader in;
		try {
			in = new BufferedReader(new FileReader(new File(synFileName)));
			String line = "";
			while ((line = in.readLine()) != null) {
				String[] parts = line.split("\t");
				if (parts.length == 2) {
					if (geneList.containsKey(parts[0])) {
						Gene g = (Gene) geneList.get(parts[0]);
						g.addSynonym(parts[1]);						
					} else {
						Gene g = new Gene(parts[0]);
						g.addSynonym(parts[1]);
						geneList.put(parts[0], g);
					}
					if (!idLookup.containsKey(parts[1].toLowerCase())) {
						idLookup.put(parts[1].toLowerCase(), parts[0]);
					}
				}
			}
		} catch (Exception ex) {
			ex.printStackTrace();
		}
	}
}
