# Supplementary material for: BISON: bio-interface for the semi-global analysis of network patterns
Source: Source Code Biol Med. 2006 Nov 29;1:8. doi: 10.1186/1751-0473-1-8 (PMC1698476; doi:10.1186/1751-0473-1-8)
Supplement: Additional File 1 — The BISON package contains the BISON application, example data from the paper, and the source code for BISON and the SGR pattern mining Perl library. The contents of the archive are further explained within the README.TXT file. [file 1751-0473-1-8-S1.zip › bison-1.0.0/src/bison/bison/Descriptor.java]

package bison.bison;


/**
 * Descriptor is an abstract class for node or vertex properties.
 * 
 * @author Christopher Besemann
 * @author NDSU Denton Lab
 *
 */
public abstract class Descriptor implements Comparable{
	protected int id;
	protected String value;
	
	/**
	 * Class constructor that sets the value of the descriptor id.
	 * 
	 * @param value
	 */
	public Descriptor(String value){
		this.value = value;
	}
	
	public int compareTo(Object object) {
		if (object.getClass().toString().equals(this.getClass().toString())) {
			return this.toString().compareTo(object.toString());
		}
		return 0;
	}
	public String toString() {
		return value; 		
	}
	public boolean equals(Object obj){
		if (obj.getClass().toString().equals(this.getClass().toString())) {
			return ((Descriptor) obj).value.equals(this.value);
		}
		return false;
	}
}
