# Supplementary material for: BISON: bio-interface for the semi-global analysis of network patterns
Source: Source Code Biol Med. 2006 Nov 29;1:8. doi: 10.1186/1751-0473-1-8 (PMC1698476; doi:10.1186/1751-0473-1-8)
Supplement: Additional File 1 — The BISON package contains the BISON application, example data from the paper, and the source code for BISON and the SGR pattern mining Perl library. The contents of the archive are further explained within the README.TXT file. [file 1751-0473-1-8-S1.zip › bison-1.0.0/src/bison/bison/Gene.java]

package bison.bison;

import java.util.ArrayList;
import java.util.Collections;
import java.util.Iterator;

import edu.uci.ics.jung.graph.Graph;
import edu.uci.ics.jung.graph.Vertex;
import edu.uci.ics.jung.graph.decorators.StringLabeller;


public class Gene extends Node implements Comparable {

	protected ArrayList<String> synonyms;
	
	public Gene(String id_gene) {
		this.id = id_gene;
		this.label = id_gene;
		this.synonyms = new ArrayList<String>();
		this.descriptors = new ArrayList<Descriptor>();						
	}
	
	public Gene(String id_gene, ArrayList<Descriptor> annotations) {
		this.id = id_gene;
		this.label = id_gene;
		this.synonyms = new ArrayList<String>();
		this.descriptors = annotations;						
	}
	
	public void addSynonym(String synonym){
		if(!synonyms.contains(synonym)){
			synonyms.add(synonym);
		}
	}

	public int compareTo(Object gn) {
		if (gn.getClass().toString().equals(this.getClass().toString())) {
			return this.toString().compareTo(gn.toString());
		}
		return -1;
	}

	public String getAlias() {
		return this.label;
	}

	public geneNode getGeneNode() {
		return new geneNode(this.label, this.id);
	}

	public String getID() {
		return this.id;
	}

	@SuppressWarnings("unchecked")
	@Override
	public String htmlInfo(ArrayList links) {
		String html = "";
		html += "<h1>Gene Information</h1>";
		
		html += "<table>";
		html += "<tr><td>";
		html += "<table border=1>";
		html += "<tr><td>Gene ID</td><td>" + this.id + "</td></tr>";
		html += "<tr><td>Gene Name</td><td>" + this.label + "</td></tr>";
		;
		html += "<tr><td>Gene Synonyms</td><td>";
		if (synonyms.size() == 0) {
			html += "[none listed], ";
		}
		Iterator iter = synonyms.iterator();
		while (iter.hasNext()) {
			html += (String) iter.next() + ", ";
		}
		html = html.substring(0, html.length() - 2);
		html += "</td></tr></table>";
		html += "</td><td></td></tr></table>";

		html += "<hr> Annotations:";
		if (descriptors.size() == 0) {
			html += "<br> [none listed]";
		}
		iter = descriptors.iterator();
		while (iter.hasNext()) {
			html += "<br>" + iter.next().toString();
		}

		html += "<br><hr> External Links (wait for browser to load on clicking):";
		if (links.size() == 0) {
			html += "<br> [none listed]";
		}
		iter = links.iterator();
		while (iter.hasNext()) {
			String line = (String) iter.next();
			String[] parts = line.split("\t");
			html += "<br><a href=\"" + parts[0].toString();
			String part = "";
			if (parts[1].toString().equals("GENE")) {
				part = this.label;
			}
			if (parts[1].toString().equals("ID")) {
				part = this.id;
			}
			html += part + "\">" + parts[0].toString() + part + "</a>";
		}
		
		
		// Get the neighbors
		
		html += "<br><br><hr>";
		
		html+= "<br>" + this.getSuccessors().size()+ " Targets, " + this.getPredecessors().size() + " Regulators";
		
		html+="<h3>Targets regulated:</h3><ol>";
		Iterator<Vertex> ss = this.getSuccessors().iterator();
		ArrayList<String> slabels = new ArrayList<String>();
		while(ss.hasNext()){
			Vertex s = ss.next();
			String label = StringLabeller.getLabeller((Graph) s.getGraph()).getLabel(s);
			slabels.add(label);
		}
		
		Collections.sort(slabels);		
		Iterator<String> slabel = slabels.iterator();
		while(slabel.hasNext()){
			String label = slabel.next();
			html += "<li><a href=\""+label+"\">(Select in Graph)</a> Target " + label + "</li>";
		}
		if(this.getSuccessors().size() == 0)
			html += "<li>NONE</li>";
		html+= "</ol>";
		
		html += "<h3>Regulators:</h3><ol>";		
		Iterator<Vertex> pp = this.getPredecessors().iterator();
		ArrayList<String> plabels = new ArrayList<String>();
		while(pp.hasNext()){
			Vertex p = pp.next();
			String label = StringLabeller.getLabeller((Graph) p.getGraph()).getLabel(p);
			plabels.add(label);
		}
		
		Collections.sort(plabels);		
		Iterator<String> plabel = plabels.iterator();
		while(plabel.hasNext()){
			String label = plabel.next();
			html += "<li><a href=\""+label+"\">(Select in Graph)</a> Regulator " + label + "</li>";
		}
		if(this.getPredecessors().size() == 0)
			html += "<li>NONE</li>";
		html+="</ol>";
		
		return html;
	}

	/**
	 * Function to set the alias of the gene
	 * 
	 * @param alias
	 * @return Boolean aliasWasSet
	 */
	public boolean setAlias(String alias) {
		if (this.label == null || this.label == this.id) {
			this.label = alias;
			return true;
		}
		return false;
	}

	@Override
	public String toString() {
		return this.label + ", " + this.id;
	}
}
