# Supplementary material for: BISON: bio-interface for the semi-global analysis of network patterns
Source: Source Code Biol Med. 2006 Nov 29;1:8. doi: 10.1186/1751-0473-1-8 (PMC1698476; doi:10.1186/1751-0473-1-8)
Supplement: Additional File 1 — The BISON package contains the BISON application, example data from the paper, and the source code for BISON and the SGR pattern mining Perl library. The contents of the archive are further explained within the README.TXT file. [file 1751-0473-1-8-S1.zip › bison-1.0.0/src/bison/bison/geneNode.java]

package bison.bison;

public class geneNode implements Comparable {

	public String name;

	public String id;

	public geneNode(String name, String id) {
		this.name = name;
		this.id = id;
	}

	public int compareTo(Object gn) {
		if (gn.getClass().toString().equals(this.getClass().toString())) {
			return this.toString().compareTo(gn.toString());
		}
		return -1;
	}

	@Override
	public String toString() {
		return name + ", " + id;
	}
}
