# Supplementary material for: BISON: bio-interface for the semi-global analysis of network patterns
Source: Source Code Biol Med. 2006 Nov 29;1:8. doi: 10.1186/1751-0473-1-8 (PMC1698476; doi:10.1186/1751-0473-1-8)
Supplement: Additional File 1 — The BISON package contains the BISON application, example data from the paper, and the source code for BISON and the SGR pattern mining Perl library. The contents of the archive are further explained within the README.TXT file. [file 1751-0473-1-8-S1.zip › bison-1.0.0/src/bison/bison/Node.java]

package bison.bison;


import java.util.ArrayList;


import edu.uci.ics.jung.graph.impl.SimpleSparseVertex;

/**
 * Node is an abstract class that extends the jung 
 * class to hold user data specific to the BISON library.  
 * <p>
 * Nodes have an ID (possibly only for internal use) and a single label.
 * <p>
 * Descriptors of nodes are special labels or objects that correspond to specific 
 * properties or relational attributes that apply to the node.
 * 
 * @author Christopher Besemann
 * @author NDSU Denton Lab
 */
public abstract class Node extends SimpleSparseVertex{

	protected String id;
	protected String label; 
	protected ArrayList<Descriptor> descriptors;
	
	/**
	 * Compiles an html string that reveals node information for display.
	 * 
	 * @param links	set of external URL links to include in the html.
	 * @return	the html string for this node.
	 */
	public abstract String htmlInfo(ArrayList links);
	
	public String getStringLabel(){
		return label;
	}
	public String getStringID(){
		return id;
	}
}
