# Supplementary material for: BISON: bio-interface for the semi-global analysis of network patterns
Source: Source Code Biol Med. 2006 Nov 29;1:8. doi: 10.1186/1751-0473-1-8 (PMC1698476; doi:10.1186/1751-0473-1-8)
Supplement: Additional File 1 — The BISON package contains the BISON application, example data from the paper, and the source code for BISON and the SGR pattern mining Perl library. The contents of the archive are further explained within the README.TXT file. [file 1751-0473-1-8-S1.zip › bison-1.0.0/src/bison/bison/Pattern.java]

package bison.bison;

import java.text.DecimalFormat;
import java.util.ArrayList;
import java.util.Collections;
import java.util.Hashtable;
import java.util.Iterator;


public class Pattern extends StatisticalPattern {

	public static double SIGVALUE = 0.001;
		
	@Override
	public String descriptorsToString() {
		return (String) getCol(2);
	}

	@Override
	public String edgeLabelsToString() {
		return (String) getCol(1);
	}

	@Override
	public String htmlInfo(ArrayList links) {
		return this.htmlInfo();
	}

	@Override
	public String subgraphShapeToString() {
		return (String) getCol(0);
	}
	
	public static String[] COLUMN_NAMES = { "Subgraph", "Links", "Descriptors",
		"O", "E", "D.F.", "Pvalue", "Significant" };

protected ArrayList<String[]> instances = new ArrayList<String[]>();

protected Hashtable<String, Comparable> data = new Hashtable<String, Comparable>();
protected Hashtable<String,String> idLookup = null;
protected Hashtable<String,Gene> genes = null;

public Pattern(Hashtable<String, String> idLookup, Hashtable<String, Gene> genes, String subgraph, String links, String descriptors,
		Integer observedFreq, Double expectedFreq, Double chi2, Integer degreeFreedom) {
	this.idLookup = idLookup;
	this.genes = genes;
	
	this.degreesFreedom = degreeFreedom;
	this.observedValue = observedFreq;
	this.expectedValue = expectedFreq;
	this.chi2 = chi2;
	
	DecimalFormat f = new DecimalFormat("0.0000E000");
	data.put(COLUMN_NAMES[0], subgraph);
	data.put(COLUMN_NAMES[1], links);
	data.put(COLUMN_NAMES[2], descriptors);
		
	data.put(COLUMN_NAMES[3], observedValue);
	data.put(COLUMN_NAMES[4], expectedValue);
	data.put(COLUMN_NAMES[5], degreesFreedom);
	
	data.put(COLUMN_NAMES[6], f.format(this.pValue()));
	data.put(COLUMN_NAMES[7], this.isSig());

}

public boolean isSig(){
	return this.pValue() <= Pattern.SIGVALUE;
}

public boolean hasString(String query) {
	String subject = (String) getCol(2);
	subject = subject.toLowerCase();
	String[] parts = query.split("[,\\s]+");
	boolean foundString = true;
	for (int i = 0; i < parts.length; i++) {
		if (subject.indexOf(parts[i].toLowerCase()) == -1) {
			foundString = false;
			break;
		}
	}
	return foundString;
}

public void addInstance(String[] instance) {
	instances.add(instance);
}

public Object getCol(int col) {
	return data.get(COLUMN_NAMES[col]);
}

public String htmlInfo() {
	String html = "";	
	html += "<h1>Pattern Information</h1>";

	// Parse the pattern parts out
	Hashtable<String,ArrayList<String>> pieces = new Hashtable<String, ArrayList<String>>(); 
	
	html += "<h3>Pattern by Item List</h3><ol>";
	String pattern = (String) getCol(2);
	pattern = pattern.substring(1, pattern.length() - 1);
	String[] items = pattern.split("\\),");
	items[items.length-1] = items[items.length-1].substring(0,items[items.length-1].length()-1); 
	for (int i = 0; i < items.length; i++) {
		html += "<li>" + items[i] + ")</li>";
		String[] ips = items[i].split("\\.");
		String[] positions = ips[0].substring(1, ips[0].length()-1).split(",");
		String descriptor = " ";
		for(int index=1; index<ips.length; index++){
			descriptor += ips[index] + ".";
		}
		if(descriptor.length()>3)
			descriptor = descriptor.substring(2, descriptor.length()-1);
		for(int p=0; p<positions.length; p++){			
			if(!pieces.containsKey(positions[p]))
				pieces.put(positions[p], new ArrayList<String>());
			ArrayList<String> ds = pieces.get(positions[p]);
			ds.add(descriptor);
		}		
	}
	html += "</ol>";
	
	html += "<table border=1>";		
	ArrayList<String> keys = new ArrayList<String>(pieces.keySet());
	Collections.sort(keys);	
	html += "<tr>";
	for(int i=0; i<keys.size(); i++){
		String key = keys.get(i);
		ArrayList<String> ds = pieces.get(key);
		Collections.sort(ds);
		html += "<td>Gene "+key+"</td>";
		html += "<td>";
		String strD = " ";
		Iterator<String> dsi = ds.iterator();
		while(dsi.hasNext()){
			String d = dsi.next();
			strD += d + ",";
		}
		html += strD.substring(0, strD.length()-1);
		html += "</td>";
	}
	html += "</tr></table>";

	// Instances
	html += "<h3>Pattern Instances</h3>";
	html += "<table border=1>";	
	html += "<tr>";
	for(int i=0; i<keys.size(); i++){
		String key = keys.get(i);
		html += "<th>Gene&nbsp;"+key+"</th>";
		html += "<th>Descriptors "+key+"</th>";
	}
	html += "</tr>";
	
	Iterator<String[]> instI = instanceData().iterator();	
	while(instI.hasNext()){
		String[] inst = instI.next();
		html += "<tr>";
		for(Integer i=0; i<inst.length; i++){
			String label = inst[i];
			if(idLookup.containsKey(label.toLowerCase())){
				Gene g = genes.get(idLookup.get(label.toLowerCase()));
				html += "<td>"+label+"</td><td>";
				String strD = "";
				Iterator<Descriptor> ds = g.descriptors.iterator();
				while(ds.hasNext()){
					Descriptor d = ds.next();
					if(d == null)
						d = new Annotation("");
					ArrayList<String> list = pieces.get(i.toString());
					
					if(list == null){
						continue;
					}
					if(list.contains(d.value))
						strD += "<b><u>";
					strD += d.value;
					if(list.contains(d.value))
						strD += "</u></b>";
					strD += ", ";
				}
				if(strD.length()>2)
					strD = strD.substring(0, strD.length()-2);
				html += strD;
				html += "</td>";
			}
		}
		html += "</tr>";
	}
	
	html += "</table>";
	
	// Parse the subgraph edges
	html += "<h3>Pattern shape, by edge list</h3><ol>";
	String subgraph = (String) getCol(0);
	subgraph = subgraph.substring(1, subgraph.length() - 2);
	String[] edges = subgraph.split("\\),\\(");
	for (int i = 0; i < edges.length; i++) {
		html += "<li>" + edges[i].substring(1) + "</li>";
	}
	html += "</ol>";

	return html;
}

public ArrayList<String[]> instanceData() {
	return instances;
}

}
