# Supplementary material for: BISON: bio-interface for the semi-global analysis of network patterns
Source: Source Code Biol Med. 2006 Nov 29;1:8. doi: 10.1186/1751-0473-1-8 (PMC1698476; doi:10.1186/1751-0473-1-8)
Supplement: Additional File 1 — The BISON package contains the BISON application, example data from the paper, and the source code for BISON and the SGR pattern mining Perl library. The contents of the archive are further explained within the README.TXT file. [file 1751-0473-1-8-S1.zip › bison-1.0.0/src/bison/bison/patterninstanceTableModel.java]

package bison.bison;

import java.util.ArrayList;

import javax.swing.table.AbstractTableModel;

class patterninstanceTableModel extends AbstractTableModel {
	private static final long serialVersionUID = 1L;

	private ArrayList<String[]> rowData = new ArrayList<String[]>();

	public int getColumnCount() {
		if(rowData.isEmpty())
			return 0;
		return rowData.get(0).length;
	}

	@Override
	public String getColumnName(int col) {
		return "Gene" + col;
	}

	public int getRowCount() {
		if(rowData.isEmpty())
			return 0;
		return rowData.size();
	}

	public String[] getRowObject(int row) {
		return rowData.get(row);
	}

	public Object getValueAt(int row, int col) {
		return rowData.get(row)[col];
	}

	public void setData(ArrayList<String[]> newData) {
		rowData = newData;
	}

	/*
	 * public boolean isCellEditable(int row, int col){ return true; } public
	 * void setValueAt(Object value, int row, int col) { rowData[row][col] =
	 * value; fireTableCellUpdated(row, col); }
	 */

}
