# Supplementary material for: BISON: bio-interface for the semi-global analysis of network patterns
Source: Source Code Biol Med. 2006 Nov 29;1:8. doi: 10.1186/1751-0473-1-8 (PMC1698476; doi:10.1186/1751-0473-1-8)
Supplement: Additional File 1 — The BISON package contains the BISON application, example data from the paper, and the source code for BISON and the SGR pattern mining Perl library. The contents of the archive are further explained within the README.TXT file. [file 1751-0473-1-8-S1.zip › bison-1.0.0/src/bison/bison/patternTableModel.java]

package bison.bison;

import java.io.BufferedReader;
import java.io.File;
import java.io.FileReader;
import java.util.ArrayList;
import java.util.Hashtable;
import java.util.Iterator;

import javax.swing.table.AbstractTableModel;

class patternTableModel extends AbstractTableModel {
	private static final long serialVersionUID = 1L;

	private ArrayList<Pattern> rowData = new ArrayList<Pattern>();

	private ArrayList<Pattern> mainData = new ArrayList<Pattern>();

	public final Object[] longValues = { "{(0,1)}", "{1.+}",
			"{some very long set of text that cannot be seen}",
			new Integer(50), new Double(0.12), new Integer(100),
			new Double(0.1234000), Boolean.TRUE };

	public void filterData(String filter) {
		if (filter == null) {
			rowData = new ArrayList<Pattern>(mainData);
		} else {
			rowData.clear();
			Iterator<Pattern> iter = mainData.iterator();
			while (iter.hasNext()) {
				Pattern p = iter.next();
				if (p.hasString(filter)) {
					rowData.add(p);
				}
			}
		}
	}

	@Override
	@SuppressWarnings("unchecked")
	public Class getColumnClass(int c) {	
		return getValueAt(0, c).getClass();
	}

	public int getColumnCount() {
		return Pattern.COLUMN_NAMES.length;
	}

	@Override
	public String getColumnName(int col) {
		return Pattern.COLUMN_NAMES[col].toString();
	}

	public int getRowCount() {
		return rowData.size();
	}

	public Pattern getRowObject(int row) {
		return rowData.get(row);
	}

	/*
	 * public boolean isCellEditable(int row, int col){ return true; } public
	 * void setValueAt(Object value, int row, int col) { rowData[row][col] =
	 * value; fireTableCellUpdated(row, col); }
	 */

	public Object getValueAt(int row, int col) {
		return rowData.get(row).getCol(col);
	}

	public void parsePatternFile(File inputFile, Hashtable<String,Gene> genes, Hashtable<String,String> ids) {
		try {
			BufferedReader in;
			String line = "";
			int line_num = 1;
			in = new BufferedReader(new FileReader(inputFile));
			while ((line = in.readLine()) != null) {
				// First line of record is the pattern data
				String[] parts = line.split("\t");
				String subgraph = parts[0];
				String linktypes = parts[1];
				String descriptors = parts[2];
				Integer O = Integer.parseInt(parts[3]);
				Double E = Double.parseDouble(parts[4]);
				Double Z = Double.parseDouble(parts[5]);
				Integer DF = Integer.parseInt(parts[6]);
				// Double Pvalue = Double.parseDouble(parts[7]);
				// Boolean TestResult = parts[8].startsWith("PASS");
				Pattern p = new Pattern(ids, genes, subgraph, linktypes, descriptors, O, E, Z, DF);
				line_num++;
				// The other lines are part of the instance list
				while ((line = in.readLine()) != null && !line.equals("\\\\")) {
					String[] elts = line.split("\t");
					for (int i = 0; i < elts.length; i++) {
						String id = elts[i];
						if (genes.containsKey(id)) {
							Gene g = (Gene) genes.get(id);
							elts[i] = g.getAlias();
						}
					}

					p.addInstance(elts);
				}
				mainData.add(p);
			}
			rowData = new ArrayList<Pattern>(mainData);
			in.close();
		} catch (Exception ex) {
			ex.printStackTrace();
		}
	}

}
