# Supplementary material for: BISON: bio-interface for the semi-global analysis of network patterns
Source: Source Code Biol Med. 2006 Nov 29;1:8. doi: 10.1186/1751-0473-1-8 (PMC1698476; doi:10.1186/1751-0473-1-8)
Supplement: Additional File 1 — The BISON package contains the BISON application, example data from the paper, and the source code for BISON and the SGR pattern mining Perl library. The contents of the archive are further explained within the README.TXT file. [file 1751-0473-1-8-S1.zip › bison-1.0.0/src/bison/bison/StatisticalPattern.java]

package bison.bison;


import bison.core.Pattern;
import cern.jet.random.ChiSquare;
import cern.jet.random.Poisson;
import cern.jet.random.engine.MersenneTwister;

public abstract class StatisticalPattern extends Pattern {
	protected int observedValue;
	protected double expectedValue;
	protected double chi2;
	protected int degreesFreedom;
		
	public double pValue(){
		return Chi2Pvalue();
	}
	
	@SuppressWarnings("unused")
	private double Chi2Pvalue(){
		ChiSquare chi = new ChiSquare(degreesFreedom, new MersenneTwister());
		double pvalue = chi.cdf(chi2);
		return 1.00-pvalue; 
	}
	
	@SuppressWarnings("unused")
	private double PoissPvalue(){
		 Poisson p = new Poisson(expectedValue, new MersenneTwister());
		 double pvalue = p.cdf(observedValue);
		if(expectedValue < observedValue)
			return 1.00 - pvalue;
		return pvalue;
	}
}
