# Supplementary material for: BISON: bio-interface for the semi-global analysis of network patterns
Source: Source Code Biol Med. 2006 Nov 29;1:8. doi: 10.1186/1751-0473-1-8 (PMC1698476; doi:10.1186/1751-0473-1-8)
Supplement: Additional File 1 — The BISON package contains the BISON application, example data from the paper, and the source code for BISON and the SGR pattern mining Perl library. The contents of the archive are further explained within the README.TXT file. [file 1751-0473-1-8-S1.zip › bison-1.0.0/src/bison/core/gui/fimi/FrequentPatternDialog.java]

package bison.core.gui.fimi;
import javax.swing.JPanel;
import java.awt.Frame;
import java.awt.BorderLayout;

import javax.swing.JDialog;
import javax.swing.JButton;
import javax.swing.JOptionPane;
import javax.swing.Timer;

import javax.swing.WindowConstants;
import java.awt.Dimension;
import java.awt.event.ActionEvent;
import java.awt.event.ActionListener;
import javax.swing.JTextArea;
import javax.swing.JScrollPane;
import java.awt.GridLayout;
import javax.swing.JLabel;
import javax.swing.JTextField;
import javax.swing.JComboBox;
import javax.swing.JCheckBox;

public class FrequentPatternDialog extends JDialog {

	private static final long serialVersionUID = 1L;
	public final static int ONE_SECOND = 1000;
	
    private Timer timer;
    private FrequentPatternMiningTask task;
    
	private JPanel jContentPane = null;
	private JTextArea taskOutput;
    private String newline = "\n";
	private JButton startButton = null;

	private JButton cancelButton = null;
	private JScrollPane jScrollPane = null;
	private JPanel jPanel = null;
	private JButton finishedButton = null;
	private FrequentPatternDialog me = this; //  @jve:decl-index=0
	private JPanel inputPanel = null;
	private JLabel jLabel = null;
	private JTextField minsupTextField = null;
	private JPanel subgraphPanel = null;
	private JLabel jLabel1 = null;
	private JComboBox subgraphComboBox = null;
	private JPanel jPanel1 = null;  //  @jve:decl-index=0:visual-constraint="410,90"
	private JCheckBox closedCheckBox = null;
	/**
	 * @param owner
	 */
	public FrequentPatternDialog(Frame owner, String entityFile, String[] graphFiles, String subgraphFile, Integer MINSUP) {
		super(owner);
		task = new FrequentPatternMiningTask(entityFile,graphFiles,subgraphFile,MINSUP,this);		
		initialize();
//		Create a timer.
        timer = new Timer(ONE_SECOND, new TimerListener());
	}
	
	public void setOutput(String output){
    	task.setOutput(output);
    }
    public void setWorkingDir(String dir){
    	task.setWorkingDir(dir);
    }
    public void setAprioriDir(String apriori){
    	task.setAprioriDir(apriori);
    }
	
	/**
     * The actionPerformed method in this class
     * is called each time the Timer "goes off".
     */
    class TimerListener implements ActionListener {
    	private String lastS = "";
    	
        public void actionPerformed(ActionEvent evt) {
            String s = task.getMessage();
            if (s != null && !s.equals(lastS)) {
            	lastS = s;
                taskOutput.append(s + newline);
                taskOutput.setCaretPosition(
                    taskOutput.getDocument().getLength());
            }
            if (task.isDone()) {
                task.stop();
                timer.stop();
                if (task.isDone()) {
                    taskOutput.append("Task completed." + newline);
                    taskOutput.append(task.getReport());
                } else {
                    taskOutput.append("Task canceled." + newline);

                }
            }
        }
    }


	/**
	 * This method initializes this
	 * 
	 * @return void
	 */
	private void initialize() {
		this.setSize(450, 450);
		this.setMinimumSize(new Dimension(350, 450));
		this.setPreferredSize(new Dimension(450, 450));
		this.setDefaultCloseOperation(WindowConstants.DISPOSE_ON_CLOSE);
		this.setTitle("Frequent Pattern Mining Dialog");
		this.setContentPane(getJContentPane());
	}

	/**
	 * This method initializes jContentPane
	 * 
	 * @return javax.swing.JPanel
	 */
	private JPanel getJContentPane() {
		if (jContentPane == null) {
			jContentPane = new JPanel();
			jContentPane.setLayout(new BorderLayout());
			jContentPane.add(getJPanel1(), BorderLayout.NORTH);
			jContentPane.add(getFinishedButton(), BorderLayout.SOUTH);
			jContentPane.add(getJScrollPane(), BorderLayout.CENTER);
		}
		return jContentPane;
	}

	/**
	 * This method initializes startButton	
	 * 	
	 * @return javax.swing.JButton	
	 */
	private JButton getStartButton() {
		if (startButton == null) {
			startButton = new JButton();
			startButton.setText("Start Mining");
			startButton.setActionCommand("start");
			startButton.addActionListener(new java.awt.event.ActionListener() {
				/**
			     * Called when the user presses the start button.
			     */
			    public void actionPerformed(ActionEvent evt) {
			    	if(!task.isWorking()){
				        Integer minSup = null;
			    		try{
			    			minSup = Integer.parseInt(minsupTextField.getText());
				        }
			    		catch (Exception ex) {
			    		}
			    		
			    		if(minSup == null){
				    		JOptionPane.showMessageDialog(null,
		    					"You must enter a whole number as" +
		    					" a minimum pattern frequency.",
		    					"Error", JOptionPane.ERROR_MESSAGE);
				    		return;
			    		}
			    		
			    		taskOutput.setText("");
			    		task.setClosedPattern(closedCheckBox.isSelected());
			    		task.setSubgraph(subgraphComboBox.getSelectedIndex());
				        task.setMinsup(minSup);
			    		task.go();
				        timer.start();
			    	}
			    }
			});
		}
		return startButton;
	}

	/**
	 * This method initializes cancelButton	
	 * 	
	 * @return javax.swing.JButton	
	 */
	private JButton getCancelButton() {
		if (cancelButton == null) {
			cancelButton = new JButton();
			cancelButton.setText("Cancel Mining");
			cancelButton.addActionListener(new java.awt.event.ActionListener() {
			    public void actionPerformed(ActionEvent evt) {
			    	if(!task.isDone() && !task.isCanceled()){
						int n = JOptionPane.NO_OPTION;
						Object[] options = {"Stop Task", "Cancel"};
							n = JOptionPane.showOptionDialog(me,
						    "If you cancel the task now, your progress will be lost!",
						    "Sure to Cancel?",
						    JOptionPane.YES_NO_OPTION,
						    JOptionPane.QUESTION_MESSAGE,
						    null,     //don't use a custom Icon
						    options,  //the titles of buttons
						    options[1]); //default button title
						
						if(n == JOptionPane.NO_OPTION){							
							return;
						}
			    		
			    		task.stop();
		                timer.stop();
				    	if (task.isDone()) {
		                    taskOutput.append("Task completed." + newline);
		                    taskOutput.append(task.getReport());
		                } else {
		                    taskOutput.append("Task canceled." + newline);
	
		                }
			    	}
			    }
			});
		}
		return cancelButton;
	}

	/**
	 * This method initializes jTextArea	
	 * 	
	 * @return javax.swing.JTextArea	
	 */
	private JTextArea getTaskOutput() {
		if (taskOutput == null) {
			taskOutput = new JTextArea();
			taskOutput.setEditable(false);
		}
		return taskOutput;
	}

	/**
	 * This method initializes jScrollPane	
	 * 	
	 * @return javax.swing.JScrollPane	
	 */
	private JScrollPane getJScrollPane() {
		if (jScrollPane == null) {
			jScrollPane = new JScrollPane();
			jScrollPane.setViewportView(getTaskOutput());
		}
		return jScrollPane;
	}

	/**
	 * This method initializes jPanel	
	 * 	
	 * @return javax.swing.JPanel	
	 */
	private JPanel getJPanel() {
		if (jPanel == null) {
			GridLayout gridLayout = new GridLayout();
			gridLayout.setRows(1);
			jPanel = new JPanel();
			jPanel.setPreferredSize(new Dimension(253, 26));
			jPanel.setLayout(gridLayout);
			jPanel.add(getStartButton(), null);
			jPanel.add(getCancelButton(), null);
		}
		return jPanel;
	}

	/**
	 * This method initializes finishedButton	
	 * 	
	 * @return javax.swing.JButton	
	 */
	private JButton getFinishedButton() {
		if (finishedButton == null) {
			finishedButton = new JButton();
			finishedButton.setText("Close Dialog");
			finishedButton.addActionListener(new java.awt.event.ActionListener() {
				public void actionPerformed(java.awt.event.ActionEvent e) {
					if(task.isWorking()){
						int n = JOptionPane.NO_OPTION;
						Object[] options = {"Stop Task", "Cancel"};
							n = JOptionPane.showOptionDialog(me,
						    "If you close the dialog now, your task will be cancelled!",
						    "Sure to Cancel?",
						    JOptionPane.YES_NO_OPTION,
						    JOptionPane.QUESTION_MESSAGE,
						    null,     //don't use a custom Icon
						    options,  //the titles of buttons
						    options[1]); //default button title
						
						if(n == JOptionPane.NO_OPTION){							
							return;
						}
					}
					task.stop();					
					me.dispose();
				}
			});
		}
		return finishedButton;
	}

	/**
	 * This method initializes inputPanel	
	 * 	
	 * @return javax.swing.JPanel	
	 */
	private JPanel getInputPanel() {
		if (inputPanel == null) {
			inputPanel = new JPanel();
			inputPanel.setLayout(new BorderLayout());
			inputPanel.add(getJLabel(), BorderLayout.WEST);
			inputPanel.add(getMinsupTextField(), BorderLayout.CENTER);
		}
		return inputPanel;
	}

	/**
	 * This method initializes jLabel	
	 * 	
	 * @return javax.swing.JLabel	
	 */
	private JLabel getJLabel() {
		if (jLabel == null) {
			jLabel = new JLabel();
			jLabel.setText(" Min. Pattern Frequency");
		}
		return jLabel;
	}

	/**
	 * This method initializes minsupTextField	
	 * 	
	 * @return javax.swing.JTextField	
	 */
	private JTextField getMinsupTextField() {
		if (minsupTextField == null) {
			minsupTextField = new JTextField();
			minsupTextField.setPreferredSize(new Dimension(50, 20));
		}
		return minsupTextField;
	}

	/**
	 * This method initializes subgraphPanel	
	 * 	
	 * @return javax.swing.JPanel	
	 */
	private JPanel getSubgraphPanel() {
		if (subgraphPanel == null) {
			subgraphPanel = new JPanel();
			subgraphPanel.setLayout(new BorderLayout());
			subgraphPanel.add(getJLabel1(), BorderLayout.WEST);
			subgraphPanel.add(getSubgraphComboBox(), BorderLayout.CENTER);
			subgraphPanel.add(getClosedCheckBox(), BorderLayout.SOUTH);
		}
		return subgraphPanel;
	}

	/**
	 * This method initializes jLabel1	
	 * 	
	 * @return javax.swing.JLabel	
	 */
	private JLabel getJLabel1() {
		if (jLabel1 == null) {
			jLabel1 = new JLabel();
			jLabel1.setText(" Subgraph File");
			jLabel1.setPreferredSize(new Dimension(133, 16));
		}
		return jLabel1;
	}

	/**
	 * This method initializes subgraphComboBox	
	 * 	
	 * @return javax.swing.JComboBox	
	 */
	private JComboBox getSubgraphComboBox() {
		if (subgraphComboBox == null) {
			subgraphComboBox = new JComboBox(FrequentPatternMiningTask.graphStrings);
			subgraphComboBox.setSelectedIndex(0);
		}
		return subgraphComboBox;
	}

	/**
	 * This method initializes jPanel1	
	 * 	
	 * @return javax.swing.JPanel	
	 */
	private JPanel getJPanel1() {
		if (jPanel1 == null) {
			jPanel1 = new JPanel();
			jPanel1.setLayout(new BorderLayout());
			jPanel1.setSize(new Dimension(297, 65));
			
			jPanel1.add(getInputPanel(), BorderLayout.NORTH);
			jPanel1.add(getSubgraphPanel(), BorderLayout.CENTER);
			jPanel1.add(getJPanel(), BorderLayout.SOUTH);
		}
		return jPanel1;
	}

	/**
	 * This method initializes closedCheckBox	
	 * 	
	 * @return javax.swing.JCheckBox	
	 */
	private JCheckBox getClosedCheckBox() {
		if (closedCheckBox == null) {
			closedCheckBox = new JCheckBox();
			closedCheckBox.setSelected(true);
			closedCheckBox.setText("Mine Closed Patterns");
		}
		return closedCheckBox;
	}

}  //  @jve:decl-index=0:visual-constraint="10,10"
