# Supplementary material for: BISON: bio-interface for the semi-global analysis of network patterns
Source: Source Code Biol Med. 2006 Nov 29;1:8. doi: 10.1186/1751-0473-1-8 (PMC1698476; doi:10.1186/1751-0473-1-8)
Supplement: Additional File 1 — The BISON package contains the BISON application, example data from the paper, and the source code for BISON and the SGR pattern mining Perl library. The contents of the archive are further explained within the README.TXT file. [file 1751-0473-1-8-S1.zip › bison-1.0.0/src/bison/core/gui/fimi/FrequentPatternMiningTask.java]

package bison.core.gui.fimi;
import java.awt.Component;
import java.io.BufferedReader;
import java.io.BufferedWriter;
import java.io.File;
import java.io.FileInputStream;
import java.io.FileOutputStream;
import java.io.FileReader;
import java.io.FileWriter;
import java.io.IOException;
import java.io.InputStream;
import java.io.OutputStream;
import java.util.ArrayList;
import java.util.Arrays;
import java.util.Collection;
import java.util.Collections;
import java.util.HashSet;
import java.util.Hashtable;
import java.util.Iterator;
import java.util.List;
import java.util.Set;

import javax.swing.JFileChooser;
import javax.swing.JOptionPane;

import bison.core.utils.ContingencyTable;
import bison.core.utils.ItemComparator;
import bison.core.utils.PowerSet;
import bison.core.utils.StreamGobbler;
import bison.core.utils.Text;


public class FrequentPatternMiningTask {
	
	public static String EDGE_1 = "1-edge (X-->X)";
	public static String EDGE_2DS = "2-edge downstream (X-->X-->X)";
	public static String EDGE_2CR = "2-edge co-regulation (X-->X<--X)";
	public static String EDGE_2BT = "2-edge bi-target (X<--X-->X)";
	public static String EDGE_FROMFILE = "From file...";
	
	public static String[] graphStrings = {EDGE_1,EDGE_2DS,EDGE_2CR,EDGE_2BT,EDGE_FROMFILE};
	
	public static String PATTERN_CLOSED = "-tc";
	public static String PATTERN_SET = "-ts";
	private String PATTERN_TYPE = PATTERN_CLOSED;
	
	private String subgraphSelection=EDGE_1;
	private String entityFile =null;
	private String[] graphFiles =null;
	private String subgraphFile = null;  //  @jve:decl-index=0:
	private String outputFile = "patterns.out";
	private String workingDir = "./temp/";
	private String aprioriDir = "./";
	private String backupFileName = outputFile;
	
	private StringBuffer report = new StringBuffer();
	private int MINSUP;
	
    private int lengthOfTask;
    private int current = 0;
    private boolean done = false;
    private boolean canceled = false;
    private boolean working = false;
    private String statMessage;
    private Component theDialog = null;

    private Process proc = null;
    private SwingWorker worker = null;
    
    public String getReport(){
    	return report.toString();
    }
    public void setClosedPattern(boolean doClosed){
    	if(doClosed){
    		PATTERN_TYPE = PATTERN_CLOSED;
    	}
    	else{
    		PATTERN_TYPE = PATTERN_SET;
    	}
    }
    public void setOutput(String output){
    	outputFile = output;
    	backupFileName = outputFile;
    }
    public void setWorkingDir(String dir){
    	workingDir = dir;
    }
    public void setAprioriDir(String apriori){
    	aprioriDir = apriori;
    }
    public void setMinsup(Integer sup){
    	MINSUP = sup;
    }
    public void setSubgraph(Integer selection){
    	if(selection < graphStrings.length){
    		subgraphSelection = graphStrings[selection];
    	}
    }
    public void setSubgraph(String selection){
    	if(selection.equals(EDGE_1)
    		|| selection.equals(EDGE_2DS)
    		|| selection.equals(EDGE_2CR)
    		|| selection.equals(EDGE_2BT)
    		|| selection.equals(EDGE_FROMFILE)
    			){
    		subgraphSelection = selection;
    	}
    }
    
    public FrequentPatternMiningTask(String entity, String[] graphs, String subgraph, Integer min, Component parent) {
        lengthOfTask = 1000;
        entityFile = entity;
        subgraphFile = subgraph;
        graphFiles = graphs;
        MINSUP = min;
        theDialog = parent;
    }

    /**
     * Called from dialog to start the task.
     */
    public void go() {
        worker = new SwingWorker() {
            public Object construct() {
            	report = new StringBuffer();
                current = 0;
                done = false;
                canceled = false;
                working=true;
                statMessage = null;
                return new ActualTask();
            }
        };
        worker.start();        
    }
    
    public void cleanUp(){
    	File f = new File(workingDir+"trans.out");
		f.delete();
		f = new File(workingDir+"trans.sets.out");
		f.delete();
    }

    /**
     * Called from dialog to find out how much work needs
     * to be done.
     */
    public int getLengthOfTask() {
        return lengthOfTask;
    }

    /**
     * Called from dialog to find out how much has been done.
     */
    public int getCurrent() {
        return current;
    }

    public void stop() {
    	if(!done){
	    	try {
				copy(new File(backupFileName),new File(outputFile));
			} catch (IOException e) {
				e.printStackTrace();
			}
    	}
    	
    	canceled = true;
        working=false;
        statMessage = null;
        
    	if(proc != null){
    		proc.destroy();
    	}
    	cleanUp();
    	if(worker != null){
    		worker.interrupt();
    		worker = null;
    	}
        
    }
	
    /**
     * Called from dialog to find out if the task has completed.
     */
    public boolean isDone() {
        return done;
    }
    
    public boolean isCanceled() {
        return canceled;
    }
    
    public boolean isWorking() {
        return working;
    }

    /**
     * Returns the most recent status message, or null
     * if there is no current status message.
     */
    public String getMessage() {
        return statMessage;
    }

    //  Copies src file to dst file.
    // If the dst file does not exist, it is created
    void copy(File src, File dst) throws IOException {
        InputStream in = new FileInputStream(src);
        OutputStream out = new FileOutputStream(dst);
    
        // Transfer bytes from in to out
        byte[] buf = new byte[1024];
        int len;
        while ((len = in.read(buf)) > 0) {
            out.write(buf, 0, len);
        }
        in.close();
        out.close();
    }
    
    /**
     * The actual long running task.  This runs in a SwingWorker thread.
     */
    class ActualTask {
    	
    	public static final int DELAY = 1000;
    	HashSet<String> descriptors = new HashSet<String>();
    	Hashtable<String, HashSet<Integer>> k1items = new Hashtable<String, HashSet<Integer>>();    	
    	Hashtable<String,Hashtable<String,String>> edges = new Hashtable<String,Hashtable<String,String>>();
    	Hashtable<String,HashSet<String>> entities = new Hashtable<String,HashSet<String>>();
    	ArrayList<Integer> subgraph0 = new ArrayList<Integer>();
    	ArrayList<Integer> subgraph1 = new ArrayList<Integer>();
    	ArrayList<ArrayList<String>> transactions = new ArrayList<ArrayList<String>>();
   	 	ArrayList<ArrayList<String>> labels = new ArrayList<ArrayList<String>>();
   	 	HashSet<Integer> nodes = new HashSet<Integer>();
    	
    	public String join(String delimiter,Collection s) {
            StringBuffer buffer = new StringBuffer();
            Iterator iter = s.iterator();
            while (iter.hasNext()) {
                buffer.append(iter.next());
                if (iter.hasNext()) {
                    buffer.append(delimiter);
                }
            }
            return buffer.toString();
        }
    	
    	private void initializeSubgraphFile(){
    		if(subgraphSelection.equals(EDGE_1)){
				try{
					subgraphFile = workingDir+"subgraph.txt";
					BufferedWriter out = new BufferedWriter(new FileWriter(new File(subgraphFile)));
					out.write("2\n0\t1");
					out.close();
				}catch (Exception ex) {ex.printStackTrace();}
			}
			if(subgraphSelection.equals(EDGE_2DS)){
				try{
					subgraphFile = workingDir+"subgraph.txt";
					BufferedWriter out = new BufferedWriter(new FileWriter(new File(subgraphFile)));
					out.write("3\n0\t1\n1\t2");
					out.close();
				}catch (Exception ex) {ex.printStackTrace();}
			}
			if(subgraphSelection.equals(EDGE_2CR)){
				try{
					subgraphFile = workingDir+"subgraph.txt";
					BufferedWriter out = new BufferedWriter(new FileWriter(new File(subgraphFile)));
					out.write("3\n0\t1\n2\t1");
					out.close();
				}catch (Exception ex) {ex.printStackTrace();}
			}
			if(subgraphSelection.equals(EDGE_2BT)){
				try{
					subgraphFile = workingDir+"subgraph.txt";
					BufferedWriter out = new BufferedWriter(new FileWriter(new File(subgraphFile)));
					out.write("3\n0\t1\n0\t2");
					out.close();
				}catch (Exception ex) {ex.printStackTrace();}
			}
			if(subgraphSelection.equals(EDGE_FROMFILE)){
				final JFileChooser chooser = new JFileChooser();
				chooser.setDialogTitle("Choose a subgraph specification file.");
				File defaultdir = new File(System.getProperty("user.dir"));
				try {						
					chooser.setSelectedFile(defaultdir.getCanonicalFile());					
				} catch (Exception ex) {ex.printStackTrace();}

				int returnVal = chooser.showOpenDialog(theDialog);
				if (returnVal != JFileChooser.APPROVE_OPTION) {
					return;
				}
				subgraphFile = chooser.getSelectedFile().toString();
			}
    	}
    	
    	private void loadEntityFile(){
			try{
				File inputFile = new File(entityFile);
				BufferedReader in = new BufferedReader(new FileReader(inputFile));
				String line = "";
				// Load the bipartite edges
				while ((line = in.readLine()) != null) {
					String[] parts = line.split("\t");
					String entity = parts[0];
					//String value = parts[1];
					if(!entities.containsKey(entity)){
						entities.put(entity, new HashSet<String>());
					}
					
					for(int i=1; i<parts.length; i++){
						entities.get(entity).add(parts[i]);
						// descriptors.add(parts[i]);
					}
				}
				in.close();
			}catch (Exception ex) {ex.printStackTrace();}
    	}
    	
    	private void loadGraphFile(){
			for(String graphFile: graphFiles){
				try{
					File inputFile = new File(graphFile);
					BufferedReader in = new BufferedReader(new FileReader(inputFile));
					String line = "";
					// Load the unipartite edges
					while ((line = in.readLine()) != null) {
						String[] parts = line.split("\t");
						String a = parts[0];
						String b = parts[1];
						String label = parts[2];
						if(!edges.containsKey(a)){
							edges.put(a, new Hashtable<String,String>());
						}
						edges.get(a).put(b,label);
					}
					in.close();
				}catch (Exception ex) {ex.printStackTrace();}
			}
    	}
    	
    	private void loadSubgraphFile(){
    		
	    	HashSet<Integer> subgraphnodes = new HashSet<Integer>();
			try{
				File inputFile = new File(subgraphFile);
				BufferedReader in = new BufferedReader(new FileReader(inputFile));
				String line = "";
				line = in.readLine(); // Ignore the first line
				while ((line = in.readLine()) != null) {
					String[] parts = line.split("\t");
					Integer a = Integer.parseInt(parts[0]);
					Integer b = Integer.parseInt(parts[1]);
					
					if(a == 0){
						subgraphnodes.add(a);
						subgraphnodes.add(b);
					}
					if(!subgraphnodes.contains(b-1) || b == 0){
						JOptionPane.showMessageDialog(null,
							"Error in subgraph file: node "+b+" is out of sequence.",
							"Error", JOptionPane.ERROR_MESSAGE);
						return;
					}
					if(subgraphnodes.contains(a) || subgraphnodes.contains(b)){
						subgraphnodes.add(a);
						subgraphnodes.add(b);
					}
					else{
						JOptionPane.showMessageDialog(null,
							"Error in subgraph file: bad node.",
							"Error", JOptionPane.ERROR_MESSAGE);
						return;
					}
					subgraph0.add(a);
					subgraph1.add(b);
				}
				in.close();
			}catch (Exception ex) {ex.printStackTrace();}
    	}
    	
    	private void createTransactions() throws InterruptedException{
    		 nodes.add(0);
    		 nodes.add(1);
    		 for(String a:edges.keySet()){
    			 for(String b:edges.get(a).keySet()){
    				 if(!a.equals(b)){ // remove self loops
    					 ArrayList<String> tran= new ArrayList<String>();
    					 tran.add(a);
    					 tran.add(b);
    					 transactions.add(tran);
    					 
    					 ArrayList<String> label= new ArrayList<String>();
    					 label.add(edges.get(a).get(b));
    					 labels.add(label);
    				 }
    			 }
    		 }
    	 
    		 for(int i=1; i<subgraph0.size(); i++){
    			 if(!working){cleanUp();return;}
				 Thread.sleep(DELAY); //sleep
				 statMessage = "Adding shape edge "+i+1+" of "+subgraph0.size(); 
				
    			 Integer a = subgraph0.get(i);
    			 Integer b = subgraph1.get(i);		 
    			 ArrayList<ArrayList<String>> trans = new ArrayList<ArrayList<String>>();
    			 ArrayList<ArrayList<String>> tlabels = new ArrayList<ArrayList<String>>();
    			 
    			 if(a<b){
    				 // If a < b, find what a links to
    				 for(int t=0; t<transactions.size(); t++){
    					 statMessage = "Adding shape edge "+(i+1)+" of "+subgraph0.size();
    					// statMessage += "\n ...working on instance "+t+" of "+transactions.size();
    					 String n0 = transactions.get(t).get(a);
    					 if(nodes.contains(b)){
    						 // Link to existing nodes
    						 if(edges.containsKey(a) && edges.get(a).containsKey(b)){
    							 // keep the transaction
    							 trans.add(transactions.get(t));
    							 tlabels.add(labels.get(t));
    						 }				 
    					 }
    					 else{
    						 if(edges.containsKey(n0)){
    						 for(String tn1:edges.get(n0).keySet()){
    							 if(!transactions.get(t).contains(tn1)){
    								 ArrayList<String> tran = new ArrayList<String>();
    								 for(String nid:transactions.get(t)){
    									 tran.add(nid);
    								 }						 
    								 tran.add(tn1);
    								 trans.add(tran);
    								
    								 ArrayList<String> ls = new ArrayList<String>();
    								 for(String l:labels.get(t)){
    									 ls.add(l);
    								 }						 
    								 ls.add(edges.get(n0).get(tn1));
    								 tlabels.add(ls);
    							 }
    						 }
    						 }
    					 }
    				 }
    			 } // END If a<b
    			 else{
    				 // a > b, need to scan what links to a
    				 for(int t=0; t<transactions.size(); t++){
    					 statMessage = "Adding shape edge "+(i+1)+" of "+subgraph0.size();
    					// statMessage += "\n ...working on instance "+t+" of "+transactions.size();
    					 String n1 = transactions.get(t).get(b);
    					 if(nodes.contains(a)){
    						 // Link to existing nodes
    						 if(edges.containsKey(b) && edges.get(b).containsKey(a)){
    							 // keep the transaction
    							 trans.add(transactions.get(t));
    							 tlabels.add(labels.get(t));
    						 }				 
    					 }
    					 else{
    						 for(String n0:edges.keySet()){
    							 if(edges.get(n0).containsKey(n1)){
    								 if(!transactions.get(t).contains(n0)){
    									 ArrayList<String> tran = new ArrayList<String>();
    									 for(String nid:transactions.get(t)){
    										 tran.add(nid);
    									 }						 
    									 tran.add(n0);
    									 trans.add(tran);
    									
    									 ArrayList<String> ls = new ArrayList<String>();
    									 for(String l:labels.get(t)){
    										 ls.add(l);
    									 }						 
    									 ls.add(edges.get(n0).get(n1));
    									 tlabels.add(ls);
    								 }
    							 }
    						 }
    					 }
    				 }
    			 }
    			 transactions = trans;
    			 labels = tlabels;
    			 nodes.add(a);
    			 nodes.add(b);
    		 }
    	}
    	
    	private void writeTransactions(){
    		try{
    			BufferedWriter out = new BufferedWriter(new FileWriter(new File(workingDir+"trans.out")));
    			for(int tid=0; tid<transactions.size(); tid++){
    				if(!working){cleanUp();out.close();return;} 
    				ArrayList<String> tran = transactions.get(tid);
    				 ArrayList<String> label = labels.get(tid);
    				 String suffix = "";
    				 for(int edge=1; edge<=label.size(); edge++){
    					 suffix += Integer.toString(edge)+"."+label.get(edge-1)+",";
    				 }
    				 if(suffix.length()>0){
    					 suffix=suffix.substring(0, suffix.length()-1);
    				 }
    				 suffix = "("+suffix+")";
    				 
    				 Hashtable<String,HashSet<Integer>> descriptors = new Hashtable<String,HashSet<Integer>>();
    				 for(int pos=0; pos<tran.size(); pos++){
    					 if(entities.containsKey(tran.get(pos))){
    						 for(String d:entities.get(tran.get(pos))){
    							 if(!descriptors.containsKey(d)){
    								 descriptors.put(d, new HashSet<Integer>());
    							 }
    							 descriptors.get(d).add(pos);
    						 }
    					 }
    				 }
    				 
    				 ArrayList<String> items = new ArrayList<String>();
    				 for(String d:descriptors.keySet()){
    					 String plist = "("+this.join(",", descriptors.get(d))+")";
    					 String item = plist+".("+d+"."+suffix+")";
    					 items.add(item);
    				 }
    				 
    				 String line = this.join("\t", items);
    				 if(line.length() == 0){
    					 for(Integer p:nodes){
    						 line += p+",";
    					 }
    					 if(line.length() > 1){
    						 line= line.substring(0,line.length()-1);
    					 }
    					 line = "("+line+").(."+suffix+")";				 
    				 }
    				 out.write(line+"\n");
    			 }
    			out.close();
    		}catch (Exception ex) {ex.printStackTrace();}
    	}
    	
    	private void mineTransactions(){
    		double mins = ((double)MINSUP/(double)transactions.size())*100;
    	 	try {
    	 		String cmd = aprioriDir+"apriori.exe -o -n100 -a "+PATTERN_TYPE+" -s"+mins+" "+workingDir+"trans.out"+" "+workingDir+"trans.sets.out";
    	 		proc = Runtime.getRuntime().exec(cmd);
    	 		// 	 any error message?
    	        StreamGobbler errorGobbler = new 
    	            StreamGobbler(proc.getErrorStream(), "ERROR", true);            
    	        // any output?
    	        StreamGobbler outputGobbler = new 
    	            StreamGobbler(proc.getInputStream(), "OUTPUT", true);
    	        // kick them off
    	        errorGobbler.start();
    	        outputGobbler.start();   
    	 		proc.waitFor();
    		} catch (IOException e) {
    			e.printStackTrace();
    		} catch (InterruptedException e) {
    			if(working)
    				e.printStackTrace();
    		}
    	}
    	
    	private void get1Items(){
			try {
				String line = "";
				BufferedReader file = new BufferedReader(new FileReader(workingDir+"trans.sets.out"));
				while ((line = file.readLine()) != null) {				
					String[] parts = line.split(" ");
					HashSet<String> descs = new HashSet<String>();
					HashSet<Integer> positions = new HashSet<Integer>();
					boolean skipThis = false;
					for(int i=0; i<parts.length-1; i++){
						String item = parts[i];
						if(item.length() > 1){
							String[] list = item.split("\\.");
							String poss = list[0];
							String rest = "";
							for(int l=1;l<list.length; l++){
								rest+=list[l]+".";
							}
							if(rest.length() > 3){
								rest = rest.substring(0,rest.length()-1);
							}
							list = rest.split("\\(");
							
							String links = list[list.length-1];
							
							links = links.substring(0,links.length()-2);
							String link_text = "{"+links+"}";
							
							rest="";
							for(int l=0;l<list.length-1; l++){
								rest+=list[l]+"(";
							}
							if(rest.length() >= 3){
								rest = rest.substring(1,rest.length()-2);
							}
							if(rest.length() == 0){
								skipThis = true;
								break;
							}
							descs.add(rest+"~"+link_text); // TODO
							
							String[] pos = poss.substring(1, poss.length()-1).split(",");
							for(String p:pos){
								Integer index = Integer.parseInt(p);
								positions.add(index);
							}
						}
					}
					if(skipThis){
						continue;
					}
					if(positions.size() < nodes.size()){
						continue;
					}
					for(String d:descs){
						descriptors.add(d);
					}
				}
				file.close();
			} catch (NumberFormatException e1) {
				e1.printStackTrace();
			} catch (IOException e1) {
				e1.printStackTrace();
			}			
    		
    		int currentTrans = 0;
    		for(ArrayList<String> tran:transactions){
    			
    			 ArrayList<String> label = labels.get(currentTrans);
				 String suffix = "";
				 for(int edge=1; edge<=label.size(); edge++){
					 suffix += Integer.toString(edge)+"."+label.get(edge-1)+",";
				 }
				 if(suffix.length()>0){
					 suffix=suffix.substring(0, suffix.length()-1);
				 }
				suffix = "{"+suffix+"}";
				 
    			if(!working) return;    			
    			statMessage = "  checking transaction "+currentTrans+" of "+transactions.size();
				for(int i=0; i<tran.size(); i++){
					String entity = tran.get(i);
					for(String desc:descriptors){
						String[] parts = desc.split("~");
						String item = i+"."+desc;						
						if(!suffix.equals(parts[1]) || !entities.containsKey(entity) || !entities.get(entity).contains(parts[0])){
							item += ".!";
						}
						if(!k1items.containsKey(item)){
							k1items.put(item, new HashSet<Integer>());
						}
						k1items.get(item).add(currentTrans);
					}
				}
				currentTrans++;
			}
    	}
    	
    	private ArrayList<String> getPowerSet(ArrayList<String> elts){
    		ArrayList<String> powerset = new ArrayList<String>();
    		Set<Integer> pickset = new HashSet<Integer>();
    		for(int i=0;i<elts.size();i++){
    			pickset.add(i);
    		}
    		
    		List<Set<Integer>> sets = PowerSet.getPowerSet(pickset);
    		for(Set<Integer> is:sets){
    			if(!is.isEmpty()){
    				ArrayList<String> set = new ArrayList<String>();
    				for(Integer index:is){
    					set.add(elts.get(index));
    				}
    				Collections.sort(set,new ItemComparator());
    				powerset.add(Text.join("\t", set));
    			}
    		}
    		return powerset;
    	}
    	
    	private void formatPatterns(){
    		edges = null;
    		Hashtable<String,Integer> lattice = new Hashtable<String,Integer>();
    		 try{
    			 BufferedReader file = new BufferedReader(new FileReader(workingDir+"trans.sets.out"));
    			 File f = new File(outputFile);
    			 if(f.exists()){
    				Integer i=0;
    				f = new File(outputFile+"."+i+".bak");
    				while(f.exists()){
    					i++;
    					f = new File(outputFile+"."+i+".bak");
    				}
    				String backup = outputFile+"."+i+".bak";
    				copy(new File(outputFile), new File(backup));
    				String oName = new File(outputFile).getName();
    				String bName = new File(backup).getName();
    				backupFileName = backup;
    				report.append("  Backup Pattern file "+bName+"\n");
    				report.append("  Output Pattern file = "+oName+"\n");
    				
    			 }
    			 BufferedWriter out = new BufferedWriter(new FileWriter(new File(outputFile)));
    				String line = "";
    				String shape_text= "";
    				for(int i=0; i<subgraph0.size(); i++){
    					shape_text += "("+subgraph0.get(i)+","+subgraph1.get(i)+"),";
    				}
    				if(shape_text.length() > 1){
    					shape_text = shape_text.substring(0,shape_text.length()-1);
    				}
    				shape_text = "{"+shape_text+"}";
    				
    				int totalPatterns = 0;
    				int currentPattern = 1;
    				int numberPatterns = 0;
    				while ((line = file.readLine()) != null) {
    					totalPatterns++;
    				}
    				file.close();

    				file = new BufferedReader(new FileReader(workingDir+"trans.sets.out"));
    				while ((line = file.readLine()) != null) {
    					if(!working){cleanUp();file.close();out.close();return;}
    					statMessage = "  formatting pattern "+currentPattern+" of "+totalPatterns;
    					currentPattern++;
    					
    					String[] parts = line.split(" ");
    					String freq = parts[parts.length-1].substring(1, parts[parts.length-1].length()-1);
    					String fstr[] = freq.split("%/");
    					Integer O = Integer.parseInt(fstr[1]);
    					String link_text = "";
    					String descriptor_text = "{";
    					Hashtable<String,HashSet<Integer>> ds = new Hashtable<String,HashSet<Integer>>();
    					HashSet<Integer> positions = new HashSet<Integer>();
    					boolean skipThis = false;
    					for(int i=0; i<parts.length-1; i++){
    						String item = parts[i];
    						if(item.length() > 1){
    							String[] list = item.split("\\.");
    							String poss = list[0];
    							String rest = "";
    							for(int l=1;l<list.length; l++){
    								rest+=list[l]+".";
    							}
    							if(rest.length() > 3){
    								rest = rest.substring(0,rest.length()-1);
    							}
    							list = rest.split("\\(");
    							String links = list[list.length-1];
    							
    							links = links.substring(0,links.length()-2);
    							link_text = "{"+links+"}";
    							rest="";
    							for(int l=0;l<list.length-1; l++){
    								rest+=list[l]+"(";
    							}
    							if(rest.length() >= 3){
    								rest = rest.substring(1,rest.length()-2);
    							}
    							if(rest.length() == 0){
    								skipThis = true;
    								break;
    							}
    							descriptor_text += poss+".("+rest+"),";
    							if(!ds.containsKey(rest)){
    								ds.put(rest, new HashSet<Integer>());
    							}
    							String[] pos = poss.substring(1, poss.length()-1).split(",");
    							for(String p:pos){
    								Integer index = Integer.parseInt(p);
    								positions.add(index);
    								ds.get(rest).add(index);
    							}
    						}
    					}
    					if(skipThis){
    						continue;
    					}
    					if(positions.size() < nodes.size()){
    						continue;
    					}
    					if(descriptor_text.length() > 1){
    						descriptor_text = descriptor_text.substring(0,descriptor_text.length()-1);
    					}
    					descriptor_text += "}";
    					
    					// Check expected value
    					ArrayList<String> items = new ArrayList<String>();
    					
    					double E = 1.0;
    					for(String d:ds.keySet()){
							for(int i=0; i<nodes.size();i++){
								String item = i+"."+d+"~"+link_text;
								if(!ds.get(d).contains(i)){
									item += ".!";
								}
								items.add(item);
							}
						}
    					
    					/*
    					if(items.size() > 4) 
    						continue;
    					*/
    					
    					// Make sure the lattice is there for this pattern
    					ArrayList<String> ps = getPowerSet(items);
    					for(String strSet:ps){
    						if(!lattice.containsKey(strSet)){
    							HashSet<Integer> tids = new HashSet<Integer>();
    							lattice.put(strSet, 0);
    						
    							List<String> ilist = Arrays.asList(strSet.split("\t"));
    							ArrayList<String> Pitem = new ArrayList<String>();
    							ArrayList<String> Nitem = new ArrayList<String>();
    							for(String item:ilist){
    								String[] iparts = item.split("\\.");
    								if(iparts[iparts.length-1].equals("!")){
    									Nitem.add(item);
    								}
    								else{
    									Pitem.add(item);
    								}
    							}
    							
    							
    							if(!Pitem.isEmpty()){    								
	    							tids.addAll(k1items.get(Pitem.get(0)));	    							
    							}
    							else{
    								tids.addAll(k1items.get(Nitem.get(0)));
    							}
    							for(int index=1; index<Pitem.size(); index++){
    								String item = Pitem.get(index);
    								tids.retainAll(k1items.get(item));
    							}
    							for(int index=0; index<Nitem.size(); index++){
    								String item = Nitem.get(index);
    								tids.retainAll(k1items.get(item));
    							}
    							
    							lattice.put(strSet, tids.size());
    						}
    					}
    					
    					double G2 = 0;
    					// Build the CT
    					double[] ct = ContingencyTable.buildCT(items,lattice,O,transactions.size());
    					double[] ev = new double[ct.length];
    					for(int cell=0; cell<ct.length; cell++){
    						ArrayList<String> cellset = ContingencyTable.getItemset(cell, items);
    						E = 1.0;
    						for(String item:cellset){
    							if(k1items.containsKey(item)){
    								E = E * (double)k1items.get(item).size()/(double)transactions.size();
    							}
    							else{
    								E = 0.50;
    								break;
    							}
    						}
    						if(E != 0.50)
    							E = E * transactions.size();
    						double obs = ct[cell];
    						if(obs == 0) obs = 0.50;
    						// G2 += ct[cell] * Math.log(obs/E);
    						ev[cell] = E;
    						G2 += Math.pow((ct[cell] - E),2) / E;
    					}
    					// G2 = G2 * 2;
    					E = ev[0];
    					
    					int DF = (int) Math.pow(2, ds.size()*nodes.size()) - ds.size()*nodes.size() - 1;
    					// find the instances
    					out.write(shape_text+"\t"+link_text+"\t"+descriptor_text+"\t"+O+"\t"+E+"\t"+G2+"\t"+DF+"\t0\tFAIL\n");
    					for(ArrayList<String> tran:transactions){
    						boolean pass = true;
    						for(String d:ds.keySet()){
    							for(Integer p:ds.get(d)){
    								if(entities.containsKey(tran.get(p))){
    										if(!entities.get(tran.get(p)).contains(d)){
    											pass=false;
    											break;
    										}
    								}
    								else{
    									pass=false;
    									break;
    								}
    							}
    						}
    						if(pass){
    							String inst = this.join("\t", tran);
    							out.write(inst+"\n");
    						}
    					}
    					
    					out.write("\\\\\n");
    					numberPatterns++;
    				}
    				file.close();
    				out.close();
    				report.append("  Number patterns found = "+numberPatterns+"\n");
    		 	}catch (java.io.FileNotFoundException ex) {
    		 		if(working){
    		 			JOptionPane.showMessageDialog(null,
    		 					"Error during pattern extraction. Missing pattern result file.",
    		 					"Error", JOptionPane.ERROR_MESSAGE);
    		 			ex.printStackTrace();
    		 		}
    		 	}
    		 	catch (Exception ex) {
    				if(working){
    					JOptionPane.showMessageDialog(null,
    							"Error during pattern extraction.",
    							"Error", JOptionPane.ERROR_MESSAGE);
    					ex.printStackTrace();
    				}
    				return;
    			}
    	}
        ActualTask() {
    		try{
        	int n = JOptionPane.NO_OPTION;
			Object[] options = {"Continue", "Cancel"};
				n = JOptionPane.showOptionDialog(theDialog,
			    "Running this computation will overwrite " +
			    "\n your current pattern file." +
			    "\n The application will attempt to create" +
			    "\n a backup of your old file." +
			    "\n Do you want to continue? ",
			    "Continue?",
			    JOptionPane.YES_NO_OPTION,
			    JOptionPane.QUESTION_MESSAGE,
			    null,     //don't use a custom Icon
			    options,  //the titles of buttons
			    options[0]); //default button title
			if(n == JOptionPane.NO_OPTION){
				canceled = true;
				statMessage = null;
				working=false;
				return;
			}
			
			if(!working){cleanUp();return;}
			initializeSubgraphFile();
			
			report.append("\nMINING REPORT\n");
			report.append("--------------\n");
			report.append("  MINSUP = "+MINSUP+"\n");
			report.append("  Subgraph = "+subgraphSelection+"\n");
			String type = "";
			if(PATTERN_TYPE.equals(PATTERN_SET)){
				type = "All Patterns";
			}
			else{
				type = "Closed Patterns";
			}
			report.append("  Type = "+type+" \n");
			
		Thread.sleep(1000); //sleep for a second
		statMessage = "Starting mining task: " +
				"\n    MINSUP = "+MINSUP+
				"\n    Subgraph = "+subgraphSelection+
				"\n    Pattern Type = "+type;
				    	
		// Load the entity file into memory
		Thread.sleep(1000); //sleep for a second
		statMessage = "Loading the entities ...";
		if(!working){cleanUp();return;}
		loadEntityFile();
					
		
		Thread.sleep(DELAY); //sleep
		statMessage = "Loading the network edges ...";
		// Load the graph file into memory
		if(!working){cleanUp();return;}
		loadGraphFile();
		
		Thread.sleep(DELAY); //sleep
		statMessage = "Loading the subgraph specification ...";
		// Load the subgraph file into memory
		if(!working){cleanUp();return;}
		loadSubgraphFile();
					
		Thread.sleep(DELAY); //sleep	 
		statMessage = "Begin buiding shape instances";
		statMessage += "\n";
		statMessage += "Adding shape edge 1 of "+subgraph0.size();
		if(!working){cleanUp();return;}
		createTransactions();
			 
		Thread.sleep(DELAY); //sleep
		statMessage = "Finished building shape instances\n";
		statMessage += transactions.size()+" permutations to search.";
		report.append("  Instances = "+transactions.size()+"\n");
		statMessage += "\nWriting transaction file";
		// Write transaction file to output
		if(!working){cleanUp();return;}
		writeTransactions();
			
		Thread.sleep(DELAY); //sleep
		statMessage = "Search for "+MINSUP+"-frequent patterns"; 
		if(!working){cleanUp();return;}
		mineTransactions();
		
		Thread.sleep(DELAY); //sleep
		statMessage = "Build lookup for statistical testing."; 
		if(!working){cleanUp();return;}
		get1Items();
		
		Thread.sleep(DELAY); //sleep
		statMessage = "Format patterns for BISON";
		if(!working){cleanUp();return;}
		formatPatterns();
			
		Thread.sleep(DELAY); //sleep
		statMessage = "Cleaning up temp files."; 
		cleanUp();
	
		Thread.sleep(DELAY); //sleep
		statMessage = "Task complete.";
		
		report.append("Done Mining.\n");
     	report.append("\n\n To view the new results, reload your data.");
         	
         	JOptionPane.showMessageDialog(null,
			report.toString(),
			"Note", JOptionPane.INFORMATION_MESSAGE);
			
         	done = true;
         	working = false;
        }// END TASK TRY
        catch(InterruptedException e){
        	if(working)System.err.println("ActualTask interrupted");
        }
      } // END TASK
    }// END ACTIAL TASK
}
