# Supplementary material for: BISON: bio-interface for the semi-global analysis of network patterns
Source: Source Code Biol Med. 2006 Nov 29;1:8. doi: 10.1186/1751-0473-1-8 (PMC1698476; doi:10.1186/1751-0473-1-8)
Supplement: Additional File 1 — The BISON package contains the BISON application, example data from the paper, and the source code for BISON and the SGR pattern mining Perl library. The contents of the archive are further explained within the README.TXT file. [file 1751-0473-1-8-S1.zip › bison-1.0.0/src/bison/core/gui/fimi/SwingWorker.java]

package bison.core.gui.fimi;
import javax.swing.JOptionPane;
import javax.swing.SwingUtilities;

/**
 * This is the 3rd version of SwingWorker (also known as
 * SwingWorker 3), an abstract class that you subclass to
 * perform GUI-related work in a dedicated thread.  For
 * instructions on and examples of using this class, see:
 * 
 * http://java.sun.com/docs/books/tutorial/uiswing/misc/threads.html
 *
 * Note that the API changed slightly in the 3rd version:
 * You must now invoke start() on the SwingWorker after
 * creating it.
 */
public abstract class SwingWorker {
    private Object value;  // see getValue(), setValue()

    /** 
     * Class to maintain reference to current worker thread
     * under separate synchronization control.
     */
    private static class ThreadVar {
        private Thread thread;
        ThreadVar(Thread t) { thread = t; }
        synchronized Thread get() { return thread; }
        synchronized void clear() { thread = null; }
    }

    private ThreadVar threadVar;

    /** 
     * Get the value produced by the worker thread, or null if it 
     * hasn't been constructed yet.
     */
    protected synchronized Object getValue() { 
        return value; 
    }

    /** 
     * Set the value produced by worker thread 
     */
    private synchronized void setValue(Object x) { 
        value = x; 
    }

    /** 
     * Compute the value to be returned by the <code>get</code> method. 
     */
    public abstract Object construct();

    /**
     * Called on the event dispatching thread (not on the worker thread)
     * after the <code>construct</code> method has returned.
     */
    public void finished() {
    }

    /**
     * A new method that interrupts the worker thread.  Call this method
     * to force the worker to stop what it's doing.
     */
    public void interrupt() {
        Thread t = threadVar.get();
        if (t != null) {
            t.interrupt();
        }
        threadVar.clear();
    }

    /**
     * Return the value created by the <code>construct</code> method.  
     * Returns null if either the constructing thread or the current
     * thread was interrupted before a value was produced.
     * 
     * @return the value created by the <code>construct</code> method
     */
    public Object get() {
        while (true) {  
            Thread t = threadVar.get();
            if (t == null) {
                return getValue();
            }
            try {
                t.join();
            }
            catch (InterruptedException e) {
                Thread.currentThread().interrupt(); // propagate
                return null;
            }
        }
    }


    /**
     * Start a thread that will call the <code>construct</code> method
     * and then exit.
     */
    public SwingWorker() {
        final Runnable doFinished = new Runnable() {
           public void run() { finished(); }
        };

        Runnable doConstruct = new Runnable() { 
            public void run() {
                try {
                	setValue(construct());
                }
                catch (OutOfMemoryError e) {
                	JOptionPane.showMessageDialog(null,
            				"Out of Java memory, try running with the -Xmx argument set to a higher value:" +
            				"For example from command line: java -Xmx500m -jar bison.jar",
            				"Error", JOptionPane.ERROR_MESSAGE);                	
                 }
                finally {
                    threadVar.clear();
                }

                SwingUtilities.invokeLater(doFinished);
            }
        };

        Thread t = new Thread(doConstruct);
        threadVar = new ThreadVar(t);
    }

    /**
     * Start the worker thread.
     */
    public void start() {
        Thread t = threadVar.get();
        if (t != null) {
            t.start();
        }
    }
}
