# Supplementary material for: BISON: bio-interface for the semi-global analysis of network patterns
Source: Source Code Biol Med. 2006 Nov 29;1:8. doi: 10.1186/1751-0473-1-8 (PMC1698476; doi:10.1186/1751-0473-1-8)
Supplement: Additional File 1 — The BISON package contains the BISON application, example data from the paper, and the source code for BISON and the SGR pattern mining Perl library. The contents of the archive are further explained within the README.TXT file. [file 1751-0473-1-8-S1.zip › bison-1.0.0/src/bison/core/gui/labelColorIndex.java]

package bison.core.gui;

import java.awt.Color;
import java.io.BufferedReader;
import java.io.File;
import java.io.FileReader;
import java.util.ArrayList;
import java.util.Hashtable;

@SuppressWarnings("static-access")
public class labelColorIndex {

	public static String DOTTED = "DOTTED";
	public static String SOLID = "SOLID";
	public static String BASIC = "SOLID";
	public static Color defaultColor = Color.BLACK;
	public static String defaultStroke = DOTTED;

	private Hashtable<String, Color> colors = new Hashtable<String, Color>();
	private Hashtable<String, String> strokes = new Hashtable<String, String>();

	public labelColorIndex(String fileName) {
		loadColorFile(fileName);
	}

	/**
	 * Returns the labels stored in the color index
	 * @return
	 */
	public ArrayList<String> getLabels(){
		return new ArrayList<String>(colors.keySet());
	}
	
	/**
	 * Returns the color stored for the given label or the default.
	 * @param label
	 * @return
	 */
	public Color getColor(String label) {
		if (colors.containsKey(label)) {
			return colors.get(label);
		}
		return defaultColor;
	}

	/**
	 * Returns the stroke stored for the given label or the default.
	 * @param label
	 * @return
	 */
	public String getStroke(String label) {
		if (strokes.containsKey(label)) {
			return strokes.get(label);
		}
		return defaultStroke;
	}

	private void loadColorFile(String fileName) {
		BufferedReader in;
		try {
			in = new BufferedReader(new FileReader(new File(fileName)));
			String line = "";
			line = in.readLine(); // Skip header row
			while ((line = in.readLine()) != null) {
				String[] parts = line.split("\t");
				if (parts.length == 6) {
					String label = parts[0];
					float red = Float.parseFloat(parts[1]);
					float green = Float.parseFloat(parts[2]);
					float blue = Float.parseFloat(parts[3]);
					float alpha = Float.parseFloat(parts[4]);
					String stroke = parts[5];
					Color color = new Color(red, green, blue, alpha);
					colors.put(label, color);
					strokes.put(label, stroke);
				}
			}
		} catch (Exception ex) {
			ex.printStackTrace();
		}
	}
}
