# Supplementary material for: BISON: bio-interface for the semi-global analysis of network patterns
Source: Source Code Biol Med. 2006 Nov 29;1:8. doi: 10.1186/1751-0473-1-8 (PMC1698476; doi:10.1186/1751-0473-1-8)
Supplement: Additional File 1 — The BISON package contains the BISON application, example data from the paper, and the source code for BISON and the SGR pattern mining Perl library. The contents of the archive are further explained within the README.TXT file. [file 1751-0473-1-8-S1.zip › bison-1.0.0/src/bison/core/gui/navGraphPanel.java]

package bison.core.gui;

import java.awt.BasicStroke;
import java.awt.BorderLayout;
import java.awt.Color;
import java.awt.Dimension;
import java.awt.Font;
import java.awt.Paint;
import java.awt.Stroke;
import java.awt.event.InputEvent;
import java.awt.event.ItemEvent;
import java.awt.event.ItemListener;
import java.io.BufferedReader;
import java.io.File;
import java.io.FileReader;
import java.util.ArrayList;
import java.util.HashSet;
import java.util.Hashtable;
import java.util.Iterator;
import java.util.Set;

import javax.swing.JButton;
import javax.swing.JPanel;

import org.apache.commons.collections.Predicate;

import bison.bison.Node;


import edu.uci.ics.jung.graph.ArchetypeEdge;
import edu.uci.ics.jung.graph.ArchetypeVertex;
import edu.uci.ics.jung.graph.Edge;
import edu.uci.ics.jung.graph.Graph;
import edu.uci.ics.jung.graph.Vertex;
import edu.uci.ics.jung.graph.decorators.ConstantEdgeStringer;
import edu.uci.ics.jung.graph.decorators.ConstantVertexFontFunction;
import edu.uci.ics.jung.graph.decorators.ConstantVertexStringer;
import edu.uci.ics.jung.graph.decorators.DefaultToolTipFunction;
import edu.uci.ics.jung.graph.decorators.EdgePaintFunction;
import edu.uci.ics.jung.graph.decorators.EdgeShape;
import edu.uci.ics.jung.graph.decorators.EdgeStringer;
import edu.uci.ics.jung.graph.decorators.EdgeStrokeFunction;
import edu.uci.ics.jung.graph.decorators.EllipseVertexShapeFunction;
import edu.uci.ics.jung.graph.decorators.GradientEdgePaintFunction;
import edu.uci.ics.jung.graph.decorators.PickableEdgePaintFunction;
import edu.uci.ics.jung.graph.decorators.StringLabeller;
import edu.uci.ics.jung.graph.decorators.VertexAspectRatioFunction;
import edu.uci.ics.jung.graph.decorators.VertexFontFunction;
import edu.uci.ics.jung.graph.decorators.VertexPaintFunction;
import edu.uci.ics.jung.graph.decorators.VertexShapeFunction;
import edu.uci.ics.jung.graph.decorators.VertexSizeFunction;
import edu.uci.ics.jung.graph.decorators.VertexStringer;
import edu.uci.ics.jung.graph.decorators.VertexStrokeFunction;
import edu.uci.ics.jung.graph.filters.Filter;
import edu.uci.ics.jung.graph.filters.UnassembledGraph;
import edu.uci.ics.jung.graph.filters.impl.KNeighborhoodFilter;
import edu.uci.ics.jung.graph.impl.DirectedSparseEdge;
import edu.uci.ics.jung.graph.impl.DirectedSparseGraph;
import edu.uci.ics.jung.graph.impl.SparseGraph;
import edu.uci.ics.jung.graph.impl.SparseVertex;
import edu.uci.ics.jung.graph.predicates.SelfLoopEdgePredicate;
import edu.uci.ics.jung.utils.GraphUtils;
import edu.uci.ics.jung.utils.UserData;
import edu.uci.ics.jung.visualization.FRLayout;
import edu.uci.ics.jung.visualization.GraphZoomScrollPane;
import edu.uci.ics.jung.visualization.HasGraphLayout;
import edu.uci.ics.jung.visualization.Layout;
import edu.uci.ics.jung.visualization.PickedInfo;
import edu.uci.ics.jung.visualization.PickedState;
import edu.uci.ics.jung.visualization.PluggableRenderer;
import edu.uci.ics.jung.visualization.ShapePickSupport;
import edu.uci.ics.jung.visualization.VisualizationViewer;
import edu.uci.ics.jung.visualization.contrib.CircleLayout;
import edu.uci.ics.jung.visualization.control.AnimatedPickingGraphMousePlugin;
import edu.uci.ics.jung.visualization.control.CrossoverScalingControl;
import edu.uci.ics.jung.visualization.control.DefaultModalGraphMouse;
import edu.uci.ics.jung.visualization.control.ModalGraphMouse;
import edu.uci.ics.jung.visualization.control.RotatingGraphMousePlugin;
import edu.uci.ics.jung.visualization.control.SatelliteVisualizationViewer;
import edu.uci.ics.jung.visualization.control.ShearingGraphMousePlugin;
import edu.uci.ics.jung.visualization.control.TranslatingGraphMousePlugin;
import edu.uci.ics.jung.visualization.transform.LayoutTransformer;
import edu.uci.ics.jung.visualization.transform.Transformer;

public class navGraphPanel extends JPanel {
	
	private JPanel me = this; // @jve:decl-index=0:
	public int FONTSIZE = 12;
	public static int DEFAULT_FONTSIZE = 12;
	private static int CIRCLETHRESHOLD = 30;
	private final static class EdgeWeightStrokeFunction implements
			EdgeStrokeFunction {
		protected static final Stroke basic = new BasicStroke(1);

		protected static final Stroke heavy = new BasicStroke(2);

		protected static final Stroke dotted = PluggableRenderer.DOTTED;

		private ArrayList<labelColorIndex> lci = new ArrayList<labelColorIndex>();

		private Hashtable<String, Stroke> strokeIndex = new Hashtable<String, Stroke>();

		public EdgeWeightStrokeFunction(ArrayList<labelColorIndex> lci) {
			this.lci = lci;

			strokeIndex.put(labelColorIndex.DOTTED, dotted);
			strokeIndex.put(labelColorIndex.SOLID, basic);
			strokeIndex.put(labelColorIndex.BASIC, basic);
		}

		public Stroke getStroke(Edge e) {
			int source = 0;
			if (e.getUserDatum("source") != null) {
				source = Integer.parseInt(e.getUserDatum("source").toString());
			}
			if (lci.size() > source) {
				return strokeIndex.get(lci.get(source).getStroke(
						e.getUserDatum("label").toString()));
			} else {
				return strokeIndex.get(labelColorIndex.defaultStroke);
			}
		}
	}

	public class GradientPickedEdgePaintFunction extends
			GradientEdgePaintFunction {
		@SuppressWarnings("unused")
		private EdgePaintFunction defaultFunc;

		private final Predicate self_loop = SelfLoopEdgePredicate.getInstance();

		protected boolean fill_edge = false;

		private ArrayList<labelColorIndex> lci = new ArrayList<labelColorIndex>();

		public GradientPickedEdgePaintFunction(
				EdgePaintFunction defaultEdgePaintFunction, HasGraphLayout vv,
				LayoutTransformer transformer, PickedInfo pi,
				ArrayList<labelColorIndex> lci) {
			super(Color.WHITE, Color.BLACK, vv, transformer);
			defaultFunc = defaultEdgePaintFunction;
			this.lci = lci;
		}

		@Override
		protected Color getColor1(Edge e) {
			int source = 0;
			if (e.getUserDatum("source") != null) {
				source = Integer.parseInt(e.getUserDatum("source").toString());
			}
			if (lci.size() > source) {
				return lci.get(source).getColor(
						e.getUserDatum("label").toString());
			} else {
				return labelColorIndex.defaultColor;
			}
			// return pi.isPicked(e)? Color.CYAN : c2;
		}

		@Override
		protected Color getColor2(Edge e) {

			int source = 0;
			if (e.getUserDatum("source") != null) {
				source = Integer.parseInt(e.getUserDatum("source").toString());
			}
			if (lci.size() > source) {
				return lci.get(source).getColor(
						e.getUserDatum("label").toString());
			} else {
				return labelColorIndex.defaultColor;
			}
		}

		@Override
		public Paint getDrawPaint(Edge e) {
			return super.getDrawPaint(e);
		}

		@Override
		public Paint getFillPaint(Edge e) {
			if (self_loop.evaluate(e) || !fill_edge) {
				return null;
			} else {
				return getDrawPaint(e);
			}
		}

		public void useFill(boolean b) {
			fill_edge = b;
		}

	}

	public class NodeTips extends DefaultToolTipFunction {

		@Override
		public String getToolTipText(Edge edge) {
			return edge.getUserDatum("label").toString();
		}

		@Override
		public String getToolTipText(Vertex v) {
			return StringLabeller.getLabeller(g).getLabel(v);
		}
	}

	private final class SeedColor implements VertexPaintFunction {
		protected final static float dark_value = 0.8f;

		protected final static float light_value = 0.2f;

		protected PickedInfo pi;

		protected boolean seed_coloring;

		public SeedColor(PickedInfo pi) {
			this.pi = pi;
			seed_coloring = false;
		}

		public Paint getDrawPaint(Vertex v) {
			return Color.BLACK;
		}

		public Paint getFillPaint(Vertex v) {
			float alpha = 1.0f;
			if (pi.isPicked(v)) {
				// YELLOW
				return new Color(1f, 1f, 0, alpha);
			} else {
				if (v.numSuccessors() > 0) {
					// RED
					return new Color(1f, 0, 0, alpha);
				} else {
					return Color.GREEN; // GREEN
				}
			}

		}

		public void setSeedColoring(boolean b) {
			this.seed_coloring = b;
		}
	}

	private final static class VertexAspect implements
			VertexAspectRatioFunction {
		protected Graph g;
		protected int factor;
		public VertexAspect(Graph g, int size) {
			this.g = g;
			this.factor = size;
		}

		public float getAspectRatio(Vertex v) {
			int size = (int) Math.ceil(StringLabeller.getLabeller(g)
					.getLabel(v).toString().length() * factor);
			return (float) (factor+1.5) / size;
		}
	}

	private final static class VertexDisplayPredicate implements Predicate {
		protected final static int MIN_DEGREE = 4;

		protected boolean filter_small;

		protected boolean checkNeighbors;

		protected PickedInfo pi;

		public VertexDisplayPredicate(boolean filter, PickedInfo pi,
				boolean checkNeighbors) {
			this.checkNeighbors = checkNeighbors;
			this.pi = pi;
			this.filter_small = filter;
		}

		public boolean evaluate(Object arg0) {
			Vertex v = (Vertex) arg0;
			boolean showNode = false;
			Set neighbors = v.getNeighbors();
			Iterator iter = neighbors.iterator();
			while (iter.hasNext()) {
				Vertex n = (Vertex) iter.next();
				if (pi.isPicked(n)) {
					showNode = true;
					break;
				}
			}
			if (pi.isPicked(v)) {
				showNode = true;
			}
			if (!showNode && checkNeighbors) {
				return false;
			}
			if (filter_small) {
				return (v.degree() >= MIN_DEGREE);
			} else {
				return true;
			}
		}

		public void filterSmall(boolean b) {
			filter_small = b;
		}

		public void setNeighbors(boolean n) {
			checkNeighbors = n;
		}
	}

	private final static class VertexSize implements VertexSizeFunction {
		protected Graph g;
		protected int factor;

		public VertexSize(Graph g, int size) {
			this.g = g;
			this.factor = size;
		}

		public int getSize(Vertex v) {
			return (int) Math.ceil(StringLabeller.getLabeller(g).getLabel(v)
					.toString().length() * (factor+0.5));
		}
	}

	private final static class VertexStrokeHighlight implements
			VertexStrokeFunction {
		protected boolean highlight = false;

		protected Stroke heavy = new BasicStroke(5);

		protected Stroke medium = new BasicStroke(3);

		protected Stroke light = new BasicStroke(1);

		protected PickedInfo pi;

		public VertexStrokeHighlight(PickedInfo pi) {
			this.pi = pi;
		}

		public Stroke getStroke(Vertex v) {
			if (highlight) {
				if (pi.isPicked(v)) {
					return heavy;
				} else {
					for (Iterator iter = v.getNeighbors().iterator(); iter
							.hasNext();) {
						Vertex w = (Vertex) iter.next();
						if (pi.isPicked(w)) {
							return medium;
						}
					}
					return light;
				}
			} else {
				return light;
			}
		}

		public void setHighlight(boolean highlight) {
			this.highlight = highlight;
		}
	}

	private static final long serialVersionUID = 1L;

	public static Graph graphFromFile(File inputFile, Hashtable labels) {
		BufferedReader in;
		Graph theGraph = new DirectedSparseGraph();
		try {
			String line = "";
			int line_num = 1;
			in = new BufferedReader(new FileReader(inputFile));
			HashSet<String> nodes = new HashSet<String>();
			HashSet<String> edges = new HashSet<String>();
			Hashtable<String, String> edge_types = new Hashtable<String, String>();
			// Load the edges and nodes
			while ((line = in.readLine()) != null) {
				String[] parts = line.split("\t");
				String idFrom = parts[0];
				String idTo = parts[1];
				String edgeType = parts[2];
				nodes.add(idFrom);
				nodes.add(idTo);
				edges.add(idFrom + "," + idTo);
				if (!edge_types.containsKey(idFrom + "," + idTo)) {
					edge_types.put(idFrom + "," + idTo, edgeType);
				} else {
					edge_types.put(idFrom + "," + idTo, "+-");
				}
				line_num++;
			}
			in.close();

			// Create the graph objects
			Hashtable<String, Vertex> node_list = new Hashtable<String, Vertex>();
			Iterator<String> iter = nodes.iterator();
			while (iter.hasNext()) {
				String nodeid = iter.next();
				Vertex v = theGraph.addVertex(new SparseVertex());
				StringLabeller labeller = StringLabeller.getLabeller(theGraph);
				if (labels.containsKey(nodeid)) {
					labeller.setLabel(v, (String) labels.get(nodeid));
				} else {
					labeller.setLabel(v, nodeid);
				}
				node_list.put(nodeid, v);				
			}

			Iterator<String> iter2 = edges.iterator();
			while (iter2.hasNext()) {
				String strEdge = iter2.next();
				String[] ends = strEdge.split(",");
				Vertex v1 = node_list.get(ends[0]);
				Vertex v2 = node_list.get(ends[1]);
				Edge e = theGraph.addEdge(new DirectedSparseEdge(v1, v2));
				e.setUserDatum("label", edge_types.get(strEdge),UserData.SHARED);
			}
		} catch (Exception ex) {
			ex.printStackTrace();
		}
		return theGraph;
	}	

	protected Graph g;
	
	protected PluggableRenderer pr;

	protected Layout layout;

	protected VisualizationViewer vv;  // @jve:decl-index=0:

	protected SeedColor vcf; // @jve:decl-index=0:

	protected VertexShapeFunction vsf; // @jve:decl-index=0:

	protected VertexFontFunction vff; // @jve:decl-index=0:

	protected VertexAspectRatioFunction varf; // @jve:decl-index=0:

	protected VertexSizeFunction vertS;

	protected EdgeWeightStrokeFunction ewcs;

	protected VertexStrokeHighlight vsh;

	protected VertexStringer vs;

	protected VertexStringer vs_none;

	protected EdgeStringer es; // @jve:decl-index=0:

	protected EdgeStringer es_none; // @jve:decl-index=0:

	protected VertexDisplayPredicate show_vertex;

	protected GradientPickedEdgePaintFunction edgePaint; // @jve:decl-index=0:

	protected DefaultModalGraphMouse gm;

	protected Transformer affineTransformer;

	protected JButton computeGraph = null;

	protected GraphZoomScrollPane scrollPane = null;

	protected boolean onlyNeighbors = false;

	protected boolean doSuspend = false;

	protected int MAX_ITERATIONS = 200;

	private ArrayList<Vertex> history = new ArrayList<Vertex>();

	public ArrayList<labelColorIndex> edgeColors = new ArrayList<labelColorIndex>();
	public navGraphPanel() {
		super();
		Graph aGraph = new SparseGraph();
		initialize(aGraph);
	}

	public navGraphPanel(Graph aGraph) {
		super();
		initialize(aGraph);
	}

	public Graph getGraph() {
		return this.g;
	}

	private GraphZoomScrollPane getScrollPane() {
		scrollPane = new GraphZoomScrollPane(vv);
		scrollPane.setPreferredSize(new Dimension(300,300));
		return scrollPane;
	}

	public VisualizationViewer getVV() {
		return this.vv;
	}

	private void setDecorators(int fontSize, int numnodes){		 
		int minFontSize = 1;
		
		int h = me.getSize().height;
		if(me.getSize().width < h) h = me.getSize().width;
		int prefactor = h;
		if(numnodes > 0 ) prefactor =(int)Math.floor(h/(float)(numnodes/1));
		if(prefactor < fontSize) 
			fontSize = prefactor;
		if(fontSize < minFontSize) fontSize = minFontSize;
		
		PickedState picked_state = vv.getPickedState();
			vff = new ConstantVertexFontFunction(
					new Font("SanSerif", Font.BOLD, fontSize));
			varf = new VertexAspect(g,fontSize);
			vertS = new VertexSize(g,fontSize);
			vsf = new EllipseVertexShapeFunction(vertS, varf);
			vcf = new SeedColor(picked_state);
			ewcs = new EdgeWeightStrokeFunction(edgeColors);
			vsh = new VertexStrokeHighlight(picked_state);
			vs_none = new ConstantVertexStringer(null);
			es_none = new ConstantEdgeStringer(null);
			show_vertex = new VertexDisplayPredicate(false, picked_state,onlyNeighbors);

			// uses a gradient edge if unpicked, otherwise uses picked selection
			edgePaint = new GradientPickedEdgePaintFunction(
					new PickableEdgePaintFunction(picked_state, Color.black,
							Color.cyan), vv, vv, picked_state, edgeColors);

			pr.setVertexPaintFunction(vcf);
			pr.setVertexStrokeFunction(vsh);
			pr.setVertexStringer(vs);
			pr.setVertexIncludePredicate(show_vertex);
			pr.setVertexLabelCentering(true);
			pr.setVertexShapeFunction(vsf);
			pr.setVertexFontFunction(vff);

			pr.setEdgePaintFunction(edgePaint);
			EdgeStringer stringer = new EdgeStringer() {
				public String getLabel(ArchetypeEdge e) {
					return e.getUserDatum("label").toString();
				}
			};
			pr.setEdgeStringer(stringer);
			pr.setEdgeStrokeFunction(ewcs);
			pr.setEdgeShapeFunction(new EdgeShape.Line());
	}
	
	
	public final static Integer LAYOUT_FR = 1;
	public final static Integer LAYOUT_CIRCLE = 2;
	protected Integer layoutMode = LAYOUT_FR;
	
	public Integer getLayoutCode(Vertex v){
		int size = v.getEqualVertex(g).getNeighbors().size();
		if(size > CIRCLETHRESHOLD){
			 return navGraphPanel.LAYOUT_CIRCLE;
		}
		else{
			return navGraphPanel.LAYOUT_FR;
		}
	}
	public void setLayout(Integer layoutType){
		Layout lo = null;
		int factor = navGraphPanel.DEFAULT_FONTSIZE;
		lo = new FRLayout(fg);
		((FRLayout) lo).setMaxIterations(MAX_ITERATIONS);
		
		if(layoutType == navGraphPanel.LAYOUT_FR){
			lo = new FRLayout(fg);
			((FRLayout) lo).setMaxIterations(MAX_ITERATIONS);			
			layoutMode = layoutType;
		}
		if(layoutType == navGraphPanel.LAYOUT_CIRCLE){
			lo = new CircleLayout(fg);
			int divisor = fg.getVertices().size()/100;							 
			 factor = navGraphPanel.DEFAULT_FONTSIZE;
			 if(divisor>0)
				 factor = factor/divisor;
			 layoutMode = layoutType;
		}
				
		setDecorators(factor, fg.getVertices().size());
		vv.stop();
		vv.setGraphLayout(lo);
		vv.restart();
		vv.updateUI();
	}
	
	protected Graph fg;  //  @jve:decl-index=0:
	public static Integer EDGEFILTER_INCIDENT = 1;
	public static Integer EDGEFILTER_CONTEXT = 2;
	protected Integer edgeFilterMode = EDGEFILTER_CONTEXT;
	public void setEdgeFilterMode(Integer mode){
		if(mode == navGraphPanel.EDGEFILTER_CONTEXT){
			edgeFilterMode = navGraphPanel.EDGEFILTER_CONTEXT;
		}
		if(mode == navGraphPanel.EDGEFILTER_INCIDENT){
			edgeFilterMode = navGraphPanel.EDGEFILTER_INCIDENT;
		}
		setFilterGraphByEdgeFilter();
		setLayout(layoutMode);		
	}
	
	@SuppressWarnings("unchecked")
	private void setFilterGraphByEdgeFilter(){
		if(edgeFilterMode == navGraphPanel.EDGEFILTER_CONTEXT){
			edgeFilterMode = navGraphPanel.EDGEFILTER_CONTEXT;
			Set<ArchetypeVertex> s = new HashSet<ArchetypeVertex>();
			Iterator<Vertex> iter = fg.getVertices().iterator();
			while(iter.hasNext()){
				Vertex i = iter.next();
				s.add(i.getEqualVertex(g));
			}
			fg = GraphUtils.vertexSetToGraph(s);			 			
		}
		if(edgeFilterMode == navGraphPanel.EDGEFILTER_INCIDENT){
			edgeFilterMode = navGraphPanel.EDGEFILTER_INCIDENT;
			Set<Vertex> s = vv.getPickedState().getPickedVertices();
			Iterator<Vertex> iter = s.iterator();
			if(iter.hasNext()){
				Vertex v = iter.next();
				 Set<Edge> es = v.getEqualVertex(g).getIncidentEdges();
				 Set<ArchetypeEdge> nes = new HashSet<ArchetypeEdge>();
				 Iterator<Edge> edges = es.iterator();
				 while(edges.hasNext()){
					 Edge e = edges.next();
					 nes.add(e.getEqualEdge(fg));
				 }
				 fg = GraphUtils.edgeSetToGraph(nes,true);
			}
		}
	}
	
	public ItemListener pl = null;
	private class MyItemListener implements ItemListener {
		public void itemStateChanged(ItemEvent e) {
			if (e.getStateChange() == ItemEvent.SELECTED) {
				Vertex v = (Node) e.getItem();
				pickItem(v);
			}
		}
	}
	
	public void pickItem(Vertex v) {
			try{						
				// Vertex v = (Node) e.getItem();
				Layout lo = null;
				int factor = navGraphPanel.DEFAULT_FONTSIZE;						
				Filter f = new KNeighborhoodFilter((Vertex) v
						.getEqualVertex(g), 1,
						KNeighborhoodFilter.IN_OUT);
				UnassembledGraph ug = f.filter(g);
				fg = ug.assemble();
				
				setFilterGraphByEdgeFilter();
				
				if(fg.getVertices().size() > CIRCLETHRESHOLD){
					 lo = new CircleLayout(fg);
					 int divisor = fg.getVertices().size()/100;							 
					 factor = navGraphPanel.DEFAULT_FONTSIZE;
					 if(divisor>0)
						 factor = factor/divisor;
				}
				else{
					lo = new FRLayout(fg);
					((FRLayout) lo).setMaxIterations(MAX_ITERATIONS);
				}
				
				setDecorators(factor, fg.getVertices().size());				
				
				vv.stop();
				vv.setGraphLayout(lo);								
				svv.stop();
				setSVV();
				svv.setGraphLayout(lo);
				vv.restart();
				svv.restart();
				while(!vv.getGraphLayout().incrementsAreDone()){
					vv.getGraphLayout().advancePositions();
					// vv.prerelax();
				}
				vv.updateUI();
				svv.updateUI();

				if (history.size() > 0) {
					if (!history.get(history.size() - 1).equals(v)) {
						history.add(v);
					}
				} else {
					history.add(v);
				}
			}
			catch (Exception ex) {}
	}
	
	
	VisualizationViewer svv = null;
	public void setSVV(){
			svv = new SatelliteVisualizationViewer(vv,
				vv.getModel(), 
				vv.getRenderer());
	}
	public SatelliteVisualizationViewer getSVV(Dimension dim){
		svv.setSize(dim);
		return (SatelliteVisualizationViewer) svv;
	}
	
	private void initialize(Graph aGraph) {
		this.g = aGraph;
		vs = StringLabeller.getLabeller(g);
		pr = new PluggableRenderer();

		Layout lo = null;
		fg = g;
		Vertex v = pickFirstNode();
		if(v == null){
			lo = new FRLayout(fg);
		}
		if(v != null){		
			Filter f = new KNeighborhoodFilter(v, 1,
					KNeighborhoodFilter.IN_OUT);
			UnassembledGraph ug = f.filter(g);
			fg = ug.assemble();
			lo = new FRLayout(fg);
		}		
		((FRLayout) lo).setMaxIterations(MAX_ITERATIONS);		
		layout = lo;
		
		vv = new VisualizationViewer(layout, pr, this.getSize());
		vv.setPickSupport(new ShapePickSupport());
		PickedState picked_state = vv.getPickedState();

		pl = new MyItemListener();
		picked_state.addItemListener(pl);
		affineTransformer = vv.getLayoutTransformer();

		// create decorators
		int numnodes = g.getVertices().size();
		if(fg != null) numnodes = fg.getVertices().size();
		vv.setSize(me.getWidth(), me.getHeight());
		setDecorators(navGraphPanel.DEFAULT_FONTSIZE, numnodes);
		
		this.setLayout(new BorderLayout());

		this.setSize(new Dimension(466, 377));
		vv.setBackground(Color.white);
		gm = new DefaultModalGraphMouse() {
			@Override
			protected void loadPlugins() {
				pickingPlugin = new PickingGraphMousePluginDrag();
				animatedPickingPlugin = new AnimatedPickingGraphMousePlugin();
				translatingPlugin = new TranslatingGraphMousePlugin(
						InputEvent.BUTTON1_MASK);
				scalingPlugin = new CrossoverScalingControl();//new ScalingGraphMousePlugin();
				rotatingPlugin = new RotatingGraphMousePlugin();
				shearingPlugin = new ShearingGraphMousePlugin();
				add(scalingPlugin);		
				setTransformingMode();
			}
		};
		gm.setMode(ModalGraphMouse.Mode.PICKING);
		vv.setGraphMouse(gm);
		vsh.setHighlight(true);
		vv.setToolTipFunction(new NodeTips());

		this.removeAll();
		this.add(getScrollPane(), BorderLayout.CENTER);
		// this.add(getOptionsPanel(), BorderLayout.SOUTH);
		// this.add(getTextPanel(), BorderLayout.WEST);
		// pickFirstNode();
		vv.restart();
		vv.updateUI();
		setSVV();
		svv.restart();
		svv.updateUI();
	}

	public void loadEdgeColorIndices(ArrayList<String> edgeColorArray) {
		edgeColors.clear();
		for (int i = 0; i < edgeColorArray.size(); i++) {
			labelColorIndex lci = new labelColorIndex(edgeColorArray.get(i));
			edgeColors.add(lci);
		}
	}

	public void loadGraphFromFile(File inputFile, Hashtable labels) {
		Graph aGraph = graphFromFile(inputFile, labels);
		this.initialize(aGraph);
	}

	@SuppressWarnings("unchecked")
	private Vertex pickFirstNode() {
		if (!g.getVertices().isEmpty()) {
			Set<Vertex> verts = g.getVertices();
			Vertex v = verts.iterator().next();
			return v;
		}
		return null;
	}

	@SuppressWarnings("unchecked")
	public void pickNode(int index) {
		if (!g.getVertices().isEmpty()) {
			Set<Vertex> verts = g.getVertices();
			Vertex v = verts.iterator().next();
			int cur = 0;
			while (cur < index && verts.iterator().hasNext()) {
				v = verts.iterator().next();
				cur++;
			}
			vv.getPickedState().clearPickedVertices();
			vv.getPickedState().pick(v, true);
		}
	}

	public void pickNode(String name) {
		Vertex v = StringLabeller.getLabeller(g).getVertex(name);
		if (v != null) {
			vv.getPickedState().clearPickedVertices();
			vv.getPickedState().pick(v, true);
		}
	}

	public void pickNode(Vertex v) {
		if (v != null) {
			if (g.getVertices().contains(v)) {
				if(!vv.getPickedState().getPickedVertices().contains(v)){
					vv.getPickedState().clearPickedVertices();
					vv.getPickedState().pick(v, true);
				}
			}
		}
	}

	public void setGraph(Graph aGraph) {
		this.initialize(aGraph);
	}
	 
}  //  @jve:decl-index=0:visual-constraint="22,24"
