# Supplementary material for: BISON: bio-interface for the semi-global analysis of network patterns
Source: Source Code Biol Med. 2006 Nov 29;1:8. doi: 10.1186/1751-0473-1-8 (PMC1698476; doi:10.1186/1751-0473-1-8)
Supplement: Additional File 1 — The BISON package contains the BISON application, example data from the paper, and the source code for BISON and the SGR pattern mining Perl library. The contents of the archive are further explained within the README.TXT file. [file 1751-0473-1-8-S1.zip › bison-1.0.0/src/bison/core/gui/PickingGraphMousePluginDrag.java]

package bison.core.gui;

import java.awt.Color;
import java.awt.Cursor;
import java.awt.Graphics;
import java.awt.Graphics2D;
import java.awt.event.InputEvent;
import java.awt.event.MouseEvent;
import java.awt.event.MouseListener;
import java.awt.event.MouseMotionListener;
import java.awt.geom.Point2D;
import java.awt.geom.Rectangle2D;
import java.util.ConcurrentModificationException;
import java.util.Iterator;

import javax.swing.JComponent;

import edu.uci.ics.jung.graph.Edge;
import edu.uci.ics.jung.graph.Vertex;
import edu.uci.ics.jung.visualization.Layout;
import edu.uci.ics.jung.visualization.PickSupport;
import edu.uci.ics.jung.visualization.PickedState;
import edu.uci.ics.jung.visualization.VisualizationViewer;
import edu.uci.ics.jung.visualization.VisualizationViewer.Paintable;
import edu.uci.ics.jung.visualization.control.AbstractGraphMousePlugin;
import edu.uci.ics.jung.visualization.transform.MutableTransformer;

/**
 * PickingGraphMousePlugin supports the picking of graph elements with the
 * mouse. MouseButtonOne picks a single vertex or edge, and MouseButtonTwo adds
 * to the set of selected Vertices or Edges. If a Vertex is selected and the
 * mouse is dragged while on the selected Vertex, then that Vertex will be
 * repositioned to follow the mouse until the button is released.
 * 
 * @author Tom Nelson
 */
public class PickingGraphMousePluginDrag extends AbstractGraphMousePlugin
		implements MouseListener, MouseMotionListener {

	/**
	 * a Paintable to draw the rectangle used to pick multiple Vertices
	 * 
	 * @author Tom Nelson - RABA Technologies
	 * 
	 */
	class LensPaintable implements Paintable {

		public void paint(Graphics g) {
			Color oldColor = g.getColor();
			g.setColor(lensColor);
			((Graphics2D) g).draw(rect);
			g.setColor(oldColor);
		}

		public boolean useTransform() {
			return false;
		}
	}

	/**
	 * the picked Vertex, if any
	 */
	protected Vertex vertex;

	/**
	 * the picked Edge, if any
	 */
	protected Edge edge;

	/**
	 * the x distance from the picked vertex center to the mouse point
	 */
	protected double offsetx;

	/**
	 * the y distance from the picked vertex center to the mouse point
	 */
	protected double offsety;

	/**
	 * controls whether the Vertices may be moved with the mouse
	 */
	protected boolean locked;

	/**
	 * additional modifiers for the action of adding to an existing selection
	 */
	protected int addToSelectionModifiers;

	/**
	 * used to draw a rectangle to contain picked vertices
	 */
	protected Rectangle2D rect = new Rectangle2D.Float();

	/**
	 * the Paintable for the lens picking rectangle
	 */
	protected Paintable lensPaintable;

	/**
	 * color for the picking rectangle
	 */
	protected Color lensColor = Color.cyan;

	/**
	 * create an instance with default settings
	 */
	public PickingGraphMousePluginDrag() {
		this(InputEvent.BUTTON1_MASK, InputEvent.BUTTON1_MASK
				| InputEvent.SHIFT_MASK);
	}

	/**
	 * create an instance with overides
	 * 
	 * @param selectionModifiers
	 *            for primary selection
	 * @param addToSelectionModifiers
	 *            for additional selection
	 */
	public PickingGraphMousePluginDrag(int selectionModifiers,
			int addToSelectionModifiers) {
		super(selectionModifiers);
		this.addToSelectionModifiers = addToSelectionModifiers;
		this.lensPaintable = new LensPaintable();
		this.cursor = Cursor.getPredefinedCursor(Cursor.HAND_CURSOR);
	}

	/**
	 * @return Returns the lensColor.
	 */
	public Color getLensColor() {
		return lensColor;
	}

	/**
	 * rejects picking if the rectangle is too small, like if the user meant to
	 * select one vertex but moved the mouse slightly
	 * 
	 * @param p
	 * @param q
	 * @param min
	 * @return
	 */
	private boolean heyThatsTooClose(Point2D p, Point2D q, double min) {
		return Math.abs(p.getX() - q.getX()) < min
				&& Math.abs(p.getY() - q.getY()) < min;
	}

	/**
	 * @return Returns the locked.
	 */
	public boolean isLocked() {
		return locked;
	}

	public void mouseClicked(MouseEvent e) {
	}

	/**
	 * If the mouse is over a picked vertex, drag all picked vertices with the
	 * mouse. If the mouse is not over a Vertex, draw the rectangle to select
	 * multiple Vertices
	 * 
	 */
	/*
	 * public void mouseDragged(MouseEvent e) { if(locked == false) {
	 * VisualizationViewer vv = (VisualizationViewer)e.getSource(); if(vertex !=
	 * null) { Point p = e.getPoint(); Point2D graphPoint =
	 * vv.inverseTransform(p); Point2D graphDown = vv.inverseTransform(down);
	 * Layout layout = vv.getGraphLayout(); double dx =
	 * graphPoint.getX()-graphDown.getX(); double dy =
	 * graphPoint.getY()-graphDown.getY(); PickedState ps = vv.getPickedState();
	 * 
	 * for(Iterator iterator=ps.getPickedVertices().iterator();
	 * iterator.hasNext(); ) { Vertex v = (Vertex)iterator.next(); Point2D vp =
	 * layout.getLocation(v); layout.forceMove(v, vp.getX()+dx, vp.getY()+dy); }
	 * down = p;
	 *  } else { Point2D out = e.getPoint(); if(e.getModifiers() ==
	 * this.addToSelectionModifiers || e.getModifiers() == modifiers) {
	 * rect.setFrameFromDiagonal(down,out); } } if(vertex != null) e.consume(); } }
	 */
	/**
	 * chack the modifiers. If accepted, translate the graph according to the
	 * dragging of the mouse pointer
	 * 
	 * @param e
	 *            the event
	 */
	public void mouseDragged(MouseEvent e) {
		VisualizationViewer vv = (VisualizationViewer) e.getSource();
		boolean accepted = checkModifiers(e);
		if (accepted) {
			MutableTransformer modelTransformer = vv.getLayoutTransformer();
			vv.setCursor(cursor);
			try {
				Point2D q = vv.inverseTransform(down);
				Point2D p = vv.inverseTransform(e.getPoint());
				float dx = (float) (p.getX() - q.getX());
				float dy = (float) (p.getY() - q.getY());

				modelTransformer.translate(dx, dy);
				down.x = e.getX();
				down.y = e.getY();
			} catch (RuntimeException ex) {
				System.err.println("down = " + down + ", e = " + e);
				throw ex;
			}

			e.consume();
		}
	}

	public void mouseEntered(MouseEvent e) {
		JComponent c = (JComponent) e.getSource();
		c.setCursor(cursor);
	}

	public void mouseExited(MouseEvent e) {
		JComponent c = (JComponent) e.getSource();
		c.setCursor(Cursor.getPredefinedCursor(Cursor.DEFAULT_CURSOR));
	}

	public void mouseMoved(MouseEvent e) {
	}

	/**
	 * For primary modifiers (default, MouseButton1): pick a single Vertex or
	 * Edge that is under the mouse pointer. If no Vertex or edge is under the
	 * pointer, unselect all picked Vertices and edges, and set up to draw a
	 * rectangle for multiple selection of contained Vertices. For additional
	 * selection (default Shift+MouseButton1): Add to the selection, a single
	 * Vertex or Edge that is under the mouse pointer. If a previously picked
	 * Vertex or Edge is under the pointer, it is un-picked. If no vertex or
	 * Edge is under the pointer, set up to draw a multiple selection rectangle
	 * (as above) but do not unpick previously picked elements.
	 * 
	 * @param e
	 *            the event
	 */
	public void mousePressed(MouseEvent e) {
		down = e.getPoint();
		VisualizationViewer vv = (VisualizationViewer) e.getSource();
		PickSupport pickSupport = vv.getPickSupport();
		PickedState pickedState = vv.getPickedState();
		if (pickSupport != null && pickedState != null) {
			Layout layout = vv.getGraphLayout();
			if (e.getModifiers() == modifiers) {
				vv.addPostRenderPaintable(lensPaintable);
				rect.setFrameFromDiagonal(down, down);
				// p is the screen point for the mouse event
				Point2D p = e.getPoint();
				// take away the view transform
				Point2D ip = vv.inverseViewTransform(p);

				vertex = pickSupport.getVertex(ip.getX(), ip.getY());
				if (vertex != null) {
					if (pickedState.isPicked(vertex) == false) {
						pickedState.clearPickedVertices();
						pickedState.pick(vertex, true);
					}
					// layout.getLocation applies the layout transformer so
					// q is transformed by the layout transformer only
					Point2D q = layout.getLocation(vertex);
					// transform the mouse point to graph coordinate system
					Point2D gp = vv.inverseLayoutTransform(ip);

					offsetx = (float) (gp.getX() - q.getX());
					offsety = (float) (gp.getY() - q.getY());
				} else if ((edge = pickSupport.getEdge(ip.getX(), ip.getY())) != null) {
					pickedState.clearPickedEdges();
					pickedState.pick(edge, true);
				} else {
					pickedState.clearPickedEdges();
					pickedState.clearPickedVertices();
				}

			} else if (e.getModifiers() == addToSelectionModifiers) {
				vv.addPostRenderPaintable(lensPaintable);
				rect.setFrameFromDiagonal(down, down);
				Point2D p = e.getPoint();
				// remove view transform
				Point2D ip = vv.inverseViewTransform(p);
				vertex = pickSupport.getVertex(ip.getX(), ip.getY());
				if (vertex != null) {
					boolean wasThere = pickedState.pick(vertex, !pickedState
							.isPicked(vertex));
					if (wasThere) {
						vertex = null;
					} else {

						// layout.getLocation applies the layout transformer so
						// q is transformed by the layout transformer only
						Point2D q = layout.getLocation(vertex);
						// translate mouse point to graph coord system
						Point2D gp = vv.inverseLayoutTransform(ip);

						offsetx = (float) (gp.getX() - q.getX());
						offsety = (float) (gp.getY() - q.getY());
					}
				} else if ((edge = pickSupport.getEdge(ip.getX(), ip.getY())) != null) {
					pickedState.pick(edge, !pickedState.isPicked(edge));
				}
			}
		}
		if (vertex != null) {
			e.consume();
		}
	}

	/**
	 * If the mouse is dragging a rectangle, pick the Vertices contained in that
	 * rectangle
	 * 
	 * clean up settings from mousePressed
	 */
	public void mouseReleased(MouseEvent e) {
		VisualizationViewer vv = (VisualizationViewer) e.getSource();
		if (e.getModifiers() == modifiers) {
			if (down != null) {
				Point2D out = e.getPoint();
				if (vertex == null && heyThatsTooClose(down, out, 5) == false) {
					pickContainedVertices(vv, true);
				}
			}
		} else if (e.getModifiers() == this.addToSelectionModifiers) {
			if (down != null) {
				Point2D out = e.getPoint();
				if (vertex == null && heyThatsTooClose(down, out, 5) == false) {
					pickContainedVertices(vv, false);
				}
			}
		}
		down = null;
		vertex = null;
		edge = null;
		rect.setFrame(0, 0, 0, 0);
		vv.removePostRenderPaintable(lensPaintable);
	}

	/**
	 * pick the vertices inside the rectangle
	 * 
	 */
	protected void pickContainedVertices(VisualizationViewer vv, boolean clear) {

		Layout layout = vv.getGraphLayout();
		PickedState pickedState = vv.getPickedState();
		if (pickedState != null) {
			if (clear) {
				pickedState.clearPickedVertices();
			}
			while (true) {
				try {
					for (Iterator iter = layout.getGraph().getVertices()
							.iterator(); iter.hasNext();) {
						Vertex v = (Vertex) iter.next();
						if (rect.contains(vv.transform(layout.getLocation(v)))) {
							pickedState.pick(v, true);
						}
					}
					break;
				} catch (ConcurrentModificationException cme) {
				}
			}
		}
	}

	/**
	 * @param lensColor
	 *            The lensColor to set.
	 */
	public void setLensColor(Color lensColor) {
		this.lensColor = lensColor;
	}

	/**
	 * @param locked
	 *            The locked to set.
	 */
	public void setLocked(boolean locked) {
		this.locked = locked;
	}
}
