# Supplementary material for: BISON: bio-interface for the semi-global analysis of network patterns
Source: Source Code Biol Med. 2006 Nov 29;1:8. doi: 10.1186/1751-0473-1-8 (PMC1698476; doi:10.1186/1751-0473-1-8)
Supplement: Additional File 1 — The BISON package contains the BISON application, example data from the paper, and the source code for BISON and the SGR pattern mining Perl library. The contents of the archive are further explained within the README.TXT file. [file 1751-0473-1-8-S1.zip › bison-1.0.0/src/bison/core/utils/Console.java]

package bison.core.utils;

//$Id$

import java.awt.*;
import java.awt.event.*;
import java.io.*;

import javax.swing.JFrame;

public class Console extends JFrame
{
  /**
	 * 
	 */
	private static final long serialVersionUID = 1L;


// We only ever create one instance, and we hold it here
  static private Console dw;


  // Text area of the console  
  private TextArea ta;

  // If we are hooking stdout and stderr, keep the old ones here
  static private PrintStream out, err;

  // Lock for hooking stdout and stderr
  static private Object hookLock = new Object();

  // Default to a reasonable size
  public Console() {
    this( 500, 400 );
  }

  public Console( int width, int height ) {
    // Lay the GUI out
    ta = new TextArea();
    setLayout( new BorderLayout() );
    add( "Center", ta );
    setSize( width, height );
    setVisible( true );
    
    this.addWindowListener(new WindowListener(){

		public void windowActivated(WindowEvent arg0) {
			// Auto-generated method stub
		}
		public void windowClosed(WindowEvent arg0) {
			// Auto-generated method stub
		}
		public void windowClosing(WindowEvent arg0) {
			unhookStandards();
		}
		public void windowDeactivated(WindowEvent arg0) {
			// Auto-generated method stub
		}
		public void windowDeiconified(WindowEvent arg0) {
			// Auto-generated method stub
		}
		public void windowIconified(WindowEvent arg0) {
			//  Auto-generated method stub	
		}
		public void windowOpened(WindowEvent arg0) {
			// Auto-generated method stub	
		}
    	
    });

    // Install a listener for implementing utility keys
    ta.addKeyListener( new KeyListener() {
      public void keyPressed( KeyEvent ke ) {
        //Console.println( "Got key "+ke.getKeyChar() );
        switch( ke.getKeyChar() ) {
        /*  
        	case 'd':
            StateDump.dump();
            break;
        */
          
          case 'c':
            ta.setText( "" );
            break;
        }
        ke.consume();
      }
      public void keyReleased( KeyEvent ke ) {
      }
      public void keyTyped( KeyEvent ke ) {
      }
    } );
  }

  // print methods for each type
  static public void println( int i ) {
    println( ""+i );
  }

  // print methods for each type
  static public void println( long l ) {
    println( ""+l );
  }

  // print methods for each type
  static public void println( double d ) {
    println( ""+d );
  }

  // print methods for string
  static public void println( String s ) {
    println( (Object)s );
  }

  // this is the print method called by the others
  static public void println( Object o ) {
    // Create (and open) a new Console object,
    // if we haven't already
    if (dw==null)
      dw = new Console();

    // Send the object to it
    dw.showString( o.toString()+"\n" );
  }

  // print methods for string
  static public void print( int i ) {
    print( ""+i );
  }

  // print methods for string
  static public void print( long l ) {
    print( ""+l );
  }

  // print methods for string
  static public void print( double d ) {
    print( ""+d );
  }

  // print methods for string
  static public void print( String s ) {
    print( (Object)s );
  }

  // this is the print method called by the others
  static public void print( Object o ) {
    // Create (and open) a new Console object,
    // if we haven't already
    if (dw==null)
      dw = new Console();

    // Send the object to it
    dw.showString( o.toString() );
  }

  // non-static method for actually displaying new text
  private void showString( Object o ) {
    ta.append( o.toString() );
  }

  // we have to unhook stdout and stderr if we close
  private void closeit() {
    unhookStandards();
    setVisible( false );
  }

  // public close method -- close and remove our single instance
  // of the console
  static public void close() {
    if (dw!=null) {
      dw.closeit();
      dw = null;
    }
  }
  
  // hook stdout and stderr, and redirect output to the console
  // keep the originals around, of course
  static public void hookStandards() {
    synchronized( hookLock ) {
      if (out!=null)
        return;

      out = System.out;
      err = System.err;
      PrintStream dwout = new PrintStream( new ConsoleOutputStream() );
      System.setOut( dwout );
      System.setErr( dwout );
    }
  }

  // undo the hooking of stdout and stderr
  static public void unhookStandards() {
    synchronized( hookLock ) {
      if (out == null)
        return;

      System.setOut( out );
      System.setErr( err );
      out = null;
      err = null;
    }
  }
}
