# Supplementary material for: BISON: bio-interface for the semi-global analysis of network patterns
Source: Source Code Biol Med. 2006 Nov 29;1:8. doi: 10.1186/1751-0473-1-8 (PMC1698476; doi:10.1186/1751-0473-1-8)
Supplement: Additional File 1 — The BISON package contains the BISON application, example data from the paper, and the source code for BISON and the SGR pattern mining Perl library. The contents of the archive are further explained within the README.TXT file. [file 1751-0473-1-8-S1.zip › bison-1.0.0/src/bison/core/utils/ConsoleOutputStream.java]

package bison.core.utils;

import java.io.OutputStream;


//$Id$

import java.io.*;

/*

This class provides an output stream that redirects to our console.
This is used for hooking stdout and stderr.

*/

public class ConsoleOutputStream extends OutputStream
{
  // we keep a buffer around for creating 1-char strings, to
  // avoid the potential horror of thousads of array allocations
  // per second
  private byte littlebuf[] = new byte[1];

  // Redirect output to the console
  public void write( int b ) throws IOException {
    littlebuf[0] = (byte)b;
    String s = new String( littlebuf, 0, 1 );
    Console.print( s );
  }

  // Redirect output to the console
  public void write( byte b[] ) throws IOException {
    String s = new String( b, 0, b.length );
    Console.print( s );
  }

  // Redirect output to the console
  public void write( byte b[], int off, int len ) throws IOException {
    String s = new String( b, off, len );
    Console.print( s );
  }

  // nothing need be done here
  public void flush() throws IOException {
  }

  // nothing need be done here
  public void close() throws IOException {
  }
}
