# Supplementary material for: BISON: bio-interface for the semi-global analysis of network patterns
Source: Source Code Biol Med. 2006 Nov 29;1:8. doi: 10.1186/1751-0473-1-8 (PMC1698476; doi:10.1186/1751-0473-1-8)
Supplement: Additional File 1 — The BISON package contains the BISON application, example data from the paper, and the source code for BISON and the SGR pattern mining Perl library. The contents of the archive are further explained within the README.TXT file. [file 1751-0473-1-8-S1.zip › bison-1.0.0/src/bison/core/utils/ContingencyTable.java]

package bison.core.utils;

import java.util.ArrayList;
import java.util.Collections;
import java.util.Hashtable;

public class ContingencyTable {
	
	public final static String DELIMITER = "\t";
	public static ArrayList<String> getItemset(int cell, ArrayList<String> items){
		ArrayList<String> itemset = new ArrayList<String>();
		
		String coord = null;
		StringBuffer cd = new StringBuffer(Integer.toBinaryString(cell));
		while(cd.length() < items.size()){
			cd.insert(0, '0');
		}
		coord = cd.toString();
		
		// Gather the positive support
		for(int x=0; x<items.size(); x++){
			String item = items.get(x);
			if(coord.charAt(x) == '1'){
				if(item.split("\\.").equals("!")){
					item = item.substring(0, item.length()-2);
				}
				else{
					item += ".!";
				}
			}
			itemset.add(item);
		}
		
		return itemset;
	}
	
	public static double[] buildCT(ArrayList<String> items, Hashtable<String,Integer> backcounts, int sup, int sizeTrans){
		int nD = items.size();
		int cells = (int) Math.pow(2,nD);
		double[] ct = new double[cells];
		
		ct[0] = sup;
		for(int i=1; i<cells; i++){
			String coord = null;
			StringBuffer cd = new StringBuffer(Integer.toBinaryString(i));
			while(cd.length() < nD){
				cd.insert(0, '0');
			}
			coord = cd.toString();
			
			ArrayList<String> is = new ArrayList<String>();
			// Gather the positive support
			for(int x=0; x<nD; x++){
				if(coord.charAt(x) == '0'){
					is.add(items.get(x));
				}
			}
			
			Collections.sort(is,new ItemComparator());
			if(is.size() > 0){
				ct[i] = backcounts.get(Text.join(DELIMITER,is));
			}
			else{
				ct[i]=sizeTrans;
			}
			
			// subtract all subset cells
			int sizeone = is.size();
			int sz = (int) Math.pow(2,(nD-sizeone));
			for(int c=0; c<sz-1; c++){
				String cell = null;
				StringBuffer ccd = new StringBuffer(Integer.toBinaryString(c));
				while(ccd.length() < nD-sizeone){
					ccd.insert(0, '0');
				}
				cell = ccd.toString();
				
				for(int z=0; z<coord.length(); z++){
					if(coord.charAt(z) == '0'){
						cell = insertChar(cell,z,'0');
					}
				}
				int cellNum = Integer.parseInt(cell, 2);
				ct[i] -= ct[cellNum];
			}
		}// END cells for
		
		return ct;
	}
	
	public static String insertChar(String str, int offset, char c){
		StringBuffer s = new StringBuffer(str);
		s.insert(offset, c);
		return s.toString();
	}
}
