# Supplementary material for: BISON: bio-interface for the semi-global analysis of network patterns
Source: Source Code Biol Med. 2006 Nov 29;1:8. doi: 10.1186/1751-0473-1-8 (PMC1698476; doi:10.1186/1751-0473-1-8)
Supplement: Additional File 1 — The BISON package contains the BISON application, example data from the paper, and the source code for BISON and the SGR pattern mining Perl library. The contents of the archive are further explained within the README.TXT file. [file 1751-0473-1-8-S1.zip › bison-1.0.0/src/bison/core/utils/ObjectCloner.java]

package bison.core.utils;


import java.io.*;
public class ObjectCloner
{
   // so that nobody can accidentally create an ObjectCloner object
   private ObjectCloner(){}
   // returns a deep copy of an object
   static public Object deepCopy(Object oldObj) throws Exception
   {
      ObjectOutputStream oos = null;
      ObjectInputStream ois = null;
      try
      {
         ByteArrayOutputStream bos =
               new ByteArrayOutputStream(); // A
         oos = new ObjectOutputStream(bos); // B
         // serialize and pass the object
         oos.writeObject(oldObj);   // C
         oos.flush();               // D
         ByteArrayInputStream bin =
               new ByteArrayInputStream(bos.toByteArray()); // E
         ois = new ObjectInputStream(bin);                  // F
         // return the new object
         return ois.readObject(); // G
      }
      catch(Exception e)
      {
         System.out.println("Exception in ObjectCloner = " + e);
         throw(e);
      }
      finally
      {
         oos.close();
         ois.close();
      }
   }
  
}
