# Supplementary material for: BISON: bio-interface for the semi-global analysis of network patterns
Source: Source Code Biol Med. 2006 Nov 29;1:8. doi: 10.1186/1751-0473-1-8 (PMC1698476; doi:10.1186/1751-0473-1-8)
Supplement: Additional File 1 — The BISON package contains the BISON application, example data from the paper, and the source code for BISON and the SGR pattern mining Perl library. The contents of the archive are further explained within the README.TXT file. [file 1751-0473-1-8-S1.zip › bison-1.0.0/src/bison/core/utils/PowerSet.java]

package bison.core.utils;


import java.util.ArrayList;
import java.util.Collection;
import java.util.HashSet;
import java.util.List;
import java.util.Set;

public class PowerSet{
	
	/** The powerSet method should return a Set object
	 *  whose elements are exactly the subsets of v. */
	public static <E> List<Set<E>> getPowerSet(Set<E> a){
		Set<E> v = new HashSet<E>(a);
		ArrayList<Set<E>> result = new ArrayList<Set<E>>();
		if (v.isEmpty()){
			// v is empty, so return the set with the 
			// empty set as its only element
			result.add( new HashSet<E>() );
			return result;
		}
		
		// Pick an element x of v and find the power set of v-{x}.
		// Then p is the set of subsets of v not containing x.
		E x = v.iterator().next();
		v.remove(x);
		List<Set<E>> p = getPowerSet(v);
		
		// Build the power set of v by adding, for each s in p,
		// both s and s u {x} to result
		for(Set<E> s:p){
			// neither of the next two lines will compile
			Set<E> t = new HashSet<E>(s); // * make a new copy of s
			t.add(x); // add x to t (but not to s)
			// add both s and t to the answer
			result.add(s);
			result.add(t);
		}
		return result;
	}
	public static <E> List<Set<E>> getPowerSet(Collection<E> a){
		Set<E> s = new HashSet<E>();
		for(E o:a){
			s.add(o);
		}
		return getPowerSet(s);
	}
	public static <E> List<Set<E>> getPowerSet(E[] a){
		Set<E> s = new HashSet<E>();
		for(E o:a){
			s.add(o);
		}
		return getPowerSet(s);
	}
	
	public static void main(String args[]){
		Set<Integer> s = new HashSet<Integer>();
		s.add(new Integer(1));
		s.add(new Integer(2));
		s.add(new Integer(3));
		ArrayList<Set<Integer>> result = (ArrayList<Set<Integer>>) getPowerSet(s);
		
		System.out.println(result+" is the power set of "+s);
	}
}
