# Supplementary material for: BISON: bio-interface for the semi-global analysis of network patterns
Source: Source Code Biol Med. 2006 Nov 29;1:8. doi: 10.1186/1751-0473-1-8 (PMC1698476; doi:10.1186/1751-0473-1-8)
Supplement: Additional File 1 — The BISON package contains the BISON application, example data from the paper, and the source code for BISON and the SGR pattern mining Perl library. The contents of the archive are further explained within the README.TXT file. [file 1751-0473-1-8-S1.zip › bison-1.0.0/src/bison/core/utils/StreamGobbler.java]

package bison.core.utils;

import java.io.*;

public class StreamGobbler extends Thread
{
    InputStream is;
    String type;
    OutputStream os;
    boolean noPrint = false;
    
    public StreamGobbler(InputStream is, String type, boolean noPrint){
    	this(is, type, null);
    	this.noPrint = noPrint;
    }
    
    public StreamGobbler(InputStream is, String type)
    {
        this(is, type, null);
    }

    public StreamGobbler(InputStream is, String type, OutputStream redirect)
    {
        this.is = is;
        this.type = type;
        this.os = redirect;
    }
    
    public void run()
    {
        try
        {
            PrintWriter pw = null;
            if (os != null)
                pw = new PrintWriter(os);
                
            InputStreamReader isr = new InputStreamReader(is);
            BufferedReader br = new BufferedReader(isr);
            String line=null;
            while ( (line = br.readLine()) != null)
            {
                if (pw != null)
                    pw.println(line);
                if(!noPrint)
                	System.out.println(type + ">" + line);    
            }
            if (pw != null)
                pw.flush();
        } catch (IOException ioe)
            {
            ioe.printStackTrace();  
            }
    }
}
